# Supplementary material for: Data for a comprehensive map and functional annotation of the human cerebrospinal fluid proteome
Source: Data Brief. 2015 Feb 20;3:103–7. doi: 10.1016/j.dib.2015.02.004 (PMC4510071; doi:10.1016/j.dib.2015.02.004)
Supplement: Supplementary file 1 — Supplementary material [file mmc1.xlsx]

## Sheet: 2513 CSF proteins
Accession	Protein Name	Molecular Weight	Protein Grouping Ambiguity	Flow-through Proteins	Original Proteins	Bound Proteins	Commonly identifiable proteins in normal CSF
A1L4H1	Soluble scavenger receptor cysteine-rich domain-containing protein SSC5D OS=Homo sapiens GN=SSC5D PE=2 SV=3	166 kDa		17	14	0
A2RU67	Uncharacterized protein KIAA1467 OS=Homo sapiens GN=KIAA1467 PE=1 SV=1	67 kDa		8	2		Yes
A4D0S4	Laminin subunit beta-4 OS=Homo sapiens GN=LAMB4 PE=2 SV=1	194 kDa	TRUE	2	0	1
A4D0V7	Cadherin-like and PC-esterase domain-containing protein 1 OS=Homo sapiens GN=CPED1 PE=2 SV=1	117 kDa		6	1
A6BM72	Multiple epidermal growth factor-like domains protein 11 OS=Homo sapiens GN=MEGF11 PE=2 SV=3	111 kDa		2	2
A6NCE7	Microtubule-associated proteins 1A/1B light chain 3 beta 2 OS=Homo sapiens GN=MAP1LC3B2 PE=2 SV=1	15 kDa	TRUE	2	1
A6NDG6	Phosphoglycolate phosphatase OS=Homo sapiens GN=PGP PE=1 SV=1	34 kDa		5
A6NFA1	Metalloprotease TIKI2 OS=Homo sapiens GN=TRABD2B PE=1 SV=2	57 kDa	TRUE	2	1
A6NGN9	IgLON family member 5 OS=Homo sapiens GN=IGLON5 PE=2 SV=4	37 kDa		8	8		Yes
A6NHX0	GATS-like protein 2 OS=Homo sapiens GN=GATSL2 PE=2 SV=3	36 kDa		3		0
A6NJ16	Putative V-set and immunoglobulin domain-containing-like protein IGHV4OR15-8 OS=Homo sapiens GN=IGHV4OR15-8 PE=5 SV=2	14 kDa			3	2
A6NJS3	Putative V-set and immunoglobulin domain-containing-like protein IGHV1OR21-1 OS=Homo sapiens GN=IGHV1OR21-1 PE=5 SV=1	13 kDa	TRUE		1	2
A6NL88	Protein shisa-7 OS=Homo sapiens GN=SHISA7 PE=2 SV=3	56 kDa		3	3
A6NLU5	V-set and transmembrane domain-containing protein 2B OS=Homo sapiens GN=VSTM2B PE=2 SV=2	30 kDa		8	6		Yes
B1AKI9	Isthmin-1 OS=Homo sapiens GN=ISM1 PE=2 SV=2	52 kDa		5	1
B2RUY7	von Willebrand factor C domain-containing protein 2-like OS=Homo sapiens GN=VWC2L PE=2 SV=1	25 kDa		1	2	1
B8ZZ34	Putative protein shisa-8 OS=Homo sapiens GN=SHISA8 PE=5 SV=2	51 kDa		2	1	0
B9A064	Cluster of Immunoglobulin lambda-like polypeptide 5 OS=Homo sapiens GN=IGLL5 PE=2 SV=2 (B9A064)	23 kDa	TRUE	3	20	18
C9JH25	Proline-rich transmembrane protein 4 OS=Homo sapiens GN=PRRT4 PE=2 SV=1	93 kDa		2
O00115	Deoxyribonuclease-2-alpha OS=Homo sapiens GN=DNASE2 PE=1 SV=2	40 kDa		5	5		Yes
O00144	Frizzled-9 OS=Homo sapiens GN=FZD9 PE=2 SV=1	64 kDa		2	1
O00187	Mannan-binding lectin serine protease 2 OS=Homo sapiens GN=MASP2 PE=1 SV=4	76 kDa		4	1	1	Yes
O00241	Signal-regulatory protein beta-1 OS=Homo sapiens GN=SIRPB1 PE=1 SV=5	43 kDa	TRUE	4	2		Yes
O00264	Cluster of Membrane-associated progesterone receptor component 1 OS=Homo sapiens GN=PGRMC1 PE=1 SV=3 (O00264)	22 kDa	TRUE	7	5		Yes
O00292	Cluster of Left-right determination factor 2 OS=Homo sapiens GN=LEFTY2 PE=1 SV=2 (O00292)	41 kDa	TRUE	10	6
O00299	Chloride intracellular channel protein 1 OS=Homo sapiens GN=CLIC1 PE=1 SV=4	27 kDa	TRUE	8	4	2	Yes
O00300	Tumor necrosis factor receptor superfamily member 11B OS=Homo sapiens GN=TNFRSF11B PE=1 SV=3	46 kDa		3	0
O00339	Matrilin-2 OS=Homo sapiens GN=MATN2 PE=1 SV=4	107 kDa		16	16	1	Yes
O00391	Sulfhydryl oxidase 1 OS=Homo sapiens GN=QSOX1 PE=1 SV=3	83 kDa		38	25	6	Yes
O00451	GDNF family receptor alpha-2 OS=Homo sapiens GN=GFRA2 PE=2 SV=2	52 kDa	TRUE	18	17		Yes
O00461	Golgi integral membrane protein 4 OS=Homo sapiens GN=GOLIM4 PE=1 SV=1	82 kDa		11	6		Yes
O00462	Beta-mannosidase OS=Homo sapiens GN=MANBA PE=1 SV=3	101 kDa	TRUE	33	23	4	Yes
O00468	Agrin OS=Homo sapiens GN=AGRN PE=1 SV=4	215 kDa		55	50	2	Yes
O00469	Procollagen-lysine,2-oxoglutarate 5-dioxygenase 2 OS=Homo sapiens GN=PLOD2 PE=1 SV=2	85 kDa		5	3	1
O00499	Myc box-dependent-interacting protein 1 OS=Homo sapiens GN=BIN1 PE=1 SV=1	65 kDa		4	1
O00533	Neural cell adhesion molecule L1-like protein OS=Homo sapiens GN=CHL1 PE=1 SV=4	135 kDa	TRUE	40	54	16	Yes
O00548	Delta-like protein 1 OS=Homo sapiens GN=DLL1 PE=2 SV=2	78 kDa		2	1
O00560	Syntenin-1 OS=Homo sapiens GN=SDCBP PE=1 SV=1	32 kDa		3	5	0	Yes
O00584	Ribonuclease T2 OS=Homo sapiens GN=RNASET2 PE=1 SV=2	29 kDa	TRUE	15	13		Yes
O00585	C-C motif chemokine 21 OS=Homo sapiens GN=CCL21 PE=1 SV=1	15 kDa		3
O00587	Beta-1,3-N-acetylglucosaminyltransferase manic fringe OS=Homo sapiens GN=MFNG PE=1 SV=2	36 kDa		3	1
O00592	Podocalyxin OS=Homo sapiens GN=PODXL PE=1 SV=2	59 kDa		2	0	0
O00622	Protein CYR61 OS=Homo sapiens GN=CYR61 PE=1 SV=1	42 kDa		3
O00754	Lysosomal alpha-mannosidase OS=Homo sapiens GN=MAN2B1 PE=1 SV=3	114 kDa	TRUE	20	12	1	Yes
O00764	Pyridoxal kinase OS=Homo sapiens GN=PDXK PE=1 SV=1	35 kDa		2
O14498	Immunoglobulin superfamily containing leucine-rich repeat protein OS=Homo sapiens GN=ISLR PE=1 SV=1	46 kDa		7	7	6	Yes
O14514	Brain-specific angiogenesis inhibitor 1 OS=Homo sapiens GN=BAI1 PE=1 SV=2	174 kDa		16	12	4
O14522	Receptor-type tyrosine-protein phosphatase T OS=Homo sapiens GN=PTPRT PE=1 SV=6	162 kDa	TRUE	12	9		Yes
O14525	Astrotactin-1 OS=Homo sapiens GN=ASTN1 PE=1 SV=3	145 kDa		15	4	2	Yes
O14594	Neurocan core protein OS=Homo sapiens GN=NCAN PE=2 SV=3	143 kDa	TRUE	31	33		Yes
O14617	AP-3 complex subunit delta-1 OS=Homo sapiens GN=AP3D1 PE=1 SV=1	130 kDa		2	0
O14618	Copper chaperone for superoxide dismutase OS=Homo sapiens GN=CCS PE=1 SV=1	29 kDa		4	1
O14656	Torsin-1A OS=Homo sapiens GN=TOR1A PE=1 SV=1	38 kDa		3
O14657	Torsin-1B OS=Homo sapiens GN=TOR1B PE=1 SV=2	38 kDa		6	0	1
O14668	Transmembrane gamma-carboxyglutamic acid protein 1 OS=Homo sapiens GN=PRRG1 PE=2 SV=1	25 kDa		2	2
O14672	Disintegrin and metalloproteinase domain-containing protein 10 OS=Homo sapiens GN=ADAM10 PE=1 SV=1	84 kDa		14	7	5	Yes
O14737	Programmed cell death protein 5 OS=Homo sapiens GN=PDCD5 PE=1 SV=3	14 kDa		2	3
O14745	Na(+)/H(+) exchange regulatory cofactor NHE-RF1 OS=Homo sapiens GN=SLC9A3R1 PE=1 SV=4	39 kDa		4	4	0	Yes
O14773	Tripeptidyl-peptidase 1 OS=Homo sapiens GN=TPP1 PE=1 SV=2	61 kDa		14	13	3	Yes
O14786	Neuropilin-1 OS=Homo sapiens GN=NRP1 PE=1 SV=3	103 kDa	TRUE	19	13		Yes
O14791	Apolipoprotein L1 OS=Homo sapiens GN=APOL1 PE=1 SV=5	44 kDa		5	6	7	Yes
O14792	Heparan sulfate glucosamine 3-O-sulfotransferase 1 OS=Homo sapiens GN=HS3ST1 PE=1 SV=1	36 kDa		3
O14793	Growth/differentiation factor 8 OS=Homo sapiens GN=MSTN PE=1 SV=1	43 kDa	TRUE	11	6		Yes
O14908	Cluster of PDZ domain-containing protein GIPC1 OS=Homo sapiens GN=GIPC1 PE=1 SV=2 (O14908)	36 kDa	TRUE	2		0
O14917	Protocadherin-17 OS=Homo sapiens GN=PCDH17 PE=2 SV=2	126 kDa	TRUE	23	20	6	Yes
O14950	Cluster of Myosin regulatory light chain 12B OS=Homo sapiens GN=MYL12B PE=1 SV=2 (O14950)	20 kDa	TRUE	3	1
O14979	Heterogeneous nuclear ribonucleoprotein D-like OS=Homo sapiens GN=HNRPDL PE=1 SV=3	46 kDa	TRUE	1	0	3
O15031	Plexin-B2 OS=Homo sapiens GN=PLXNB2 PE=1 SV=3	205 kDa		41	40	4	Yes
O15041	Semaphorin-3E OS=Homo sapiens GN=SEMA3E PE=2 SV=1	89 kDa	TRUE	12	1	0	Yes
O15067	Phosphoribosylformylglycinamidine synthase OS=Homo sapiens GN=PFAS PE=1 SV=4	145 kDa		2	0
O15072	A disintegrin and metalloproteinase with thrombospondin motifs 3 OS=Homo sapiens GN=ADAMTS3 PE=2 SV=4	136 kDa		1	3
O15075	Serine/threonine-protein kinase DCLK1 OS=Homo sapiens GN=DCLK1 PE=1 SV=2	82 kDa	TRUE	2		0
O15118	Niemann-Pick C1 protein OS=Homo sapiens GN=NPC1 PE=1 SV=2	142 kDa		3	3
O15123	Angiopoietin-2 OS=Homo sapiens GN=ANGPT2 PE=1 SV=1	57 kDa		7	1
O15126	Secretory carrier-associated membrane protein 1 OS=Homo sapiens GN=SCAMP1 PE=1 SV=2	38 kDa		2	1
O15143	Actin-related protein 2/3 complex subunit 1B OS=Homo sapiens GN=ARPC1B PE=1 SV=3	41 kDa		2
O15144	Actin-related protein 2/3 complex subunit 2 OS=Homo sapiens GN=ARPC2 PE=1 SV=1	34 kDa		6	0
O15197	Ephrin type-B receptor 6 OS=Homo sapiens GN=EPHB6 PE=1 SV=4	111 kDa	TRUE	12	13		Yes
O15204	ADAM DEC1 OS=Homo sapiens GN=ADAMDEC1 PE=1 SV=2	53 kDa		3	5
O15230	Laminin subunit alpha-5 OS=Homo sapiens GN=LAMA5 PE=1 SV=8	400 kDa	TRUE	54	30	5	Yes
O15232	Matrilin-3 OS=Homo sapiens GN=MATN3 PE=1 SV=2	53 kDa		8	1		Yes
O15240	Neurosecretory protein VGF OS=Homo sapiens GN=VGF PE=1 SV=2	67 kDa		31	27	5	Yes
O15335	Chondroadherin OS=Homo sapiens GN=CHAD PE=2 SV=2	40 kDa		9	7	0	Yes
O15347	High mobility group protein B3 OS=Homo sapiens GN=HMGB3 PE=1 SV=4	23 kDa	TRUE	3		4
O15354	Probable G-protein coupled receptor 37 OS=Homo sapiens GN=GPR37 PE=1 SV=2	67 kDa		7	8		Yes
O15382	Branched-chain-amino-acid aminotransferase, mitochondrial OS=Homo sapiens GN=BCAT2 PE=1 SV=2	44 kDa		2
O15394	Neural cell adhesion molecule 2 OS=Homo sapiens GN=NCAM2 PE=1 SV=2	93 kDa	TRUE	41	35	6	Yes
O15400	Syntaxin-7 OS=Homo sapiens GN=STX7 PE=1 SV=4	30 kDa		5	4		Yes
O15455	Toll-like receptor 3 OS=Homo sapiens GN=TLR3 PE=1 SV=1	104 kDa		7
O15466	Alpha-2,8-sialyltransferase 8E OS=Homo sapiens GN=ST8SIA5 PE=2 SV=2	44 kDa	TRUE	8	6	2	Yes
O15498	Synaptobrevin homolog YKT6 OS=Homo sapiens GN=YKT6 PE=1 SV=1	22 kDa		4	1
O15520	Fibroblast growth factor 10 OS=Homo sapiens GN=FGF10 PE=1 SV=1	23 kDa		2
O15528	25-hydroxyvitamin D-1 alpha hydroxylase, mitochondrial OS=Homo sapiens GN=CYP27B1 PE=1 SV=1	57 kDa		2
O15540	Fatty acid-binding protein, brain OS=Homo sapiens GN=FABP7 PE=1 SV=3	15 kDa		5	5
O43155	Leucine-rich repeat transmembrane protein FLRT2 OS=Homo sapiens GN=FLRT2 PE=1 SV=1	74 kDa		14	5		Yes
O43157	Plexin-B1 OS=Homo sapiens GN=PLXNB1 PE=1 SV=3	232 kDa	TRUE	17	9	2	Yes
O43173	Sia-alpha-2,3-Gal-beta-1,4-GlcNAc-R:alpha 2,8-sialyltransferase OS=Homo sapiens GN=ST8SIA3 PE=2 SV=3	44 kDa	TRUE	14	5	3	Yes
O43184	Disintegrin and metalloproteinase domain-containing protein 12 OS=Homo sapiens GN=ADAM12 PE=1 SV=3	100 kDa		2		0
O43240	Kallikrein-10 OS=Homo sapiens GN=KLK10 PE=1 SV=3	30 kDa		5	2
O43278	Kunitz-type protease inhibitor 1 OS=Homo sapiens GN=SPINT1 PE=1 SV=2	58 kDa		19	9
O43286	Beta-1,4-galactosyltransferase 5 OS=Homo sapiens GN=B4GALT5 PE=2 SV=1	45 kDa	TRUE	5	2	1
O43291	Kunitz-type protease inhibitor 2 OS=Homo sapiens GN=SPINT2 PE=1 SV=2	28 kDa		6	5		Yes
O43300	Leucine-rich repeat transmembrane neuronal protein 2 OS=Homo sapiens GN=LRRTM2 PE=2 SV=3	59 kDa	TRUE	12	5	0	Yes
O43323	Desert hedgehog protein OS=Homo sapiens GN=DHH PE=1 SV=1	44 kDa		1	2	0
O43396	Thioredoxin-like protein 1 OS=Homo sapiens GN=TXNL1 PE=1 SV=3	32 kDa		5	2	1
O43399	Tumor protein D54 OS=Homo sapiens GN=TPD52L2 PE=1 SV=2	22 kDa		4
O43405	Cochlin OS=Homo sapiens GN=COCH PE=1 SV=1	59 kDa		14	6	0	Yes
O43424	Glutamate receptor delta-2 subunit OS=Homo sapiens GN=GRID2 PE=2 SV=2	113 kDa		6	2
O43432	Eukaryotic translation initiation factor 4 gamma 3 OS=Homo sapiens GN=EIF4G3 PE=1 SV=2	177 kDa		0	2	1
O43464	Serine protease HTRA2, mitochondrial OS=Homo sapiens GN=HTRA2 PE=1 SV=2	49 kDa	TRUE	3
O43490	Prominin-1 OS=Homo sapiens GN=PROM1 PE=1 SV=1	97 kDa		2
O43491	Band 4.1-like protein 2 OS=Homo sapiens GN=EPB41L2 PE=1 SV=1	113 kDa	TRUE	4	1	0
O43493	Trans-Golgi network integral membrane protein 2 OS=Homo sapiens GN=TGOLN2 PE=1 SV=2	51 kDa		14	19	1	Yes
O43504	Hepatitis B virus X-interacting protein OS=Homo sapiens GN=HBXIP PE=1 SV=1	10 kDa		3	1
O43505	N-acetyllactosaminide beta-1,3-N-acetylglucosaminyltransferase OS=Homo sapiens GN=B3GNT1 PE=1 SV=1	47 kDa		18	25	9	Yes
O43508	Tumor necrosis factor ligand superfamily member 12 OS=Homo sapiens GN=TNFSF12 PE=1 SV=1	27 kDa		2	1
O43529	Carbohydrate sulfotransferase 10 OS=Homo sapiens GN=CHST10 PE=1 SV=1	42 kDa		13	6	1	Yes
O43556	Epsilon-sarcoglycan OS=Homo sapiens GN=SGCE PE=1 SV=6	50 kDa		8	6
O43567	E3 ubiquitin-protein ligase RNF13 OS=Homo sapiens GN=RNF13 PE=1 SV=1	43 kDa		3	3		Yes
O43570	Carbonic anhydrase 12 OS=Homo sapiens GN=CA12 PE=1 SV=1	39 kDa		5	1
O43602	Neuronal migration protein doublecortin OS=Homo sapiens GN=DCX PE=1 SV=3	49 kDa	TRUE	3		2
O43665	Regulator of G-protein signaling 10 OS=Homo sapiens GN=RGS10 PE=1 SV=2	20 kDa		3	2
O43707	Cluster of Alpha-actinin-4 OS=Homo sapiens GN=ACTN4 PE=1 SV=2 (O43707)	105 kDa	TRUE	15	1	1
O43736	Integral membrane protein 2A OS=Homo sapiens GN=ITM2A PE=1 SV=2	30 kDa		5	1	3
O43752	Syntaxin-6 OS=Homo sapiens GN=STX6 PE=1 SV=1	29 kDa		5	1
O43827	Angiopoietin-related protein 7 OS=Homo sapiens GN=ANGPTL7 PE=1 SV=1	40 kDa		6	6		Yes
O43852	Calumenin OS=Homo sapiens GN=CALU PE=1 SV=2	37 kDa		5	2
O43854	EGF-like repeat and discoidin I-like domain-containing protein 3 OS=Homo sapiens GN=EDIL3 PE=1 SV=1	54 kDa		6	6	1
O43866	CD5 antigen-like OS=Homo sapiens GN=CD5L PE=1 SV=1	38 kDa		4	10	8	Yes
O43909	Exostosin-like 3 OS=Homo sapiens GN=EXTL3 PE=2 SV=1	105 kDa		14	6	0
O43915	Vascular endothelial growth factor D OS=Homo sapiens GN=FIGF PE=1 SV=1	40 kDa		2		1
O43916	Carbohydrate sulfotransferase 1 OS=Homo sapiens GN=CHST1 PE=1 SV=1	47 kDa		5	1		Yes
O60234	Glia maturation factor gamma OS=Homo sapiens GN=GMFG PE=1 SV=1	17 kDa	TRUE	2	1	1
O60241	Brain-specific angiogenesis inhibitor 2 OS=Homo sapiens GN=BAI2 PE=2 SV=2	173 kDa	TRUE	8	5	1	Yes
O60242	Brain-specific angiogenesis inhibitor 3 OS=Homo sapiens GN=BAI3 PE=1 SV=2	172 kDa	TRUE	14	8		Yes
O60243	Heparan-sulfate 6-O-sulfotransferase 1 OS=Homo sapiens GN=HS6ST1 PE=2 SV=5	48 kDa	TRUE	6	2	1
O60245	Protocadherin-7 OS=Homo sapiens GN=PCDH7 PE=1 SV=2	116 kDa		15	13	3	Yes
O60259	Kallikrein-8 OS=Homo sapiens GN=KLK8 PE=1 SV=1	28 kDa		3
O60279	Sushi domain-containing protein 5 OS=Homo sapiens GN=SUSD5 PE=1 SV=3	68 kDa		17	8		Yes
O60291	E3 ubiquitin-protein ligase MGRN1 OS=Homo sapiens GN=MGRN1 PE=1 SV=2	61 kDa	TRUE	3	1
O60337	E3 ubiquitin-protein ligase MARCH6 OS=Homo sapiens GN=MARCH6 PE=1 SV=2	103 kDa		2
O60449	Lymphocyte antigen 75 OS=Homo sapiens GN=LY75 PE=1 SV=3	198 kDa		14	2	0
O60462	Neuropilin-2 OS=Homo sapiens GN=NRP2 PE=1 SV=2	105 kDa	TRUE	20	16		Yes
O60469	Down syndrome cell adhesion molecule OS=Homo sapiens GN=DSCAM PE=1 SV=2	222 kDa	TRUE	12	2	0	Yes
O60476	Mannosyl-oligosaccharide 1,2-alpha-mannosidase IB OS=Homo sapiens GN=MAN1A2 PE=2 SV=1	73 kDa	TRUE	12	8		Yes
O60477	Deleted in bladder cancer protein 1 OS=Homo sapiens GN=DBC1 PE=1 SV=2	89 kDa	TRUE	12	4
O60486	Plexin-C1 OS=Homo sapiens GN=PLXNC1 PE=1 SV=1	176 kDa		8	2
O60507	Protein-tyrosine sulfotransferase 1 OS=Homo sapiens GN=TPST1 PE=2 SV=1	42 kDa	TRUE	5	0
O60512	Beta-1,4-galactosyltransferase 3 OS=Homo sapiens GN=B4GALT3 PE=1 SV=2	44 kDa		6	1	0
O60513	Beta-1,4-galactosyltransferase 4 OS=Homo sapiens GN=B4GALT4 PE=1 SV=1	40 kDa		3	1
O60568	Procollagen-lysine,2-oxoglutarate 5-dioxygenase 3 OS=Homo sapiens GN=PLOD3 PE=1 SV=1	85 kDa		23	17	2	Yes
O60609	GDNF family receptor alpha-3 OS=Homo sapiens GN=GFRA3 PE=1 SV=2	45 kDa		9	6	0
O60613	15 kDa selenoprotein OS=Homo sapiens GN=SEP15 PE=1 SV=3	18 kDa		4	4
O60641	Clathrin coat assembly protein AP180 OS=Homo sapiens GN=SNAP91 PE=1 SV=2	93 kDa	TRUE	2
O60664	Perilipin-3 OS=Homo sapiens GN=PLIN3 PE=1 SV=3	47 kDa		3	1
O60687	Sushi repeat-containing protein SRPX2 OS=Homo sapiens GN=SRPX2 PE=1 SV=1	53 kDa		5
O60704	Protein-tyrosine sulfotransferase 2 OS=Homo sapiens GN=TPST2 PE=1 SV=1	42 kDa	TRUE	6	2
O60784	Target of Myb protein 1 OS=Homo sapiens GN=TOM1 PE=1 SV=2	54 kDa		2	0
O60844	Zymogen granule membrane protein 16 OS=Homo sapiens GN=ZG16 PE=1 SV=1	18 kDa		3
O60883	Endothelin B receptor-like protein 2 OS=Homo sapiens GN=GPR37L1 PE=1 SV=2	53 kDa		2
O60884	DnaJ homolog subfamily A member 2 OS=Homo sapiens GN=DNAJA2 PE=1 SV=1	46 kDa		2	0
O60888	Protein CutA OS=Homo sapiens GN=CUTA PE=1 SV=2	19 kDa		6	6	1	Yes
O60909	Beta-1,4-galactosyltransferase 2 OS=Homo sapiens GN=B4GALT2 PE=1 SV=1	42 kDa		5
O60928	Inward rectifier potassium channel 13 OS=Homo sapiens GN=KCNJ13 PE=1 SV=1	41 kDa		2		1
O60938	Keratocan OS=Homo sapiens GN=KERA PE=1 SV=1	41 kDa		2	1
O60939	Sodium channel subunit beta-2 OS=Homo sapiens GN=SCN2B PE=1 SV=1	24 kDa		3	3	2	Yes
O75019	Leukocyte immunoglobulin-like receptor subfamily A member 1 OS=Homo sapiens GN=LILRA1 PE=2 SV=1	53 kDa	TRUE	4
O75023	Leukocyte immunoglobulin-like receptor subfamily B member 5 OS=Homo sapiens GN=LILRB5 PE=1 SV=1	64 kDa		3
O75051	Plexin-A2 OS=Homo sapiens GN=PLXNA2 PE=1 SV=4	211 kDa	TRUE	19	4
O75063	Glycosaminoglycan xylosylkinase OS=Homo sapiens GN=FAM20B PE=1 SV=1	46 kDa		8	7		Yes
O75071	EF-hand domain-containing protein KIAA0494 OS=Homo sapiens GN=KIAA0494 PE=1 SV=1	55 kDa		4	6		Yes
O75077	Disintegrin and metalloproteinase domain-containing protein 23 OS=Homo sapiens GN=ADAM23 PE=1 SV=1	92 kDa		13	7	0	Yes
O75078	Disintegrin and metalloproteinase domain-containing protein 11 OS=Homo sapiens GN=ADAM11 PE=2 SV=3	83 kDa		16	13		Yes
O75083	WD repeat-containing protein 1 OS=Homo sapiens GN=WDR1 PE=1 SV=4	66 kDa		11	6	2
O75093	Slit homolog 1 protein OS=Homo sapiens GN=SLIT1 PE=2 SV=4	168 kDa	TRUE	3	2	1
O75094	Slit homolog 3 protein OS=Homo sapiens GN=SLIT3 PE=2 SV=3	168 kDa		9	3	0
O75095	Multiple epidermal growth factor-like domains protein 6 OS=Homo sapiens GN=MEGF6 PE=1 SV=4	161 kDa		8	3	1
O75096	Low-density lipoprotein receptor-related protein 4 OS=Homo sapiens GN=LRP4 PE=1 SV=4	212 kDa		19	7
O75122	CLIP-associating protein 2 OS=Homo sapiens GN=CLASP2 PE=1 SV=2	141 kDa	TRUE	2	0	0
O75129	Astrotactin-2 OS=Homo sapiens GN=ASTN2 PE=2 SV=2	148 kDa		16	5
O75144	ICOS ligand OS=Homo sapiens GN=ICOSLG PE=1 SV=2	33 kDa		5	4	1	Yes
O75173	A disintegrin and metalloproteinase with thrombospondin motifs 4 OS=Homo sapiens GN=ADAMTS4 PE=1 SV=3	90 kDa		3	2	2	Yes
O75190	Cluster of DnaJ homolog subfamily B member 6 OS=Homo sapiens GN=DNAJB6 PE=1 SV=2 (O75190)	36 kDa	TRUE	2	0
O75223	Gamma-glutamylcyclotransferase OS=Homo sapiens GN=GGCT PE=1 SV=1	21 kDa		6	5	1	Yes
O75326	Semaphorin-7A OS=Homo sapiens GN=SEMA7A PE=1 SV=1	75 kDa		35	37	2	Yes
O75339	Cartilage intermediate layer protein 1 OS=Homo sapiens GN=CILP PE=1 SV=4	133 kDa	TRUE	10	1	0
O75340	Programmed cell death protein 6 OS=Homo sapiens GN=PDCD6 PE=1 SV=1	22 kDa		2		1
O75347	Tubulin-specific chaperone A OS=Homo sapiens GN=TBCA PE=1 SV=3	13 kDa		7	5		Yes
O75354	Ectonucleoside triphosphate diphosphohydrolase 6 OS=Homo sapiens GN=ENTPD6 PE=1 SV=3	53 kDa		7	6	1
O75368	SH3 domain-binding glutamic acid-rich-like protein OS=Homo sapiens GN=SH3BGRL PE=1 SV=1	13 kDa		6	4
O75369	Filamin-B OS=Homo sapiens GN=FLNB PE=1 SV=2	278 kDa	TRUE	10	2	1
O75436	Vacuolar protein sorting-associated protein 26A OS=Homo sapiens GN=VPS26A PE=1 SV=2	38 kDa	TRUE	4
O75475	PC4 and SFRS1-interacting protein OS=Homo sapiens GN=PSIP1 PE=1 SV=1	60 kDa	TRUE	1	0	2
O75487	Glypican-4 OS=Homo sapiens GN=GPC4 PE=1 SV=4	62 kDa	TRUE	8	6	1
O75493	Carbonic anhydrase-related protein 11 OS=Homo sapiens GN=CA11 PE=1 SV=2	36 kDa		5	3	2	Yes
O75494	Serine/arginine-rich splicing factor 10 OS=Homo sapiens GN=SRSF10 PE=1 SV=1	31 kDa	TRUE	1	0	2
O75503	Ceroid-lipofuscinosis neuronal protein 5 OS=Homo sapiens GN=CLN5 PE=1 SV=2	41 kDa		8	7
O75509	Tumor necrosis factor receptor superfamily member 21 OS=Homo sapiens GN=TNFRSF21 PE=1 SV=1	72 kDa		11	4	0	Yes
O75581	Low-density lipoprotein receptor-related protein 6 OS=Homo sapiens GN=LRP6 PE=1 SV=2	180 kDa	TRUE	7
O75594	Peptidoglycan recognition protein 1 OS=Homo sapiens GN=PGLYRP1 PE=1 SV=1	22 kDa		3		1
O75629	Protein CREG1 OS=Homo sapiens GN=CREG1 PE=1 SV=1	24 kDa		4			Yes
O75636	Ficolin-3 OS=Homo sapiens GN=FCN3 PE=1 SV=2	33 kDa		7	3		Yes
O75663	TIP41-like protein OS=Homo sapiens GN=TIPRL PE=1 SV=2	31 kDa		3
O75695	Protein XRP2 OS=Homo sapiens GN=RP2 PE=1 SV=4	40 kDa		2
O75711	Scrapie-responsive protein 1 OS=Homo sapiens GN=SCRG1 PE=1 SV=1	11 kDa		4	4	1	Yes
O75718	Cartilage-associated protein OS=Homo sapiens GN=CRTAP PE=1 SV=1	47 kDa		3	1
O75752	UDP-GalNAc:beta-1,3-N-acetylgalactosaminyltransferase 1 OS=Homo sapiens GN=B3GALNT1 PE=1 SV=1	40 kDa		9	6	1	Yes
O75781	Paralemmin-1 OS=Homo sapiens GN=PALM PE=1 SV=2	42 kDa		4	1
O75787	Renin receptor OS=Homo sapiens GN=ATP6AP2 PE=1 SV=2	39 kDa		12	13	5	Yes
O75828	Carbonyl reductase [NADPH] 3 OS=Homo sapiens GN=CBR3 PE=1 SV=3	31 kDa	TRUE	5	2	1
O75830	Serpin I2 OS=Homo sapiens GN=SERPINI2 PE=2 SV=1	46 kDa	TRUE	2
O75874	Isocitrate dehydrogenase [NADP] cytoplasmic OS=Homo sapiens GN=IDH1 PE=1 SV=2	47 kDa	TRUE	15	6	0	Yes
O75882	Attractin OS=Homo sapiens GN=ATRN PE=1 SV=2	159 kDa		31	33	16	Yes
O75891	Cytosolic 10-formyltetrahydrofolate dehydrogenase OS=Homo sapiens GN=ALDH1L1 PE=1 SV=2	99 kDa		2	0
O75955	Flotillin-1 OS=Homo sapiens GN=FLOT1 PE=1 SV=3	47 kDa		2		0
O75962	Triple functional domain protein OS=Homo sapiens GN=TRIO PE=1 SV=2	347 kDa	TRUE	2	0	1
O75973	C1q-related factor OS=Homo sapiens GN=C1QL1 PE=2 SV=1	26 kDa	TRUE	4	2
O75976	Carboxypeptidase D OS=Homo sapiens GN=CPD PE=1 SV=2	153 kDa		17	9		Yes
O76003	Glutaredoxin-3 OS=Homo sapiens GN=GLRX3 PE=1 SV=2	37 kDa		2
O76041	Nebulette OS=Homo sapiens GN=NEBL PE=1 SV=1	116 kDa		2	1
O76061	Stanniocalcin-2 OS=Homo sapiens GN=STC2 PE=1 SV=1	33 kDa		5	5	4	Yes
O76070	Gamma-synuclein OS=Homo sapiens GN=SNCG PE=1 SV=2	13 kDa	TRUE	8	4
O76076	WNT1-inducible-signaling pathway protein 2 OS=Homo sapiens GN=WISP2 PE=1 SV=1	27 kDa		1	3
O94760	N(G),N(G)-dimethylarginine dimethylaminohydrolase 1 OS=Homo sapiens GN=DDAH1 PE=1 SV=3	31 kDa	TRUE	15	13	1	Yes
O94766	Galactosylgalactosylxylosylprotein 3-beta-glucuronosyltransferase 3 OS=Homo sapiens GN=B3GAT3 PE=1 SV=2	37 kDa	TRUE	8	7	4	Yes
O94769	Extracellular matrix protein 2 OS=Homo sapiens GN=ECM2 PE=2 SV=1	80 kDa	TRUE	23	21	14	Yes
O94772	Lymphocyte antigen 6H OS=Homo sapiens GN=LY6H PE=2 SV=1	15 kDa		5	4	2	Yes
O94779	Contactin-5 OS=Homo sapiens GN=CNTN5 PE=2 SV=2	121 kDa	TRUE	18	5	0	Yes
O94813	Slit homolog 2 protein OS=Homo sapiens GN=SLIT2 PE=1 SV=1	170 kDa	TRUE	2		0
O94856	Neurofascin OS=Homo sapiens GN=NFASC PE=1 SV=4	150 kDa		49	39	7	Yes
O94898	Leucine-rich repeats and immunoglobulin-like domains protein 2 OS=Homo sapiens GN=LRIG2 PE=1 SV=3	119 kDa	TRUE	18	7	1	Yes
O94910	Latrophilin-1 OS=Homo sapiens GN=LPHN1 PE=1 SV=1	163 kDa	TRUE	30	15	2	Yes
O94913	Pre-mRNA cleavage complex 2 protein Pcf11 OS=Homo sapiens GN=PCF11 PE=1 SV=3	173 kDa		2		0
O94919	Endonuclease domain-containing 1 protein OS=Homo sapiens GN=ENDOD1 PE=1 SV=2	55 kDa		15	15	1	Yes
O94923	D-glucuronyl C5-epimerase OS=Homo sapiens GN=GLCE PE=1 SV=3	70 kDa	TRUE	6	2
O94933	SLIT and NTRK-like protein 3 OS=Homo sapiens GN=SLITRK3 PE=2 SV=2	109 kDa		10	4		Yes
O94973	AP-2 complex subunit alpha-2 OS=Homo sapiens GN=AP2A2 PE=1 SV=2	104 kDa	TRUE	9	6	0	Yes
O94985	Calsyntenin-1 OS=Homo sapiens GN=CLSTN1 PE=1 SV=1	110 kDa		44	44	10	Yes
O94991	SLIT and NTRK-like protein 5 OS=Homo sapiens GN=SLITRK5 PE=1 SV=2	107 kDa	TRUE	14	6		Yes
O95025	Semaphorin-3D OS=Homo sapiens GN=SEMA3D PE=2 SV=2	90 kDa	TRUE	8	2	0
O95084	Serine protease 23 OS=Homo sapiens GN=PRSS23 PE=1 SV=1	43 kDa	TRUE	3	2
O95153	Peripheral-type benzodiazepine receptor-associated protein 1 OS=Homo sapiens GN=BZRAP1 PE=1 SV=2	200 kDa		2	0	1
O95157	Neurexophilin-3 OS=Homo sapiens GN=NXPH3 PE=1 SV=3	28 kDa		3
O95158	Neurexophilin-4 OS=Homo sapiens GN=NXPH4 PE=2 SV=3	33 kDa		2	2
O95166	Gamma-aminobutyric acid receptor-associated protein OS=Homo sapiens GN=GABARAP PE=1 SV=1	14 kDa	TRUE	2
O95185	Netrin receptor UNC5C OS=Homo sapiens GN=UNC5C PE=1 SV=2	103 kDa	TRUE	10	4	1	Yes
O95206	Protocadherin-8 OS=Homo sapiens GN=PCDH8 PE=2 SV=2	113 kDa	TRUE	13	10	3	Yes
O95297	Myelin protein zero-like protein 1 OS=Homo sapiens GN=MPZL1 PE=1 SV=1	29 kDa		1	2
O95302	Peptidyl-prolyl cis-trans isomerase FKBP9 OS=Homo sapiens GN=FKBP9 PE=1 SV=2	63 kDa		5	1
O95336	6-phosphogluconolactonase OS=Homo sapiens GN=PGLS PE=1 SV=2	28 kDa		8	9	1	Yes
O95347	Structural maintenance of chromosomes protein 2 OS=Homo sapiens GN=SMC2 PE=1 SV=2	136 kDa		0	2	0
O95390	Growth/differentiation factor 11 OS=Homo sapiens GN=GDF11 PE=2 SV=1	45 kDa	TRUE	9	6	2	Yes
O95394	Phosphoacetylglucosamine mutase OS=Homo sapiens GN=PGM3 PE=1 SV=1	60 kDa		3
O95407	Tumor necrosis factor receptor superfamily member 6B OS=Homo sapiens GN=TNFRSF6B PE=1 SV=1	33 kDa		3	1
O95428	Papilin OS=Homo sapiens GN=PAPLN PE=2 SV=4	138 kDa	TRUE	41	24	2
O95433	Activator of 90 kDa heat shock protein ATPase homolog 1 OS=Homo sapiens GN=AHSA1 PE=1 SV=1	38 kDa		2		0
O95445	Apolipoprotein M OS=Homo sapiens GN=APOM PE=1 SV=2	21 kDa		6	7	7	Yes
O95450	A disintegrin and metalloproteinase with thrombospondin motifs 2 OS=Homo sapiens GN=ADAMTS2 PE=2 SV=2	135 kDa		5	3	0
O95461	Glycosyltransferase-like protein LARGE1 OS=Homo sapiens GN=LARGE PE=1 SV=1	88 kDa		7
O95479	GDH/6PGL endoplasmic bifunctional protein OS=Homo sapiens GN=H6PD PE=1 SV=2	89 kDa		12	1	1
O95490	Latrophilin-2 OS=Homo sapiens GN=LPHN2 PE=1 SV=2	163 kDa	TRUE	16	5	0	Yes
O95497	Pantetheinase OS=Homo sapiens GN=VNN1 PE=1 SV=2	57 kDa		7	5		Yes
O95502	Neuronal pentraxin receptor OS=Homo sapiens GN=NPTXR PE=2 SV=2	53 kDa		24	27	2	Yes
O95630	STAM-binding protein OS=Homo sapiens GN=STAMBP PE=1 SV=1	48 kDa		3
O95633	Follistatin-related protein 3 OS=Homo sapiens GN=FSTL3 PE=1 SV=1	28 kDa		6	4
O95678	Cluster of Keratin, type II cytoskeletal 75 OS=Homo sapiens GN=KRT75 PE=1 SV=2 (O95678)	60 kDa	TRUE	15	24	20
O95747	Serine/threonine-protein kinase OSR1 OS=Homo sapiens GN=OXSR1 PE=1 SV=1	58 kDa	TRUE	2
O95782	AP-2 complex subunit alpha-1 OS=Homo sapiens GN=AP2A1 PE=1 SV=3	108 kDa	TRUE	9	3		Yes
O95817	BAG family molecular chaperone regulator 3 OS=Homo sapiens GN=BAG3 PE=1 SV=3	62 kDa		3	1
O95841	Angiopoietin-related protein 1 OS=Homo sapiens GN=ANGPTL1 PE=2 SV=1	57 kDa	TRUE	10	7
O95861	3'(2'),5'-bisphosphate nucleotidase 1 OS=Homo sapiens GN=BPNT1 PE=1 SV=1	33 kDa		6	2
O95865	N(G),N(G)-dimethylarginine dimethylaminohydrolase 2 OS=Homo sapiens GN=DDAH2 PE=1 SV=1	30 kDa	TRUE	9	9	1	Yes
O95881	Thioredoxin domain-containing protein 12 OS=Homo sapiens GN=TXNDC12 PE=1 SV=1	19 kDa		2	3	0
O95897	Noelin-2 OS=Homo sapiens GN=OLFM2 PE=2 SV=2	51 kDa		10	7	1	Yes
O95965	Integrin beta-like protein 1 OS=Homo sapiens GN=ITGBL1 PE=2 SV=1	54 kDa		14	8
O95967	EGF-containing fibulin-like extracellular matrix protein 2 OS=Homo sapiens GN=EFEMP2 PE=1 SV=3	49 kDa		10	13	5	Yes
O95970	Leucine-rich glioma-inactivated protein 1 OS=Homo sapiens GN=LGI1 PE=1 SV=1	64 kDa		10	7		Yes
O95980	Reversion-inducing cysteine-rich protein with Kazal motifs OS=Homo sapiens GN=RECK PE=1 SV=1	106 kDa		12	9	0	Yes
O95989	Diphosphoinositol polyphosphate phosphohydrolase 1 OS=Homo sapiens GN=NUDT3 PE=1 SV=1	19 kDa	TRUE	2	2
O95998	Interleukin-18-binding protein OS=Homo sapiens GN=IL18BP PE=1 SV=2	21 kDa		5	3
P00325	Cluster of Alcohol dehydrogenase 1B OS=Homo sapiens GN=ADH1B PE=1 SV=2 (P00325)	40 kDa	TRUE	5	5	1
P00352	Cluster of Retinal dehydrogenase 1 OS=Homo sapiens GN=ALDH1A1 PE=1 SV=2 (P00352)	55 kDa	TRUE	19	7	8
P00390	Glutathione reductase, mitochondrial OS=Homo sapiens GN=GSR PE=1 SV=2	56 kDa		12	6	3	Yes
P00441	Superoxide dismutase [Cu-Zn] OS=Homo sapiens GN=SOD1 PE=1 SV=2	16 kDa		12	16	0	Yes
P00450	Ceruloplasmin OS=Homo sapiens GN=CP PE=1 SV=1	122 kDa		61	60	8	Yes
P00488	Coagulation factor XIII A chain OS=Homo sapiens GN=F13A1 PE=1 SV=4	83 kDa	TRUE	14	8	0
P00491	Purine nucleoside phosphorylase OS=Homo sapiens GN=PNP PE=1 SV=2	32 kDa	TRUE	2
P00492	Hypoxanthine-guanine phosphoribosyltransferase OS=Homo sapiens GN=HPRT1 PE=1 SV=2	25 kDa	TRUE	11	7	2	Yes
P00505	Aspartate aminotransferase, mitochondrial OS=Homo sapiens GN=GOT2 PE=1 SV=3	48 kDa		20	2	1	Yes
P00533	Epidermal growth factor receptor OS=Homo sapiens GN=EGFR PE=1 SV=2	134 kDa	TRUE	21	16		Yes
P00558	Cluster of Phosphoglycerate kinase 1 OS=Homo sapiens GN=PGK1 PE=1 SV=3 (P00558)	45 kDa	TRUE	23	23	0
P00568	Adenylate kinase isoenzyme 1 OS=Homo sapiens GN=AK1 PE=1 SV=3	22 kDa	TRUE	7	4
P00734	Prothrombin OS=Homo sapiens GN=F2 PE=1 SV=2	70 kDa		40	44	21	Yes
P00736	Complement C1r subcomponent OS=Homo sapiens GN=C1R PE=1 SV=2	80 kDa	TRUE	31	37	19	Yes
P00738	Cluster of Haptoglobin OS=Homo sapiens GN=HP PE=1 SV=1 (P00738)	45 kDa	TRUE	9	39	29	Yes
P00740	Coagulation factor IX OS=Homo sapiens GN=F9 PE=1 SV=2	52 kDa	TRUE	14	11	1	Yes
P00742	Coagulation factor X OS=Homo sapiens GN=F10 PE=1 SV=2	55 kDa	TRUE	17	14	2	Yes
P00746	Complement factor D OS=Homo sapiens GN=CFD PE=1 SV=5	27 kDa		13	8	0	Yes
P00747	Cluster of Plasminogen OS=Homo sapiens GN=PLG PE=1 SV=2 (P00747)	91 kDa	TRUE	60	63	34	Yes
P00748	Coagulation factor XII OS=Homo sapiens GN=F12 PE=1 SV=3	68 kDa		21	13	8	Yes
P00750	Tissue-type plasminogen activator OS=Homo sapiens GN=PLAT PE=1 SV=1	63 kDa		2	1
P00751	Complement factor B OS=Homo sapiens GN=CFB PE=1 SV=2	86 kDa		47	43	8	Yes
P00813	Adenosine deaminase OS=Homo sapiens GN=ADA PE=1 SV=3	41 kDa		4
P00915	Carbonic anhydrase 1 OS=Homo sapiens GN=CA1 PE=1 SV=2	29 kDa		9	7		Yes
P00918	Carbonic anhydrase 2 OS=Homo sapiens GN=CA2 PE=1 SV=2	29 kDa		5	3		Yes
P01008	Antithrombin-III OS=Homo sapiens GN=SERPINC1 PE=1 SV=1	53 kDa		32	34	18	Yes
P01009	Alpha-1-antitrypsin OS=Homo sapiens GN=SERPINA1 PE=1 SV=3	47 kDa	TRUE	16	50	36	Yes
P01011	Alpha-1-antichymotrypsin OS=Homo sapiens GN=SERPINA3 PE=1 SV=2	48 kDa		26	26	11	Yes
P01019	Angiotensinogen OS=Homo sapiens GN=AGT PE=1 SV=1	53 kDa		23	22	10	Yes
P01023	Alpha-2-macroglobulin OS=Homo sapiens GN=A2M PE=1 SV=3	163 kDa	TRUE	34	84	62	Yes
P01024	Complement C3 OS=Homo sapiens GN=C3 PE=1 SV=2	187 kDa	TRUE	81	150	106	Yes
P01031	Complement C5 OS=Homo sapiens GN=C5 PE=1 SV=4	188 kDa		72	57	18	Yes
P01033	Metalloproteinase inhibitor 1 OS=Homo sapiens GN=TIMP1 PE=1 SV=1	23 kDa		9	9	1	Yes
P01034	Cystatin-C OS=Homo sapiens GN=CST3 PE=1 SV=1	16 kDa		12	17	6	Yes
P01037	Cystatin-SN OS=Homo sapiens GN=CST1 PE=1 SV=3	16 kDa	TRUE	4	3
P01042	Kininogen-1 OS=Homo sapiens GN=KNG1 PE=1 SV=2	72 kDa		31	36	17	Yes
P01127	Platelet-derived growth factor subunit B OS=Homo sapiens GN=PDGFB PE=1 SV=1	27 kDa		2	2		Yes
P01130	Low-density lipoprotein receptor OS=Homo sapiens GN=LDLR PE=1 SV=1	95 kDa	TRUE	18	8	0
P01133	Pro-epidermal growth factor OS=Homo sapiens GN=EGF PE=1 SV=2	134 kDa		2	0
P01137	Transforming growth factor beta-1 OS=Homo sapiens GN=TGFB1 PE=1 SV=2	44 kDa		4	0
P01148	Progonadoliberin-1 OS=Homo sapiens GN=GNRH1 PE=1 SV=1	10 kDa		2	1
P01178	Oxytocin-neurophysin 1 OS=Homo sapiens GN=OXT PE=1 SV=1	13 kDa	TRUE	3	3
P01185	Vasopressin-neurophysin 2-copeptin OS=Homo sapiens GN=AVP PE=1 SV=2	17 kDa	TRUE	4	3
P01189	Pro-opiomelanocortin OS=Homo sapiens GN=POMC PE=1 SV=2	29 kDa		3	1	1
P01210	Proenkephalin-A OS=Homo sapiens GN=PENK PE=1 SV=1	31 kDa		9	11	1	Yes
P01213	Proenkephalin-B OS=Homo sapiens GN=PDYN PE=1 SV=1	28 kDa		8	6		Yes
P01225	Follitropin subunit beta OS=Homo sapiens GN=FSHB PE=1 SV=2	15 kDa		2
P01236	Prolactin OS=Homo sapiens GN=PRL PE=1 SV=1	26 kDa		11	4	0	Yes
P01258	Cluster of Calcitonin OS=Homo sapiens GN=CALCA PE=1 SV=2 (P01258)	15 kDa	TRUE	2	1		Yes
P01282	VIP peptides OS=Homo sapiens GN=VIP PE=1 SV=1	19 kDa		3	1	0
P01303	Pro-neuropeptide Y OS=Homo sapiens GN=NPY PE=1 SV=1	11 kDa		2	2		Yes
P01344	Insulin-like growth factor II OS=Homo sapiens GN=IGF2 PE=1 SV=1	20 kDa	TRUE	5	9	1	Yes
P01591	Immunoglobulin J chain OS=Homo sapiens GN=IGJ PE=1 SV=4	18 kDa		3	6	4	Yes
P01593	Ig kappa chain V-I region AG OS=Homo sapiens PE=1 SV=1	12 kDa	TRUE		5	5
P01594	Ig kappa chain V-I region AU OS=Homo sapiens PE=1 SV=1	12 kDa	TRUE		2	4
P01596	Ig kappa chain V-I region CAR OS=Homo sapiens PE=1 SV=1	12 kDa	TRUE		3	3	Yes
P01597	Ig kappa chain V-I region DEE OS=Homo sapiens PE=1 SV=1	12 kDa	TRUE		1	2
P01598	Ig kappa chain V-I region EU OS=Homo sapiens PE=1 SV=1	12 kDa	TRUE		2	3
P01599	Ig kappa chain V-I region Gal OS=Homo sapiens PE=1 SV=1	12 kDa	TRUE		3	4
P01601	Ig kappa chain V-I region HK101 (Fragment) OS=Homo sapiens PE=4 SV=1	13 kDa	TRUE		1	2
P01602	Ig kappa chain V-I region HK102 (Fragment) OS=Homo sapiens GN=IGKV1-5 PE=4 SV=1	13 kDa	TRUE		1	3
P01603	Ig kappa chain V-I region Ka OS=Homo sapiens PE=1 SV=1	12 kDa	TRUE	0	5	4
P01604	Ig kappa chain V-I region Kue OS=Homo sapiens PE=1 SV=1	12 kDa	TRUE		3	2
P01605	Ig kappa chain V-I region Lay OS=Homo sapiens PE=1 SV=1	12 kDa	TRUE		3	3	Yes
P01607	Ig kappa chain V-I region Rei OS=Homo sapiens PE=1 SV=1	12 kDa	TRUE		1	2
P01608	Ig kappa chain V-I region Roy OS=Homo sapiens PE=1 SV=1	12 kDa	TRUE	0	3	4
P01609	Ig kappa chain V-I region Scw OS=Homo sapiens PE=1 SV=1	12 kDa	TRUE		2	3
P01610	Cluster of Ig kappa chain V-I region WEA OS=Homo sapiens PE=1 SV=1 (P01610)	12 kDa	TRUE		3	5
P01611	Ig kappa chain V-I region Wes OS=Homo sapiens PE=1 SV=1	12 kDa	TRUE		2	2	Yes
P01612	Ig kappa chain V-I region Mev OS=Homo sapiens PE=1 SV=1	12 kDa			2	2	Yes
P01613	Ig kappa chain V-I region Ni OS=Homo sapiens PE=1 SV=1	12 kDa			3	3	Yes
P01615	Ig kappa chain V-II region FR OS=Homo sapiens PE=1 SV=1	13 kDa			3	2
P01617	Cluster of Ig kappa chain V-II region TEW OS=Homo sapiens PE=1 SV=1 (P01617)	12 kDa	TRUE		6	6	Yes
P01619	Ig kappa chain V-III region B6 OS=Homo sapiens PE=1 SV=1	12 kDa	TRUE		4	3
P01621	Ig kappa chain V-III region NG9 (Fragment) OS=Homo sapiens PE=1 SV=1	11 kDa	TRUE	1	4	4	Yes
P01622	Cluster of Ig kappa chain V-III region Ti OS=Homo sapiens PE=1 SV=1 (P01622)	12 kDa	TRUE	2	12	12	Yes
P01625	Cluster of Ig kappa chain V-IV region Len OS=Homo sapiens PE=1 SV=2 (P01625)	13 kDa	TRUE		5	4
P01699	Ig lambda chain V-I region VOR OS=Homo sapiens PE=1 SV=1	12 kDa	TRUE		3	2
P01700	Ig lambda chain V-I region HA OS=Homo sapiens PE=1 SV=1	12 kDa	TRUE	1	4	5
P01701	Ig lambda chain V-I region NEW OS=Homo sapiens PE=1 SV=1	11 kDa	TRUE		4	4
P01702	Ig lambda chain V-I region NIG-64 OS=Homo sapiens PE=1 SV=1	11 kDa	TRUE		3	2
P01703	Ig lambda chain V-I region NEWM OS=Homo sapiens PE=1 SV=1	11 kDa			2	3
P01707	Ig lambda chain V-II region TRO OS=Homo sapiens PE=1 SV=1	12 kDa	TRUE		3	3
P01709	Ig lambda chain V-II region MGC OS=Homo sapiens PE=1 SV=1	12 kDa	TRUE		2	2
P01712	Ig lambda chain V-II region WIN OS=Homo sapiens PE=1 SV=1	12 kDa	TRUE		2	2
P01714	Ig lambda chain V-III region SH OS=Homo sapiens PE=1 SV=1	11 kDa			3	2
P01717	Ig lambda chain V-IV region Hil OS=Homo sapiens PE=1 SV=1	12 kDa			2	2
P01719	Ig lambda chain V-V region DEL OS=Homo sapiens PE=1 SV=1	11 kDa			3	2	Yes
P01732	T-cell surface glycoprotein CD8 alpha chain OS=Homo sapiens GN=CD8A PE=1 SV=1	26 kDa		3
P01743	Ig heavy chain V-I region HG3 OS=Homo sapiens PE=4 SV=1	13 kDa	TRUE		2	4
P01761	Cluster of Ig heavy chain V-I region SIE OS=Homo sapiens PE=1 SV=1 (P01761)	14 kDa	TRUE		2	3
P01762	Ig heavy chain V-III region TRO OS=Homo sapiens PE=1 SV=1	13 kDa	TRUE		1	2
P01763	Ig heavy chain V-III region WEA OS=Homo sapiens PE=1 SV=1	12 kDa	TRUE		2	2	Yes
P01764	Ig heavy chain V-III region VH26 OS=Homo sapiens PE=1 SV=1	13 kDa	TRUE		3	3
P01765	Ig heavy chain V-III region TIL OS=Homo sapiens PE=1 SV=1	12 kDa	TRUE		3	2
P01766	Cluster of Ig heavy chain V-III region BRO OS=Homo sapiens PE=1 SV=1 (P01766)	13 kDa	TRUE		3	3
P01767	Ig heavy chain V-III region BUT OS=Homo sapiens PE=1 SV=1	12 kDa	TRUE		1	2	Yes
P01770	Ig heavy chain V-III region NIE OS=Homo sapiens PE=1 SV=1	13 kDa	TRUE		1	3
P01771	Ig heavy chain V-III region HIL OS=Homo sapiens PE=1 SV=1	14 kDa	TRUE		1	2
P01773	Ig heavy chain V-III region BUR OS=Homo sapiens PE=1 SV=1	13 kDa	TRUE		1	2
P01775	Cluster of Ig heavy chain V-III region LAY OS=Homo sapiens PE=1 SV=1 (P01775)	13 kDa	TRUE		4	4
P01781	Cluster of Ig heavy chain V-III region GAL OS=Homo sapiens PE=1 SV=1 (P01781)	13 kDa	TRUE		7	6	Yes
P01824	Ig heavy chain V-II region WAH OS=Homo sapiens PE=1 SV=1	14 kDa			2	2
P01825	Ig heavy chain V-II region NEWM OS=Homo sapiens PE=1 SV=1	13 kDa	TRUE		2	2
P01833	Polymeric immunoglobulin receptor OS=Homo sapiens GN=PIGR PE=1 SV=4	83 kDa		1	5	4	Yes
P01834	Ig kappa chain C region OS=Homo sapiens GN=IGKC PE=1 SV=1	12 kDa		5	10	7
P01857	Ig gamma-1 chain C region OS=Homo sapiens GN=IGHG1 PE=1 SV=1	36 kDa	TRUE	11	24	23
P01859	Ig gamma-2 chain C region OS=Homo sapiens GN=IGHG2 PE=1 SV=2	36 kDa	TRUE	9	29	20
P01860	Ig gamma-3 chain C region OS=Homo sapiens GN=IGHG3 PE=1 SV=2	41 kDa	TRUE	7	26	17
P01861	Ig gamma-4 chain C region OS=Homo sapiens GN=IGHG4 PE=1 SV=1	36 kDa	TRUE	4	22	14
P01871	Cluster of Ig mu chain C region OS=Homo sapiens GN=IGHM PE=1 SV=3 (P01871)	49 kDa	TRUE	4	17	15
P01876	Cluster of Ig alpha-1 chain C region OS=Homo sapiens GN=IGHA1 PE=1 SV=2 (P01876)	38 kDa	TRUE	5	27	17
P01880	Ig delta chain C region OS=Homo sapiens GN=IGHD PE=1 SV=2	42 kDa			6	10	Yes
P01903	Cluster of HLA class II histocompatibility antigen, DR alpha chain OS=Homo sapiens GN=HLA-DRA PE=1 SV=1 (P01903)	29 kDa	TRUE	6	1
P01920	HLA class II histocompatibility antigen, DQ beta 1 chain OS=Homo sapiens GN=HLA-DQB1 PE=1 SV=2	30 kDa		2
P02144	Myoglobin OS=Homo sapiens GN=MB PE=1 SV=2	17 kDa		6	6	2	Yes
P02452	Collagen alpha-1(I) chain OS=Homo sapiens GN=COL1A1 PE=1 SV=5	139 kDa	TRUE	25	18	0	Yes
P02461	Collagen alpha-1(III) chain OS=Homo sapiens GN=COL3A1 PE=1 SV=4	139 kDa	TRUE	12	13		Yes
P02462	Collagen alpha-1(IV) chain OS=Homo sapiens GN=COL4A1 PE=1 SV=3	161 kDa	TRUE	2	3
P02647	Apolipoprotein A-I OS=Homo sapiens GN=APOA1 PE=1 SV=1	31 kDa		11	50	35
P02649	Apolipoprotein E OS=Homo sapiens GN=APOE PE=1 SV=1	36 kDa		34	48	26	Yes
P02652	Apolipoprotein A-II OS=Homo sapiens GN=APOA2 PE=1 SV=1	11 kDa		6	10	5	Yes
P02654	Apolipoprotein C-I OS=Homo sapiens GN=APOC1 PE=1 SV=1	9 kDa		3	5	4	Yes
P02655	Apolipoprotein C-II OS=Homo sapiens GN=APOC2 PE=1 SV=1	11 kDa		1	2		Yes
P02656	Apolipoprotein C-III OS=Homo sapiens GN=APOC3 PE=1 SV=1	11 kDa		2	5	2	Yes
P02671	Fibrinogen alpha chain OS=Homo sapiens GN=FGA PE=1 SV=2	95 kDa	TRUE	31	43	15	Yes
P02675	Fibrinogen beta chain OS=Homo sapiens GN=FGB PE=1 SV=2	56 kDa		33	39	24	Yes
P02679	Fibrinogen gamma chain OS=Homo sapiens GN=FGG PE=1 SV=3	52 kDa		28	22	22	Yes
P02689	Myelin P2 protein OS=Homo sapiens GN=PMP2 PE=1 SV=3	15 kDa	TRUE	2	1
P02741	C-reactive protein OS=Homo sapiens GN=CRP PE=1 SV=1	25 kDa		6	2		Yes
P02743	Serum amyloid P-component OS=Homo sapiens GN=APCS PE=1 SV=2	25 kDa		6	2	0	Yes
P02745	Complement C1q subcomponent subunit A OS=Homo sapiens GN=C1QA PE=1 SV=2	26 kDa		7	5	1	Yes
P02746	Complement C1q subcomponent subunit B OS=Homo sapiens GN=C1QB PE=1 SV=3	27 kDa		7	7	4	Yes
P02747	Complement C1q subcomponent subunit C OS=Homo sapiens GN=C1QC PE=1 SV=3	26 kDa		7	6	4	Yes
P02748	Complement component C9 OS=Homo sapiens GN=C9 PE=1 SV=2	63 kDa	TRUE	30	31	12	Yes
P02749	Beta-2-glycoprotein 1 OS=Homo sapiens GN=APOH PE=1 SV=3	38 kDa		23	21	9	Yes
P02750	Leucine-rich alpha-2-glycoprotein OS=Homo sapiens GN=LRG1 PE=1 SV=2	38 kDa		11	13	11	Yes
P02751	Fibronectin OS=Homo sapiens GN=FN1 PE=1 SV=4	263 kDa		100	105	52
P02753	Retinol-binding protein 4 OS=Homo sapiens GN=RBP4 PE=1 SV=3	23 kDa		13	15	3	Yes
P02760	Protein AMBP OS=Homo sapiens GN=AMBP PE=1 SV=1	39 kDa		14	22	11	Yes
P02763	Alpha-1-acid glycoprotein 1 OS=Homo sapiens GN=ORM1 PE=1 SV=1	24 kDa	TRUE	5	15	10	Yes
P02765	Alpha-2-HS-glycoprotein OS=Homo sapiens GN=AHSG PE=1 SV=1	39 kDa		17	18	5	Yes
P02766	Transthyretin OS=Homo sapiens GN=TTR PE=1 SV=1	16 kDa		9	12	12	Yes
P02768	Serum albumin OS=Homo sapiens GN=ALB PE=1 SV=2	69 kDa		51	129	98	Yes
P02774	Vitamin D-binding protein OS=Homo sapiens GN=GC PE=1 SV=1	53 kDa		37	47	23	Yes
P02778	C-X-C motif chemokine 10 OS=Homo sapiens GN=CXCL10 PE=1 SV=2	11 kDa		2	1
P02786	Transferrin receptor protein 1 OS=Homo sapiens GN=TFRC PE=1 SV=2	85 kDa		15	14	11
P02787	Serotransferrin OS=Homo sapiens GN=TF PE=1 SV=3	77 kDa	TRUE	32	117	75	Yes
P02788	Lactotransferrin OS=Homo sapiens GN=LTF PE=1 SV=6	78 kDa		17	8	7	Yes
P02790	Hemopexin OS=Homo sapiens GN=HPX PE=1 SV=2	52 kDa		41	37	20	Yes
P02792	Ferritin light chain OS=Homo sapiens GN=FTL PE=1 SV=2	20 kDa		5	2	2
P02794	Ferritin heavy chain OS=Homo sapiens GN=FTH1 PE=1 SV=2	21 kDa		7	6	4
P02795	Metallothionein-2 OS=Homo sapiens GN=MT2A PE=1 SV=1	6 kDa		2	1
P03950	Angiogenin OS=Homo sapiens GN=ANG PE=1 SV=1	17 kDa		8	7	1
P03951	Coagulation factor XI OS=Homo sapiens GN=F11 PE=1 SV=1	70 kDa		15	11		Yes
P03952	Plasma kallikrein OS=Homo sapiens GN=KLKB1 PE=1 SV=1	71 kDa		30	25	17	Yes
P03973	Antileukoproteinase OS=Homo sapiens GN=SLPI PE=1 SV=2	14 kDa		4	2
P04003	C4b-binding protein alpha chain OS=Homo sapiens GN=C4BPA PE=1 SV=2	67 kDa		19	12	15	Yes
P04004	Vitronectin OS=Homo sapiens GN=VTN PE=1 SV=1	54 kDa	TRUE	16	17	10	Yes
P04040	Catalase OS=Homo sapiens GN=CAT PE=1 SV=3	60 kDa		13	2	1	Yes
P04062	Glucosylceramidase OS=Homo sapiens GN=GBA PE=1 SV=3	60 kDa		8	6	2
P04066	Tissue alpha-L-fucosidase OS=Homo sapiens GN=FUCA1 PE=1 SV=4	54 kDa		11	8	1	Yes
P04070	Vitamin K-dependent protein C OS=Homo sapiens GN=PROC PE=1 SV=1	52 kDa		11	10	0	Yes
P04075	Fructose-bisphosphate aldolase A OS=Homo sapiens GN=ALDOA PE=1 SV=2	39 kDa	TRUE	28	24	8	Yes
P04080	Cystatin-B OS=Homo sapiens GN=CSTB PE=1 SV=2	11 kDa		4	0	0
P04083	Annexin A1 OS=Homo sapiens GN=ANXA1 PE=1 SV=2	39 kDa		8	5
P04085	Platelet-derived growth factor subunit A OS=Homo sapiens GN=PDGFA PE=1 SV=1	24 kDa		3	4		Yes
P04114	Apolipoprotein B-100 OS=Homo sapiens GN=APOB PE=1 SV=2	516 kDa	TRUE	103	59	45	Yes
P04156	Major prion protein OS=Homo sapiens GN=PRNP PE=1 SV=1	28 kDa		5	7	4	Yes
P04179	Superoxide dismutase [Mn], mitochondrial OS=Homo sapiens GN=SOD2 PE=1 SV=2	25 kDa		8	6	2
P04180	Phosphatidylcholine-sterol acyltransferase OS=Homo sapiens GN=LCAT PE=1 SV=1	50 kDa	TRUE	8	10	5	Yes
P04196	Histidine-rich glycoprotein OS=Homo sapiens GN=HRG PE=1 SV=1	60 kDa		21	22	18	Yes
P04207	Cluster of Ig kappa chain V-III region CLL OS=Homo sapiens PE=1 SV=2 (P04207)	14 kDa	TRUE		3	4	Yes
P04208	Ig lambda chain V-I region WAH OS=Homo sapiens PE=1 SV=1	12 kDa	TRUE		4	5
P04211	Ig lambda chain V region 4A OS=Homo sapiens PE=4 SV=1	12 kDa		1	2	2
P04216	Thy-1 membrane glycoprotein OS=Homo sapiens GN=THY1 PE=1 SV=2	18 kDa		6	4	3	Yes
P04217	Alpha-1B-glycoprotein OS=Homo sapiens GN=A1BG PE=1 SV=4	54 kDa		15	20	11	Yes
P04233	HLA class II histocompatibility antigen gamma chain OS=Homo sapiens GN=CD74 PE=1 SV=3	34 kDa		3	3
P04264	Keratin, type II cytoskeletal 1 OS=Homo sapiens GN=KRT1 PE=1 SV=6	66 kDa	TRUE	30	37	31	Yes
P04271	Protein S100-B OS=Homo sapiens GN=S100B PE=1 SV=2	11 kDa		3	1	1	Yes
P04275	von Willebrand factor OS=Homo sapiens GN=VWF PE=1 SV=4	309 kDa		61	33	4	Yes
P04278	Sex hormone-binding globulin OS=Homo sapiens GN=SHBG PE=1 SV=2	44 kDa		12	10	2	Yes
P04406	Glyceraldehyde-3-phosphate dehydrogenase OS=Homo sapiens GN=GAPDH PE=1 SV=3	36 kDa	TRUE	17	17	10
P04424	Argininosuccinate lyase OS=Homo sapiens GN=ASL PE=1 SV=4	52 kDa		2
P04433	Ig kappa chain V-III region VG (Fragment) OS=Homo sapiens PE=1 SV=1	13 kDa	TRUE	1	1	2	Yes
P04434	Ig kappa chain V-III region VH (Fragment) OS=Homo sapiens PE=4 SV=1	13 kDa	TRUE		2	2
P04440	HLA class II histocompatibility antigen, DP beta 1 chain OS=Homo sapiens GN=HLA-DPB1 PE=1 SV=1	29 kDa	TRUE	2
P04626	Receptor tyrosine-protein kinase erbB-2 OS=Homo sapiens GN=ERBB2 PE=1 SV=1	138 kDa	TRUE	4
P04792	Heat shock protein beta-1 OS=Homo sapiens GN=HSPB1 PE=1 SV=2	23 kDa		5	1
P04843	Dolichyl-diphosphooligosaccharide--protein glycosyltransferase subunit 1 OS=Homo sapiens GN=RPN1 PE=1 SV=1	69 kDa		2		0
P04844	Dolichyl-diphosphooligosaccharide--protein glycosyltransferase subunit 2 OS=Homo sapiens GN=RPN2 PE=1 SV=3	69 kDa		8	1		Yes
P04908	Cluster of Histone H2A type 1-B/E OS=Homo sapiens GN=HIST1H2AB PE=1 SV=2 (P04908)	14 kDa	TRUE	4	1	6
P05019	Insulin-like growth factor I OS=Homo sapiens GN=IGF1 PE=1 SV=1	22 kDa		4	2		Yes
P05023	Cluster of Sodium/potassium-transporting ATPase subunit alpha-1 OS=Homo sapiens GN=ATP1A1 PE=1 SV=1 (P05023)	113 kDa	TRUE	32	13	3	Yes
P05026	Sodium/potassium-transporting ATPase subunit beta-1 OS=Homo sapiens GN=ATP1B1 PE=1 SV=1	35 kDa		6	3	1	Yes
P05060	Secretogranin-1 OS=Homo sapiens GN=CHGB PE=1 SV=2	78 kDa	TRUE	49	53	4	Yes
P05062	Fructose-bisphosphate aldolase B OS=Homo sapiens GN=ALDOB PE=1 SV=2	39 kDa	TRUE	3	4	2
P05067	Amyloid beta A4 protein OS=Homo sapiens GN=APP PE=1 SV=3	87 kDa	TRUE	32	37	6	Yes
P05090	Apolipoprotein D OS=Homo sapiens GN=APOD PE=1 SV=1	21 kDa		6	17	11	Yes
P05107	Integrin beta-2 OS=Homo sapiens GN=ITGB2 PE=1 SV=2	85 kDa	TRUE	6	3
P05109	Protein S100-A8 OS=Homo sapiens GN=S100A8 PE=1 SV=1	11 kDa		2	1	1	Yes
P05121	Plasminogen activator inhibitor 1 OS=Homo sapiens GN=SERPINE1 PE=1 SV=1	45 kDa		4	1	1
P05154	Plasma serine protease inhibitor OS=Homo sapiens GN=SERPINA5 PE=1 SV=3	46 kDa		14	13	4	Yes
P05155	Plasma protease C1 inhibitor OS=Homo sapiens GN=SERPING1 PE=1 SV=2	55 kDa		18	24	14	Yes
P05156	Complement factor I OS=Homo sapiens GN=CFI PE=1 SV=2	66 kDa		25	26	4
P05160	Coagulation factor XIII B chain OS=Homo sapiens GN=F13B PE=1 SV=3	76 kDa		24	19	1	Yes
P05362	Intercellular adhesion molecule 1 OS=Homo sapiens GN=ICAM1 PE=1 SV=2	58 kDa		12	4		Yes
P05408	Neuroendocrine protein 7B2 OS=Homo sapiens GN=SCG5 PE=1 SV=2	24 kDa		8	12	3	Yes
P05413	Fatty acid-binding protein, heart OS=Homo sapiens GN=FABP3 PE=1 SV=4	15 kDa	TRUE	8	4		Yes
P05452	Tetranectin OS=Homo sapiens GN=CLEC3B PE=1 SV=3	23 kDa		13	19	4	Yes
P05543	Thyroxine-binding globulin OS=Homo sapiens GN=SERPINA7 PE=1 SV=2	46 kDa		19	14	2	Yes
P05546	Heparin cofactor 2 OS=Homo sapiens GN=SERPIND1 PE=1 SV=3	57 kDa		24	25	15	Yes
P05556	Integrin beta-1 OS=Homo sapiens GN=ITGB1 PE=1 SV=2	88 kDa		15	5
P05937	Calbindin OS=Homo sapiens GN=CALB1 PE=1 SV=2	30 kDa	TRUE	13	8	1	Yes
P05997	Collagen alpha-2(V) chain OS=Homo sapiens GN=COL5A2 PE=1 SV=3	145 kDa	TRUE	9	2		Yes
P06213	Insulin receptor OS=Homo sapiens GN=INSR PE=1 SV=4	156 kDa	TRUE	7	0	1
P06241	Tyrosine-protein kinase Fyn OS=Homo sapiens GN=FYN PE=1 SV=3	61 kDa	TRUE	2	0
P06276	Cholinesterase OS=Homo sapiens GN=BCHE PE=1 SV=1	68 kDa		15	9	1	Yes
P06280	Alpha-galactosidase A OS=Homo sapiens GN=GLA PE=1 SV=1	49 kDa		9	2
P06307	Cholecystokinin OS=Homo sapiens GN=CCK PE=1 SV=1	13 kDa		2	3
P06310	Ig kappa chain V-II region RPMI 6410 OS=Homo sapiens PE=4 SV=1	15 kDa	TRUE		7	3
P06311	Ig kappa chain V-III region IARC/BL41 OS=Homo sapiens PE=1 SV=1	14 kDa			2	2
P06317	Ig lambda chain V-VI region SUT OS=Homo sapiens PE=1 SV=1	12 kDa			2	2
P06318	Ig lambda chain V-VI region WLT OS=Homo sapiens PE=1 SV=1	12 kDa			1	2
P06331	Ig heavy chain V-II region ARH-77 OS=Homo sapiens PE=4 SV=1	16 kDa	TRUE	1	2	2
P06396	Gelsolin OS=Homo sapiens GN=GSN PE=1 SV=1	86 kDa		46	52	23	Yes
P06576	ATP synthase subunit beta, mitochondrial OS=Homo sapiens GN=ATP5B PE=1 SV=3	57 kDa		6	1	7
P06681	Complement C2 OS=Homo sapiens GN=C2 PE=1 SV=2	83 kDa		33	31	5	Yes
P06702	Protein S100-A9 OS=Homo sapiens GN=S100A9 PE=1 SV=1	13 kDa		2	1	2	Yes
P06727	Apolipoprotein A-IV OS=Homo sapiens GN=APOA4 PE=1 SV=3	45 kDa	TRUE	41	58	23	Yes
P06732	Creatine kinase M-type OS=Homo sapiens GN=CKM PE=1 SV=2	43 kDa	TRUE	6	7	1
P06733	Alpha-enolase OS=Homo sapiens GN=ENO1 PE=1 SV=2	47 kDa	TRUE	21	23	9	Yes
P06737	Glycogen phosphorylase, liver form OS=Homo sapiens GN=PYGL PE=1 SV=4	97 kDa	TRUE	3	1
P06744	Glucose-6-phosphate isomerase OS=Homo sapiens GN=GPI PE=1 SV=4	63 kDa		16	12	0	Yes
P06748	Nucleophosmin OS=Homo sapiens GN=NPM1 PE=1 SV=2	33 kDa		3	1	5
P06753	Cluster of Tropomyosin alpha-3 chain OS=Homo sapiens GN=TPM3 PE=1 SV=1 (P06753)	33 kDa	TRUE	5	4	1	Yes
P06756	Integrin alpha-V OS=Homo sapiens GN=ITGAV PE=1 SV=2	116 kDa		9	1
P06858	Lipoprotein lipase OS=Homo sapiens GN=LPL PE=1 SV=1	53 kDa		2	1	0
P06865	Beta-hexosaminidase subunit alpha OS=Homo sapiens GN=HEXA PE=1 SV=2	61 kDa		18	16	4
P06888	Ig lambda chain V-I region EPS OS=Homo sapiens PE=1 SV=1	11 kDa	TRUE		1	2
P07093	Glia-derived nexin OS=Homo sapiens GN=SERPINE2 PE=1 SV=1	44 kDa		18	10	8	Yes
P07108	Acyl-CoA-binding protein OS=Homo sapiens GN=DBI PE=1 SV=2	10 kDa	TRUE	6	4		Yes
P07148	Fatty acid-binding protein, liver OS=Homo sapiens GN=FABP1 PE=1 SV=1	14 kDa		2
P07195	Cluster of L-lactate dehydrogenase B chain OS=Homo sapiens GN=LDHB PE=1 SV=2 (P07195)	37 kDa	TRUE	28	26	15	Yes
P07196	Neurofilament light polypeptide OS=Homo sapiens GN=NEFL PE=1 SV=3	62 kDa	TRUE	4	1
P07197	Neurofilament medium polypeptide OS=Homo sapiens GN=NEFM PE=1 SV=3	102 kDa	TRUE	4	1
P07225	Vitamin K-dependent protein S OS=Homo sapiens GN=PROS1 PE=1 SV=1	75 kDa		25	25	10	Yes
P07237	Protein disulfide-isomerase OS=Homo sapiens GN=P4HB PE=1 SV=3	57 kDa		19	14	5	Yes
P07288	Prostate-specific antigen OS=Homo sapiens GN=KLK3 PE=1 SV=2	29 kDa		2		1
P07307	Asialoglycoprotein receptor 2 OS=Homo sapiens GN=ASGR2 PE=1 SV=2	35 kDa		3
P07311	Acylphosphatase-1 OS=Homo sapiens GN=ACYP1 PE=1 SV=2	11 kDa		6	3		Yes
P07333	Macrophage colony-stimulating factor 1 receptor OS=Homo sapiens GN=CSF1R PE=1 SV=2	108 kDa	TRUE	11	10		Yes
P07339	Cathepsin D OS=Homo sapiens GN=CTSD PE=1 SV=1	45 kDa		20	25	7	Yes
P07355	Cluster of Annexin A2 OS=Homo sapiens GN=ANXA2 PE=1 SV=2 (P07355)	39 kDa	TRUE	12	6	0	Yes
P07357	Complement component C8 alpha chain OS=Homo sapiens GN=C8A PE=1 SV=2	65 kDa		24	20	5	Yes
P07358	Complement component C8 beta chain OS=Homo sapiens GN=C8B PE=1 SV=3	67 kDa		30	24	7	Yes
P07359	Platelet glycoprotein Ib alpha chain OS=Homo sapiens GN=GP1BA PE=1 SV=1	69 kDa		6	3
P07360	Complement component C8 gamma chain OS=Homo sapiens GN=C8G PE=1 SV=3	22 kDa		10	10	2	Yes
P07384	Calpain-1 catalytic subunit OS=Homo sapiens GN=CAPN1 PE=1 SV=1	82 kDa		5	2	0
P07451	Carbonic anhydrase 3 OS=Homo sapiens GN=CA3 PE=1 SV=3	30 kDa		9	5	0	Yes
P07477	Trypsin-1 OS=Homo sapiens GN=PRSS1 PE=1 SV=1	27 kDa	TRUE	3	1
P07585	Decorin OS=Homo sapiens GN=DCN PE=1 SV=1	40 kDa		11	11	1
P07602	Proactivator polypeptide OS=Homo sapiens GN=PSAP PE=1 SV=2	58 kDa		28	30	15	Yes
P07686	Beta-hexosaminidase subunit beta OS=Homo sapiens GN=HEXB PE=1 SV=3	63 kDa		15	18	6	Yes
P07711	Cathepsin L1 OS=Homo sapiens GN=CTSL1 PE=1 SV=2	38 kDa	TRUE	10	12	1	Yes
P07737	Profilin-1 OS=Homo sapiens GN=PFN1 PE=1 SV=2	15 kDa		9	8	2	Yes
P07738	Bisphosphoglycerate mutase OS=Homo sapiens GN=BPGM PE=1 SV=2	30 kDa		3	2	0
P07858	Cathepsin B OS=Homo sapiens GN=CTSB PE=1 SV=3	38 kDa		16	14	1	Yes
P07900	Cluster of Heat shock protein HSP 90-alpha OS=Homo sapiens GN=HSP90AA1 PE=1 SV=5 (P07900)	85 kDa	TRUE	24	8	7
P07910	Cluster of Heterogeneous nuclear ribonucleoproteins C1/C2 OS=Homo sapiens GN=HNRNPC PE=1 SV=4 (P07910)	34 kDa	TRUE	2		3
P07911	Uromodulin OS=Homo sapiens GN=UMOD PE=1 SV=1	70 kDa		9	6	10
P07942	Laminin subunit beta-1 OS=Homo sapiens GN=LAMB1 PE=1 SV=2	198 kDa	TRUE	40	41	7	Yes
P07949	Proto-oncogene tyrosine-protein kinase receptor Ret OS=Homo sapiens GN=RET PE=1 SV=3	124 kDa		3	0	0
P07996	Thrombospondin-1 OS=Homo sapiens GN=THBS1 PE=1 SV=2	129 kDa	TRUE	26	15		Yes
P07998	Ribonuclease pancreatic OS=Homo sapiens GN=RNASE1 PE=1 SV=4	18 kDa		7	10	1	Yes
P08069	Insulin-like growth factor 1 receptor OS=Homo sapiens GN=IGF1R PE=1 SV=1	155 kDa	TRUE	2
P08107	Cluster of Heat shock 70 kDa protein 1A/1B OS=Homo sapiens GN=HSPA1A PE=1 SV=5 (P08107)	70 kDa	TRUE	21	11	4	Yes
P08123	Collagen alpha-2(I) chain OS=Homo sapiens GN=COL1A2 PE=1 SV=7	129 kDa	TRUE	19	21	4	Yes
P08133	Annexin A6 OS=Homo sapiens GN=ANXA6 PE=1 SV=3	76 kDa	TRUE	17	2
P08138	Tumor necrosis factor receptor superfamily member 16 OS=Homo sapiens GN=NGFR PE=1 SV=1	45 kDa		4	3
P08174	Complement decay-accelerating factor OS=Homo sapiens GN=CD55 PE=1 SV=4	41 kDa		15	14	0	Yes
P08185	Corticosteroid-binding globulin OS=Homo sapiens GN=SERPINA6 PE=1 SV=1	45 kDa		10	7	7	Yes
P08195	4F2 cell-surface antigen heavy chain OS=Homo sapiens GN=SLC3A2 PE=1 SV=3	68 kDa		19	11	1	Yes
P08236	Beta-glucuronidase OS=Homo sapiens GN=GUSB PE=1 SV=2	75 kDa		6	0
P08237	6-phosphofructokinase, muscle type OS=Homo sapiens GN=PFKM PE=1 SV=2	85 kDa		2
P08253	72 kDa type IV collagenase OS=Homo sapiens GN=MMP2 PE=1 SV=2	74 kDa	TRUE	34	32	5	Yes
P08254	Cluster of Stromelysin-1 OS=Homo sapiens GN=MMP3 PE=1 SV=2 (P08254)	54 kDa	TRUE	5	0
P08294	Extracellular superoxide dismutase [Cu-Zn] OS=Homo sapiens GN=SOD3 PE=1 SV=2	26 kDa	TRUE	9	11	8	Yes
P08473	Neprilysin OS=Homo sapiens GN=MME PE=1 SV=2	86 kDa		4
P08476	Inhibin beta A chain OS=Homo sapiens GN=INHBA PE=1 SV=2	47 kDa		6
P08493	Matrix Gla protein OS=Homo sapiens GN=MGP PE=1 SV=2	12 kDa		1	2	1
P08519	Apolipoprotein(a) OS=Homo sapiens GN=LPA PE=1 SV=1	501 kDa		1	2	1	Yes
P08571	Monocyte differentiation antigen CD14 OS=Homo sapiens GN=CD14 PE=1 SV=2	40 kDa	TRUE	17	15	9	Yes
P08572	Collagen alpha-2(IV) chain OS=Homo sapiens GN=COL4A2 PE=1 SV=4	168 kDa		22	14	0	Yes
P08575	Receptor-type tyrosine-protein phosphatase C OS=Homo sapiens GN=PTPRC PE=1 SV=2	147 kDa		9	3
P08581	Hepatocyte growth factor receptor OS=Homo sapiens GN=MET PE=1 SV=4	156 kDa	TRUE	19	7		Yes
P08582	Melanotransferrin OS=Homo sapiens GN=MFI2 PE=1 SV=2	80 kDa		14	14		Yes
P08603	Cluster of Complement factor H OS=Homo sapiens GN=CFH PE=1 SV=4 (P08603)	139 kDa	TRUE	80	95	53	Yes
P08637	Cluster of Low affinity immunoglobulin gamma Fc region receptor III-A OS=Homo sapiens GN=FCGR3A PE=1 SV=2 (P08637)	29 kDa	TRUE	8	6	1	Yes
P08648	Integrin alpha-5 OS=Homo sapiens GN=ITGA5 PE=1 SV=2	115 kDa	TRUE	3
P08670	Cluster of Vimentin OS=Homo sapiens GN=VIM PE=1 SV=4 (P08670)	54 kDa	TRUE	26	19	7	Yes
P08697	Alpha-2-antiplasmin OS=Homo sapiens GN=SERPINF2 PE=1 SV=3	55 kDa		23	23	12	Yes
P08709	Coagulation factor VII OS=Homo sapiens GN=F7 PE=1 SV=1	52 kDa		6	4
P08758	Annexin A5 OS=Homo sapiens GN=ANXA5 PE=1 SV=2	36 kDa		12	7		Yes
P08833	Insulin-like growth factor-binding protein 1 OS=Homo sapiens GN=IGFBP1 PE=1 SV=1	28 kDa		3	5
P08865	40S ribosomal protein SA OS=Homo sapiens GN=RPSA PE=1 SV=4	33 kDa		3		1
P08887	Interleukin-6 receptor subunit alpha OS=Homo sapiens GN=IL6R PE=1 SV=1	52 kDa		3	3
P08949	Neuromedin-B OS=Homo sapiens GN=NMB PE=1 SV=4	13 kDa		2
P09104	Gamma-enolase OS=Homo sapiens GN=ENO2 PE=1 SV=3	47 kDa	TRUE	21	17	5	Yes
P09172	Dopamine beta-hydroxylase OS=Homo sapiens GN=DBH PE=1 SV=3	69 kDa		13	5
P09211	Glutathione S-transferase P OS=Homo sapiens GN=GSTP1 PE=1 SV=2	23 kDa		12	10	3	Yes
P09228	Cystatin-SA OS=Homo sapiens GN=CST2 PE=1 SV=1	16 kDa	TRUE	4	1
P09326	CD48 antigen OS=Homo sapiens GN=CD48 PE=1 SV=2	28 kDa		4	1
P09327	Villin-1 OS=Homo sapiens GN=VIL1 PE=1 SV=4	93 kDa			2	0
P09382	Galectin-1 OS=Homo sapiens GN=LGALS1 PE=1 SV=2	15 kDa		8	8	5	Yes
P09417	Dihydropteridine reductase OS=Homo sapiens GN=QDPR PE=1 SV=2	26 kDa		10	11	5	Yes
P09429	Cluster of High mobility group protein B1 OS=Homo sapiens GN=HMGB1 PE=1 SV=3 (P09429)	25 kDa	TRUE	4		7
P09455	Retinol-binding protein 1 OS=Homo sapiens GN=RBP1 PE=1 SV=2	16 kDa		6	1
P09467	Fructose-1,6-bisphosphatase 1 OS=Homo sapiens GN=FBP1 PE=1 SV=5	37 kDa		3
P09471	Cluster of Guanine nucleotide-binding protein G(o) subunit alpha OS=Homo sapiens GN=GNAO1 PE=1 SV=4 (P09471)	40 kDa	TRUE	5	2	4
P09486	SPARC OS=Homo sapiens GN=SPARC PE=1 SV=1	35 kDa	TRUE	17	15	5	Yes
P09493	Cluster of Tropomyosin alpha-1 chain OS=Homo sapiens GN=TPM1 PE=1 SV=2 (P09493)	33 kDa	TRUE	6	5	1
P09497	Clathrin light chain B OS=Homo sapiens GN=CLTB PE=1 SV=1	25 kDa		2
P09525	Annexin A4 OS=Homo sapiens GN=ANXA4 PE=1 SV=4	36 kDa	TRUE	3
P09529	Inhibin beta B chain OS=Homo sapiens GN=INHBB PE=1 SV=2	45 kDa		4
P09543	2',3'-cyclic-nucleotide 3'-phosphodiesterase OS=Homo sapiens GN=CNP PE=1 SV=2	48 kDa		2	1
P09603	Macrophage colony-stimulating factor 1 OS=Homo sapiens GN=CSF1 PE=1 SV=2	60 kDa		11	9	1	Yes
P09619	Platelet-derived growth factor receptor beta OS=Homo sapiens GN=PDGFRB PE=1 SV=1	124 kDa	TRUE	11	8	0	Yes
P09622	Dihydrolipoyl dehydrogenase, mitochondrial OS=Homo sapiens GN=DLD PE=1 SV=2	54 kDa		11	4	2	Yes
P09651	Cluster of Heterogeneous nuclear ribonucleoprotein A1 OS=Homo sapiens GN=HNRNPA1 PE=1 SV=5 (P09651)	39 kDa	TRUE	7	0	9
P09668	Pro-cathepsin H OS=Homo sapiens GN=CTSH PE=1 SV=4	37 kDa		11	10	7	Yes
P09871	Complement C1s subcomponent OS=Homo sapiens GN=C1S PE=1 SV=1	77 kDa	TRUE	26	36	24	Yes
P09936	Ubiquitin carboxyl-terminal hydrolase isozyme L1 OS=Homo sapiens GN=UCHL1 PE=1 SV=2	25 kDa		7	7	6
P09958	Furin OS=Homo sapiens GN=FURIN PE=1 SV=2	87 kDa		3	2
P09960	Leukotriene A-4 hydrolase OS=Homo sapiens GN=LTA4H PE=1 SV=2	69 kDa		17	7
P09972	Fructose-bisphosphate aldolase C OS=Homo sapiens GN=ALDOC PE=1 SV=2	39 kDa	TRUE	27	28	7	Yes
P0C0L5	Cluster of Complement C4-B OS=Homo sapiens GN=C4B PE=1 SV=1 (P0C0L5)	193 kDa	TRUE	110	117	61	Yes
P0C6S8	Leucine-rich repeat and immunoglobulin-like domain-containing nogo receptor-interacting protein 3 OS=Homo sapiens GN=LINGO3 PE=2 SV=1	65 kDa		10	8	2	Yes
P0C7U0	Protein phosphatase 1 regulatory subunit 28 OS=Homo sapiens GN=ELFN1 PE=1 SV=1	88 kDa		2	1
P0CG47	Cluster of Polyubiquitin-B OS=Homo sapiens GN=UBB PE=1 SV=1 (P0CG47)	26 kDa	TRUE	13	9	2
P0DJI9	Cluster of Serum amyloid A-2 protein OS=Homo sapiens GN=SAA2 PE=1 SV=1 (P0DJI9)	14 kDa	TRUE		2	1
P10092	Calcitonin gene-related peptide 2 OS=Homo sapiens GN=CALCB PE=1 SV=1	14 kDa	TRUE	2			Yes
P10114	Cluster of Ras-related protein Rap-2a OS=Homo sapiens GN=RAP2A PE=1 SV=1 (P10114)	21 kDa	TRUE	3		1
P10153	Non-secretory ribonuclease OS=Homo sapiens GN=RNASE2 PE=1 SV=2	18 kDa		3	5		Yes
P10253	Lysosomal alpha-glucosidase OS=Homo sapiens GN=GAA PE=1 SV=4	105 kDa	TRUE	17	13	3	Yes
P10451	Osteopontin OS=Homo sapiens GN=SPP1 PE=1 SV=1	35 kDa		13	17	5	Yes
P10586	Receptor-type tyrosine-protein phosphatase F OS=Homo sapiens GN=PTPRF PE=1 SV=2	213 kDa	TRUE	48	29	1	Yes
P10599	Thioredoxin OS=Homo sapiens GN=TXN PE=1 SV=3	12 kDa		6	7	3	Yes
P10619	Lysosomal protective protein OS=Homo sapiens GN=CTSA PE=1 SV=2	54 kDa		8	5	7	Yes
P10636	Microtubule-associated protein tau OS=Homo sapiens GN=MAPT PE=1 SV=5	79 kDa		7	1	4
P10643	Complement component C7 OS=Homo sapiens GN=C7 PE=1 SV=2	94 kDa	TRUE	43	50	12	Yes
P10644	cAMP-dependent protein kinase type I-alpha regulatory subunit OS=Homo sapiens GN=PRKAR1A PE=1 SV=1	43 kDa	TRUE	8	6
P10645	Chromogranin-A OS=Homo sapiens GN=CHGA PE=1 SV=7	51 kDa		25	28	6	Yes
P10646	Tissue factor pathway inhibitor OS=Homo sapiens GN=TFPI PE=1 SV=1	35 kDa		3	2		Yes
P10720	Cluster of Platelet factor 4 variant OS=Homo sapiens GN=PF4V1 PE=1 SV=1 (P10720)	12 kDa	TRUE	3		0
P10721	Mast/stem cell growth factor receptor Kit OS=Homo sapiens GN=KIT PE=1 SV=1	110 kDa	TRUE	16	11		Yes
P10745	Retinol-binding protein 3 OS=Homo sapiens GN=RBP3 PE=1 SV=2	135 kDa		22	12	2	Yes
P10768	S-formylglutathione hydrolase OS=Homo sapiens GN=ESD PE=1 SV=2	31 kDa		5	4	3	Yes
P10809	60 kDa heat shock protein, mitochondrial OS=Homo sapiens GN=HSPD1 PE=1 SV=2	61 kDa		7	5	3
P10909	Clusterin OS=Homo sapiens GN=CLU PE=1 SV=1	52 kDa		31	34	18	Yes
P10912	Growth hormone receptor OS=Homo sapiens GN=GHR PE=1 SV=1	72 kDa		2		0
P10915	Hyaluronan and proteoglycan link protein 1 OS=Homo sapiens GN=HAPLN1 PE=2 SV=2	40 kDa		2
P11021	78 kDa glucose-regulated protein OS=Homo sapiens GN=HSPA5 PE=1 SV=2	72 kDa	TRUE	30	32	11	Yes
P11047	Laminin subunit gamma-1 OS=Homo sapiens GN=LAMC1 PE=1 SV=3	178 kDa	TRUE	43	42	6	Yes
P11117	Lysosomal acid phosphatase OS=Homo sapiens GN=ACP2 PE=1 SV=3	48 kDa		9	5	0
P11137	Microtubule-associated protein 2 OS=Homo sapiens GN=MAP2 PE=1 SV=4	200 kDa		6	0	6
P11142	Cluster of Heat shock cognate 71 kDa protein OS=Homo sapiens GN=HSPA8 PE=1 SV=1 (P11142)	71 kDa	TRUE	27	19	12
P11215	Integrin alpha-M OS=Homo sapiens GN=ITGAM PE=1 SV=2	127 kDa	TRUE	15	2
P11216	Glycogen phosphorylase, brain form OS=Homo sapiens GN=PYGB PE=1 SV=5	97 kDa	TRUE	2	0	0
P11226	Mannose-binding protein C OS=Homo sapiens GN=MBL2 PE=1 SV=2	26 kDa		6		2
P11279	Lysosome-associated membrane glycoprotein 1 OS=Homo sapiens GN=LAMP1 PE=1 SV=3	45 kDa		5	6		Yes
P11362	Fibroblast growth factor receptor 1 OS=Homo sapiens GN=FGFR1 PE=1 SV=3	92 kDa	TRUE	12	7	3	Yes
P11413	Glucose-6-phosphate 1-dehydrogenase OS=Homo sapiens GN=G6PD PE=1 SV=4	59 kDa		3
P11597	Cholesteryl ester transfer protein OS=Homo sapiens GN=CETP PE=1 SV=2	55 kDa		5	3	3
P11684	Uteroglobin OS=Homo sapiens GN=SCGB1A1 PE=1 SV=1	10 kDa		2	0
P11717	Cation-independent mannose-6-phosphate receptor OS=Homo sapiens GN=IGF2R PE=1 SV=3	274 kDa		44	28	2	Yes
P11766	Alcohol dehydrogenase class-3 OS=Homo sapiens GN=ADH5 PE=1 SV=4	40 kDa		6	3
P12035	Keratin, type II cytoskeletal 3 OS=Homo sapiens GN=KRT3 PE=1 SV=3	64 kDa	TRUE	3	5	4
P12036	Neurofilament heavy polypeptide OS=Homo sapiens GN=NEFH PE=1 SV=4	112 kDa	TRUE	2	1	1
P12107	Collagen alpha-1(XI) chain OS=Homo sapiens GN=COL11A1 PE=1 SV=4	181 kDa	TRUE	9	7	0	Yes
P12109	Collagen alpha-1(VI) chain OS=Homo sapiens GN=COL6A1 PE=1 SV=3	109 kDa		44	36	15	Yes
P12110	Collagen alpha-2(VI) chain OS=Homo sapiens GN=COL6A2 PE=1 SV=4	109 kDa		13	15	2	Yes
P12111	Collagen alpha-3(VI) chain OS=Homo sapiens GN=COL6A3 PE=1 SV=5	344 kDa		100	79	14
P12235	Cluster of ADP/ATP translocase 1 OS=Homo sapiens GN=SLC25A4 PE=1 SV=4 (P12235)	33 kDa	TRUE	1	0	2
P12259	Coagulation factor V OS=Homo sapiens GN=F5 PE=1 SV=4	252 kDa		66	64	23	Yes
P12273	Prolactin-inducible protein OS=Homo sapiens GN=PIP PE=1 SV=1	17 kDa		3		1
P12277	Creatine kinase B-type OS=Homo sapiens GN=CKB PE=1 SV=1	43 kDa	TRUE	5	4	1	Yes
P12318	Cluster of Low affinity immunoglobulin gamma Fc region receptor II-a OS=Homo sapiens GN=FCGR2A PE=1 SV=4 (P12318)	35 kDa	TRUE	4	3
P12429	Annexin A3 OS=Homo sapiens GN=ANXA3 PE=1 SV=3	36 kDa		4	0
P12532	Cluster of Creatine kinase U-type, mitochondrial OS=Homo sapiens GN=CKMT1A PE=1 SV=1 (P12532)	47 kDa	TRUE	4	1	0
P12643	Bone morphogenetic protein 2 OS=Homo sapiens GN=BMP2 PE=1 SV=1	45 kDa		2
P12724	Eosinophil cationic protein OS=Homo sapiens GN=RNASE3 PE=1 SV=2	18 kDa		2	1
P12821	Angiotensin-converting enzyme OS=Homo sapiens GN=ACE PE=1 SV=1	150 kDa		18	7		Yes
P12830	Cadherin-1 OS=Homo sapiens GN=CDH1 PE=1 SV=3	97 kDa	TRUE	10	6	1
P12883	Cluster of Myosin-7 OS=Homo sapiens GN=MYH7 PE=1 SV=5 (P12883)	223 kDa	TRUE	0	5
P12955	Xaa-Pro dipeptidase OS=Homo sapiens GN=PEPD PE=1 SV=3	55 kDa		10	6		Yes
P13284	Gamma-interferon-inducible lysosomal thiol reductase OS=Homo sapiens GN=IFI30 PE=1 SV=3	28 kDa		3	3	2	Yes
P13473	Lysosome-associated membrane glycoprotein 2 OS=Homo sapiens GN=LAMP2 PE=1 SV=2	45 kDa		5	3	2	Yes
P13489	Ribonuclease inhibitor OS=Homo sapiens GN=RNH1 PE=1 SV=2	50 kDa		12	12	6
P13497	Bone morphogenetic protein 1 OS=Homo sapiens GN=BMP1 PE=1 SV=2	111 kDa	TRUE	3	3	2	Yes
P13521	Secretogranin-2 OS=Homo sapiens GN=SCG2 PE=1 SV=2	71 kDa		37	33	5	Yes
P13591	Neural cell adhesion molecule 1 OS=Homo sapiens GN=NCAM1 PE=1 SV=3	95 kDa		38	42	9	Yes
P13598	Intercellular adhesion molecule 2 OS=Homo sapiens GN=ICAM2 PE=1 SV=2	31 kDa		3	3		Yes
P13611	Versican core protein OS=Homo sapiens GN=VCAN PE=1 SV=3	373 kDa		27	19	1	Yes
P13639	Elongation factor 2 OS=Homo sapiens GN=EEF2 PE=1 SV=4	95 kDa	TRUE	11	5	2
P13645	Cluster of Keratin, type I cytoskeletal 10 OS=Homo sapiens GN=KRT10 PE=1 SV=6 (P13645)	59 kDa	TRUE	41	49	40	Yes
P13647	Keratin, type II cytoskeletal 5 OS=Homo sapiens GN=KRT5 PE=1 SV=3	62 kDa	TRUE	18	15	17	Yes
P13667	Protein disulfide-isomerase A4 OS=Homo sapiens GN=PDIA4 PE=1 SV=2	73 kDa		23	11		Yes
P13671	Complement component C6 OS=Homo sapiens GN=C6 PE=1 SV=3	105 kDa		35	28	2	Yes
P13686	Tartrate-resistant acid phosphatase type 5 OS=Homo sapiens GN=ACP5 PE=1 SV=3	37 kDa		1	2
P13693	Cluster of Translationally-controlled tumor protein OS=Homo sapiens GN=TPT1 PE=1 SV=1 (P13693)	20 kDa	TRUE	2	2
P13716	Delta-aminolevulinic acid dehydratase OS=Homo sapiens GN=ALAD PE=1 SV=1	36 kDa		4	1	1
P13726	Tissue factor OS=Homo sapiens GN=F3 PE=1 SV=1	33 kDa		2	1	0
P13727	Bone marrow proteoglycan OS=Homo sapiens GN=PRG2 PE=1 SV=2	25 kDa		4	2
P13796	Plastin-2 OS=Homo sapiens GN=LCP1 PE=1 SV=6	70 kDa	TRUE	32	12	7	Yes
P13797	Plastin-3 OS=Homo sapiens GN=PLS3 PE=1 SV=4	71 kDa	TRUE	18	6	2	Yes
P13861	Cluster of cAMP-dependent protein kinase type II-alpha regulatory subunit OS=Homo sapiens GN=PRKAR2A PE=1 SV=2 (P13861)	46 kDa	TRUE	2	0	0
P13929	Beta-enolase OS=Homo sapiens GN=ENO3 PE=1 SV=4	47 kDa	TRUE	8	5	4	Yes
P13987	CD59 glycoprotein OS=Homo sapiens GN=CD59 PE=1 SV=1	14 kDa		7	8	3	Yes
P14136	Glial fibrillary acidic protein OS=Homo sapiens GN=GFAP PE=1 SV=1	50 kDa	TRUE	12	5	1
P14138	Endothelin-3 OS=Homo sapiens GN=EDN3 PE=1 SV=1	25 kDa		5	2
P14151	L-selectin OS=Homo sapiens GN=SELL PE=1 SV=2	42 kDa		8	7	1	Yes
P14174	Macrophage migration inhibitory factor OS=Homo sapiens GN=MIF PE=1 SV=4	12 kDa		3	1	2	Yes
P14207	Cluster of Folate receptor beta OS=Homo sapiens GN=FOLR2 PE=1 SV=4 (P14207)	29 kDa	TRUE	8	13	4
P14314	Glucosidase 2 subunit beta OS=Homo sapiens GN=PRKCSH PE=1 SV=2	59 kDa		18	15	1	Yes
P14324	Farnesyl pyrophosphate synthase OS=Homo sapiens GN=FDPS PE=1 SV=4	48 kDa		4	1
P14384	Carboxypeptidase M OS=Homo sapiens GN=CPM PE=1 SV=2	51 kDa		8	6	1	Yes
P14415	Sodium/potassium-transporting ATPase subunit beta-2 OS=Homo sapiens GN=ATP1B2 PE=1 SV=3	33 kDa		4	2		Yes
P14543	Nidogen-1 OS=Homo sapiens GN=NID1 PE=1 SV=3	136 kDa	TRUE	42	33	5	Yes
P14550	Alcohol dehydrogenase [NADP(+)] OS=Homo sapiens GN=AKR1A1 PE=1 SV=3	37 kDa		8	4
P14618	Cluster of Pyruvate kinase isozymes M1/M2 OS=Homo sapiens GN=PKM PE=1 SV=4 (P14618)	58 kDa	TRUE	36	36	12	Yes
P14621	Acylphosphatase-2 OS=Homo sapiens GN=ACYP2 PE=1 SV=2	11 kDa		8	6	1	Yes
P14625	Cluster of Endoplasmin OS=Homo sapiens GN=HSP90B1 PE=1 SV=1 (P14625)	92 kDa	TRUE	28	24	10	Yes
P14678	Cluster of Small nuclear ribonucleoprotein-associated proteins B and B' OS=Homo sapiens GN=SNRPB PE=1 SV=2 (P14678)	25 kDa	TRUE			3
P14778	Interleukin-1 receptor type 1 OS=Homo sapiens GN=IL1R1 PE=1 SV=1	65 kDa		2	0	0
P14780	Matrix metalloproteinase-9 OS=Homo sapiens GN=MMP9 PE=1 SV=3	78 kDa		2	0
P14923	Cluster of Junction plakoglobin OS=Homo sapiens GN=JUP PE=1 SV=3 (P14923)	82 kDa	TRUE	5	2	3
P15085	Carboxypeptidase A1 OS=Homo sapiens GN=CPA1 PE=1 SV=2	47 kDa		5
P15086	Carboxypeptidase B OS=Homo sapiens GN=CPB1 PE=1 SV=4	47 kDa		15	6		Yes
P15090	Fatty acid-binding protein, adipocyte OS=Homo sapiens GN=FABP4 PE=1 SV=3	15 kDa		2	1
P15104	Glutamine synthetase OS=Homo sapiens GN=GLUL PE=1 SV=4	42 kDa		4	2	1
P15121	Cluster of Aldose reductase OS=Homo sapiens GN=AKR1B1 PE=1 SV=3 (P15121)	36 kDa	TRUE	8	7	2	Yes
P15144	Aminopeptidase N OS=Homo sapiens GN=ANPEP PE=1 SV=4	110 kDa		27	19		Yes
P15151	Poliovirus receptor OS=Homo sapiens GN=PVR PE=1 SV=2	45 kDa		7	6	0	Yes
P15169	Carboxypeptidase N catalytic chain OS=Homo sapiens GN=CPN1 PE=1 SV=1	52 kDa		8	7		Yes
P15260	Interferon gamma receptor 1 OS=Homo sapiens GN=IFNGR1 PE=1 SV=1	54 kDa		2	2
P15289	Arylsulfatase A OS=Homo sapiens GN=ARSA PE=1 SV=3	54 kDa		8	6		Yes
P15291	Beta-1,4-galactosyltransferase 1 OS=Homo sapiens GN=B4GALT1 PE=1 SV=5	44 kDa		4	6	1	Yes
P15309	Prostatic acid phosphatase OS=Homo sapiens GN=ACPP PE=1 SV=3	45 kDa		3	1	5
P15311	Ezrin OS=Homo sapiens GN=EZR PE=1 SV=4	69 kDa	TRUE	18	8	3
P15328	Folate receptor alpha OS=Homo sapiens GN=FOLR1 PE=1 SV=3	30 kDa		6	5	1	Yes
P15374	Ubiquitin carboxyl-terminal hydrolase isozyme L3 OS=Homo sapiens GN=UCHL3 PE=1 SV=1	26 kDa		2	1
P15502	Elastin OS=Homo sapiens GN=ELN PE=1 SV=3	68 kDa		2	1		Yes
P15509	Granulocyte-macrophage colony-stimulating factor receptor subunit alpha OS=Homo sapiens GN=CSF2RA PE=1 SV=1	46 kDa		7	4	0	Yes
P15529	Membrane cofactor protein OS=Homo sapiens GN=CD46 PE=1 SV=3	44 kDa		5	2
P15586	N-acetylglucosamine-6-sulfatase OS=Homo sapiens GN=GNS PE=1 SV=3	62 kDa		11	9	1	Yes
P15692	Vascular endothelial growth factor A OS=Homo sapiens GN=VEGFA PE=1 SV=2	27 kDa		2	2	1
P15814	Immunoglobulin lambda-like polypeptide 1 OS=Homo sapiens GN=IGLL1 PE=1 SV=1	23 kDa	TRUE	0	2	4
P15848	Arylsulfatase B OS=Homo sapiens GN=ARSB PE=1 SV=1	60 kDa		8	2		Yes
P15907	Beta-galactoside alpha-2,6-sialyltransferase 1 OS=Homo sapiens GN=ST6GAL1 PE=1 SV=1	47 kDa		8	5
P15924	Desmoplakin OS=Homo sapiens GN=DSP PE=1 SV=3	332 kDa		6	10	7
P16035	Metalloproteinase inhibitor 2 OS=Homo sapiens GN=TIMP2 PE=1 SV=2	24 kDa		16	16	2	Yes
P16070	CD44 antigen OS=Homo sapiens GN=CD44 PE=1 SV=3	82 kDa		5	5		Yes
P16083	Ribosyldihydronicotinamide dehydrogenase [quinone] OS=Homo sapiens GN=NQO2 PE=1 SV=5	26 kDa		5	2		Yes
P16112	Aggrecan core protein OS=Homo sapiens GN=ACAN PE=1 SV=2	250 kDa		14	6		Yes
P16144	Integrin beta-4 OS=Homo sapiens GN=ITGB4 PE=1 SV=5	202 kDa		11	2	0
P16152	Carbonyl reductase [NADPH] 1 OS=Homo sapiens GN=CBR1 PE=1 SV=3	30 kDa	TRUE	15	12	3	Yes
P16234	Platelet-derived growth factor receptor alpha OS=Homo sapiens GN=PDGFRA PE=1 SV=1	123 kDa	TRUE	9	4		Yes
P16278	Cluster of Beta-galactosidase OS=Homo sapiens GN=GLB1 PE=1 SV=2 (P16278)	76 kDa	TRUE	12	4	2	Yes
P16284	Platelet endothelial cell adhesion molecule OS=Homo sapiens GN=PECAM1 PE=1 SV=1	83 kDa		8	1	0
P16519	Neuroendocrine convertase 2 OS=Homo sapiens GN=PCSK2 PE=2 SV=2	71 kDa		14	12	2	Yes
P16870	Carboxypeptidase E OS=Homo sapiens GN=CPE PE=1 SV=1	53 kDa		28	29	11	Yes
P16930	Fumarylacetoacetase OS=Homo sapiens GN=FAH PE=1 SV=2	46 kDa		11	4		Yes
P16949	Stathmin OS=Homo sapiens GN=STMN1 PE=1 SV=3	17 kDa	TRUE	5	2	1
P17050	Alpha-N-acetylgalactosaminidase OS=Homo sapiens GN=NAGA PE=1 SV=2	47 kDa		8	7		Yes
P17174	Aspartate aminotransferase, cytoplasmic OS=Homo sapiens GN=GOT1 PE=1 SV=3	46 kDa		21	24	8	Yes
P17181	Interferon alpha/beta receptor 1 OS=Homo sapiens GN=IFNAR1 PE=1 SV=3	64 kDa		7	2
P17301	Integrin alpha-2 OS=Homo sapiens GN=ITGA2 PE=1 SV=1	129 kDa	TRUE	4	1
P17405	Sphingomyelin phosphodiesterase OS=Homo sapiens GN=SMPD1 PE=1 SV=4	70 kDa		7	2	1
P17655	Calpain-2 catalytic subunit OS=Homo sapiens GN=CAPN2 PE=1 SV=6	80 kDa		2	0
P17677	Neuromodulin OS=Homo sapiens GN=GAP43 PE=1 SV=1	25 kDa	TRUE	11	5	1	Yes
P17813	Endoglin OS=Homo sapiens GN=ENG PE=1 SV=2	71 kDa		5	1		Yes
P17900	Ganglioside GM2 activator OS=Homo sapiens GN=GM2A PE=1 SV=4	21 kDa		10	10	4	Yes
P17927	Complement receptor type 1 OS=Homo sapiens GN=CR1 PE=1 SV=3	224 kDa	TRUE	5	1
P17931	Galectin-3 OS=Homo sapiens GN=LGALS3 PE=1 SV=5	26 kDa		4	3
P17936	Insulin-like growth factor-binding protein 3 OS=Homo sapiens GN=IGFBP3 PE=1 SV=2	32 kDa		10	6	1	Yes
P17948	Vascular endothelial growth factor receptor 1 OS=Homo sapiens GN=FLT1 PE=1 SV=2	151 kDa	TRUE	3	1	0
P18065	Insulin-like growth factor-binding protein 2 OS=Homo sapiens GN=IGFBP2 PE=1 SV=2	35 kDa		16	17	2
P18075	Bone morphogenetic protein 7 OS=Homo sapiens GN=BMP7 PE=1 SV=1	49 kDa	TRUE	3	2		Yes
P18206	Vinculin OS=Homo sapiens GN=VCL PE=1 SV=4	124 kDa		23	11	1	Yes
P18428	Lipopolysaccharide-binding protein OS=Homo sapiens GN=LBP PE=1 SV=3	53 kDa	TRUE	6	5	4	Yes
P18669	Cluster of Phosphoglycerate mutase 1 OS=Homo sapiens GN=PGAM1 PE=1 SV=2 (P18669)	29 kDa	TRUE	17	11	2
P18850	Cyclic AMP-dependent transcription factor ATF-6 alpha OS=Homo sapiens GN=ATF6 PE=1 SV=3	75 kDa		3	2		Yes
P19013	Keratin, type II cytoskeletal 4 OS=Homo sapiens GN=KRT4 PE=1 SV=4	57 kDa	TRUE	2	3	3
P19021	Peptidyl-glycine alpha-amidating monooxygenase OS=Homo sapiens GN=PAM PE=1 SV=2	108 kDa		37	40	7	Yes
P19022	Cadherin-2 OS=Homo sapiens GN=CDH2 PE=1 SV=4	100 kDa		26	27	2	Yes
P19256	Lymphocyte function-associated antigen 3 OS=Homo sapiens GN=CD58 PE=1 SV=1	28 kDa		3	2
P19320	Vascular cell adhesion protein 1 OS=Homo sapiens GN=VCAM1 PE=1 SV=1	81 kDa	TRUE	30	21	6	Yes
P19367	Cluster of Hexokinase-1 OS=Homo sapiens GN=HK1 PE=1 SV=3 (P19367)	102 kDa	TRUE	22	8	3	Yes
P19404	NADH dehydrogenase [ubiquinone] flavoprotein 2, mitochondrial OS=Homo sapiens GN=NDUFV2 PE=1 SV=2	27 kDa		2
P19438	Tumor necrosis factor receptor superfamily member 1A OS=Homo sapiens GN=TNFRSF1A PE=1 SV=1	50 kDa		3	2
P19526	Galactoside 2-alpha-L-fucosyltransferase 1 OS=Homo sapiens GN=FUT1 PE=2 SV=1	41 kDa		3
P19652	Alpha-1-acid glycoprotein 2 OS=Homo sapiens GN=ORM2 PE=1 SV=2	24 kDa	TRUE	5	12	10	Yes
P19823	Inter-alpha-trypsin inhibitor heavy chain H2 OS=Homo sapiens GN=ITIH2 PE=1 SV=2	106 kDa		41	27	7	Yes
P19827	Inter-alpha-trypsin inhibitor heavy chain H1 OS=Homo sapiens GN=ITIH1 PE=1 SV=3	101 kDa		26	20	4	Yes
P19835	Bile salt-activated lipase OS=Homo sapiens GN=CEL PE=1 SV=3	79 kDa		14	8
P19961	Cluster of Alpha-amylase 2B OS=Homo sapiens GN=AMY2B PE=1 SV=1 (P19961)	58 kDa	TRUE	14	7	0	Yes
P20023	Complement receptor type 2 OS=Homo sapiens GN=CR2 PE=1 SV=2	113 kDa		2
P20036	HLA class II histocompatibility antigen, DP alpha 1 chain OS=Homo sapiens GN=HLA-DPA1 PE=1 SV=1	29 kDa		2
P20062	Transcobalamin-2 OS=Homo sapiens GN=TCN2 PE=1 SV=3	48 kDa		18	10	7	Yes
P20073	Annexin A7 OS=Homo sapiens GN=ANXA7 PE=1 SV=3	53 kDa	TRUE	3
P20138	Myeloid cell surface antigen CD33 OS=Homo sapiens GN=CD33 PE=1 SV=2	40 kDa		4
P20333	Tumor necrosis factor receptor superfamily member 1B OS=Homo sapiens GN=TNFRSF1B PE=1 SV=3	48 kDa			2
P20339	Cluster of Ras-related protein Rab-5A OS=Homo sapiens GN=RAB5A PE=1 SV=2 (P20339)	24 kDa	TRUE	3
P20382	Pro-MCH OS=Homo sapiens GN=PMCH PE=1 SV=3	19 kDa		3	1		Yes
P20396	Prothyroliberin OS=Homo sapiens GN=TRH PE=1 SV=1	27 kDa			2	1
P20472	Parvalbumin alpha OS=Homo sapiens GN=PVALB PE=1 SV=2	12 kDa		6	1
P20594	Atrial natriuretic peptide receptor 2 OS=Homo sapiens GN=NPR2 PE=1 SV=1	117 kDa		2
P20618	Proteasome subunit beta type-1 OS=Homo sapiens GN=PSMB1 PE=1 SV=2	26 kDa		3	2	1
P20648	Potassium-transporting ATPase alpha chain 1 OS=Homo sapiens GN=ATP4A PE=2 SV=5	114 kDa	TRUE	3	1	1
P20700	Lamin-B1 OS=Homo sapiens GN=LMNB1 PE=1 SV=2	66 kDa		1		2
P20702	Integrin alpha-X OS=Homo sapiens GN=ITGAX PE=1 SV=3	128 kDa	TRUE	2
P20742	Pregnancy zone protein OS=Homo sapiens GN=PZP PE=1 SV=4	164 kDa	TRUE	17	14	11	Yes
P20774	Mimecan OS=Homo sapiens GN=OGN PE=1 SV=1	34 kDa		19	21	9	Yes
P20810	Calpastatin OS=Homo sapiens GN=CAST PE=1 SV=4	77 kDa		3	0
P20827	Ephrin-A1 OS=Homo sapiens GN=EFNA1 PE=1 SV=2	24 kDa		5	4		Yes
P20848	Putative alpha-1-antitrypsin-related protein OS=Homo sapiens GN=SERPINA2 PE=5 SV=1	48 kDa	TRUE		1	2
P20851	C4b-binding protein beta chain OS=Homo sapiens GN=C4BPB PE=1 SV=1	28 kDa		4	3	3
P20908	Collagen alpha-1(V) chain OS=Homo sapiens GN=COL5A1 PE=1 SV=3	184 kDa	TRUE	8	3
P20916	Myelin-associated glycoprotein OS=Homo sapiens GN=MAG PE=1 SV=1	69 kDa		11	6		Yes
P20933	N(4)-(beta-N-acetylglucosaminyl)-L-asparaginase OS=Homo sapiens GN=AGA PE=1 SV=2	37 kDa		8	3	1	Yes
P21246	Pleiotrophin OS=Homo sapiens GN=PTN PE=1 SV=1	19 kDa	TRUE	1	6	3
P21266	Glutathione S-transferase Mu 3 OS=Homo sapiens GN=GSTM3 PE=1 SV=3	27 kDa	TRUE	7	2	3
P21291	Cysteine and glycine-rich protein 1 OS=Homo sapiens GN=CSRP1 PE=1 SV=3	21 kDa	TRUE	3	2
P21333	Filamin-A OS=Homo sapiens GN=FLNA PE=1 SV=4	281 kDa	TRUE	58	25	7	Yes
P21399	Cytoplasmic aconitate hydratase OS=Homo sapiens GN=ACO1 PE=1 SV=3	98 kDa		11	3	2
P21554	Cannabinoid receptor 1 OS=Homo sapiens GN=CNR1 PE=1 SV=1	53 kDa		4	2
P21579	Synaptotagmin-1 OS=Homo sapiens GN=SYT1 PE=1 SV=1	48 kDa	TRUE	8	6		Yes
P21583	Kit ligand OS=Homo sapiens GN=KITLG PE=1 SV=1	31 kDa		3	3
P21589	5'-nucleotidase OS=Homo sapiens GN=NT5E PE=1 SV=1	63 kDa		7	1
P21695	Glycerol-3-phosphate dehydrogenase [NAD(+)], cytoplasmic OS=Homo sapiens GN=GPD1 PE=1 SV=4	38 kDa		3	1	1
P21709	Ephrin type-A receptor 1 OS=Homo sapiens GN=EPHA1 PE=1 SV=4	108 kDa		2	0
P21741	Midkine OS=Homo sapiens GN=MDK PE=1 SV=1	16 kDa		0	4
P21757	Macrophage scavenger receptor types I and II OS=Homo sapiens GN=MSR1 PE=1 SV=1	50 kDa		2
P21802	Fibroblast growth factor receptor 2 OS=Homo sapiens GN=FGFR2 PE=1 SV=1	92 kDa	TRUE	12	6	1	Yes
P21810	Biglycan OS=Homo sapiens GN=BGN PE=1 SV=2	42 kDa		10	3		Yes
P21860	Receptor tyrosine-protein kinase erbB-3 OS=Homo sapiens GN=ERBB3 PE=1 SV=1	148 kDa		14	4
P21926	CD9 antigen OS=Homo sapiens GN=CD9 PE=1 SV=4	25 kDa		4	2		Yes
P22003	Bone morphogenetic protein 5 OS=Homo sapiens GN=BMP5 PE=2 SV=1	52 kDa	TRUE	3
P22004	Bone morphogenetic protein 6 OS=Homo sapiens GN=BMP6 PE=1 SV=1	57 kDa	TRUE	5	3
P22061	Protein-L-isoaspartate(D-aspartate) O-methyltransferase OS=Homo sapiens GN=PCMT1 PE=1 SV=4	25 kDa		13	11	7	Yes
P22102	Trifunctional purine biosynthetic protein adenosine-3 OS=Homo sapiens GN=GART PE=1 SV=1	108 kDa		2	1
P22105	Cluster of Tenascin-X OS=Homo sapiens GN=TNXB PE=1 SV=3 (P22105)	464 kDa	TRUE	110	79	4	Yes
P22223	Cadherin-3 OS=Homo sapiens GN=CDH3 PE=1 SV=2	91 kDa	TRUE	4	0
P22303	Acetylcholinesterase OS=Homo sapiens GN=ACHE PE=1 SV=1	68 kDa	TRUE	16	6		Yes
P22304	Iduronate 2-sulfatase OS=Homo sapiens GN=IDS PE=1 SV=1	62 kDa		12	12		Yes
P22314	Ubiquitin-like modifier-activating enzyme 1 OS=Homo sapiens GN=UBA1 PE=1 SV=3	118 kDa		7	2	0
P22352	Glutathione peroxidase 3 OS=Homo sapiens GN=GPX3 PE=1 SV=2	26 kDa	TRUE	8	9	3
P22392	Cluster of Nucleoside diphosphate kinase B OS=Homo sapiens GN=NME2 PE=1 SV=1 (P22392)	17 kDa	TRUE	10	3	1
P22413	Ectonucleotide pyrophosphatase/phosphodiesterase family member 1 OS=Homo sapiens GN=ENPP1 PE=1 SV=2	105 kDa		3	0
P22455	Fibroblast growth factor receptor 4 OS=Homo sapiens GN=FGFR4 PE=1 SV=2	88 kDa	TRUE	5	3	0
P22607	Fibroblast growth factor receptor 3 OS=Homo sapiens GN=FGFR3 PE=1 SV=1	88 kDa	TRUE	10	6	2	Yes
P22626	Heterogeneous nuclear ribonucleoproteins A2/B1 OS=Homo sapiens GN=HNRNPA2B1 PE=1 SV=2	37 kDa		12		12
P22676	Calretinin OS=Homo sapiens GN=CALB2 PE=1 SV=2	32 kDa	TRUE	7	3	1
P22692	Insulin-like growth factor-binding protein 4 OS=Homo sapiens GN=IGFBP4 PE=1 SV=2	28 kDa		13	11	1	Yes
P22748	Carbonic anhydrase 4 OS=Homo sapiens GN=CA4 PE=1 SV=2	35 kDa		11	8		Yes
P22792	Carboxypeptidase N subunit 2 OS=Homo sapiens GN=CPN2 PE=1 SV=3	61 kDa		11	7	2	Yes
P22891	Vitamin K-dependent protein Z OS=Homo sapiens GN=PROZ PE=1 SV=2	45 kDa		6	7
P22897	Macrophage mannose receptor 1 OS=Homo sapiens GN=MRC1 PE=1 SV=1	166 kDa	TRUE	50	34		Yes
P23083	Ig heavy chain V-I region V35 OS=Homo sapiens PE=1 SV=1	13 kDa	TRUE		3	4
P23141	Liver carboxylesterase 1 OS=Homo sapiens GN=CES1 PE=1 SV=2	63 kDa		3	0
P23142	Fibulin-1 OS=Homo sapiens GN=FBLN1 PE=1 SV=4	77 kDa		30	33	12	Yes
P23193	Transcription elongation factor A protein 1 OS=Homo sapiens GN=TCEA1 PE=1 SV=2	34 kDa		1	0	2
P23229	Integrin alpha-6 OS=Homo sapiens GN=ITGA6 PE=1 SV=4	127 kDa		7	1	0
P23246	Splicing factor, proline- and glutamine-rich OS=Homo sapiens GN=SFPQ PE=1 SV=2	76 kDa	TRUE	4		9
P23284	Peptidyl-prolyl cis-trans isomerase B OS=Homo sapiens GN=PPIB PE=1 SV=2	24 kDa		14	13	5	Yes
P23297	Protein S100-A1 OS=Homo sapiens GN=S100A1 PE=1 SV=2	11 kDa		1	2
P23381	Tryptophan--tRNA ligase, cytoplasmic OS=Homo sapiens GN=WARS PE=1 SV=2	53 kDa		5	4
P23434	Glycine cleavage system H protein, mitochondrial OS=Homo sapiens GN=GCSH PE=1 SV=2	19 kDa		2	1
P23435	Cerebellin-1 OS=Homo sapiens GN=CBLN1 PE=1 SV=1	21 kDa	TRUE	7	6	0	Yes
P23467	Receptor-type tyrosine-protein phosphatase beta OS=Homo sapiens GN=PTPRB PE=1 SV=3	224 kDa		8	0
P23468	Receptor-type tyrosine-protein phosphatase delta OS=Homo sapiens GN=PTPRD PE=1 SV=2	215 kDa	TRUE	42	25	2	Yes
P23470	Receptor-type tyrosine-protein phosphatase gamma OS=Homo sapiens GN=PTPRG PE=1 SV=4	162 kDa		13	8	1	Yes
P23471	Receptor-type tyrosine-protein phosphatase zeta OS=Homo sapiens GN=PTPRZ1 PE=1 SV=4	255 kDa		34	23	2	Yes
P23515	Oligodendrocyte-myelin glycoprotein OS=Homo sapiens GN=OMG PE=1 SV=2	50 kDa		10	11	1	Yes
P23526	Adenosylhomocysteinase OS=Homo sapiens GN=AHCY PE=1 SV=4	48 kDa		6	3		Yes
P23528	Cluster of Cofilin-1 OS=Homo sapiens GN=CFL1 PE=1 SV=3 (P23528)	19 kDa	TRUE	7	10	5	Yes
P23560	Brain-derived neurotrophic factor OS=Homo sapiens GN=BDNF PE=1 SV=1	28 kDa		3	1		Yes
P23588	Eukaryotic translation initiation factor 4B OS=Homo sapiens GN=EIF4B PE=1 SV=2	69 kDa		2	0
P24043	Laminin subunit alpha-2 OS=Homo sapiens GN=LAMA2 PE=1 SV=4	344 kDa		88	69	4	Yes
P24298	Alanine aminotransferase 1 OS=Homo sapiens GN=GPT PE=1 SV=3	55 kDa	TRUE	4	1
P24387	Corticotropin-releasing factor-binding protein OS=Homo sapiens GN=CRHBP PE=1 SV=2	36 kDa		7	1		Yes
P24592	Insulin-like growth factor-binding protein 6 OS=Homo sapiens GN=IGFBP6 PE=1 SV=1	25 kDa		12	13	6	Yes
P24593	Insulin-like growth factor-binding protein 5 OS=Homo sapiens GN=IGFBP5 PE=1 SV=1	31 kDa		11	12	0	Yes
P24666	Low molecular weight phosphotyrosine protein phosphatase OS=Homo sapiens GN=ACP1 PE=1 SV=3	18 kDa		2	1
P24821	Tenascin OS=Homo sapiens GN=TNC PE=1 SV=3	241 kDa		34	5	0
P24855	Deoxyribonuclease-1 OS=Homo sapiens GN=DNASE1 PE=1 SV=1	31 kDa		2	1
P25189	Myelin protein P0 OS=Homo sapiens GN=MPZ PE=1 SV=1	28 kDa		2	3
P25311	Cluster of Zinc-alpha-2-glycoprotein OS=Homo sapiens GN=AZGP1 PE=1 SV=2 (P25311)	34 kDa	TRUE	18	24	19	Yes
P25325	3-mercaptopyruvate sulfurtransferase OS=Homo sapiens GN=MPST PE=1 SV=3	33 kDa		2		1
P25391	Laminin subunit alpha-1 OS=Homo sapiens GN=LAMA1 PE=1 SV=2	337 kDa	TRUE	8	1	0
P25445	Tumor necrosis factor receptor superfamily member 6 OS=Homo sapiens GN=FAS PE=1 SV=1	38 kDa		5	0
P25686	DnaJ homolog subfamily B member 2 OS=Homo sapiens GN=DNAJB2 PE=1 SV=3	36 kDa		3	1
P25705	ATP synthase subunit alpha, mitochondrial OS=Homo sapiens GN=ATP5A1 PE=1 SV=1	60 kDa		0	1	4
P25713	Metallothionein-3 OS=Homo sapiens GN=MT3 PE=1 SV=1	7 kDa		4	3		Yes
P25774	Cathepsin S OS=Homo sapiens GN=CTSS PE=1 SV=3	37 kDa		11	11		Yes
P25786	Proteasome subunit alpha type-1 OS=Homo sapiens GN=PSMA1 PE=1 SV=1	30 kDa		3	2	1
P25788	Proteasome subunit alpha type-3 OS=Homo sapiens GN=PSMA3 PE=1 SV=2	28 kDa		3	2
P25789	Proteasome subunit alpha type-4 OS=Homo sapiens GN=PSMA4 PE=1 SV=1	29 kDa		4	1
P25940	Collagen alpha-3(V) chain OS=Homo sapiens GN=COL5A3 PE=1 SV=3	172 kDa		5	0	0
P25942	Tumor necrosis factor receptor superfamily member 5 OS=Homo sapiens GN=CD40 PE=1 SV=1	31 kDa		3	1
P26022	Pentraxin-related protein PTX3 OS=Homo sapiens GN=PTX3 PE=1 SV=3	42 kDa		2	1
P26038	Moesin OS=Homo sapiens GN=MSN PE=1 SV=3	68 kDa	TRUE	32	26	3	Yes
P26378	Cluster of ELAV-like protein 4 OS=Homo sapiens GN=ELAVL4 PE=1 SV=2 (P26378)	42 kDa	TRUE	2		2
P26447	Protein S100-A4 OS=Homo sapiens GN=S100A4 PE=1 SV=1	12 kDa		3	1	1
P26572	Alpha-1,3-mannosyl-glycoprotein 2-beta-N-acetylglucosaminyltransferase OS=Homo sapiens GN=MGAT1 PE=2 SV=2	51 kDa	TRUE	17	11	6	Yes
P26583	High mobility group protein B2 OS=Homo sapiens GN=HMGB2 PE=1 SV=2	24 kDa	TRUE	1	0	3
P26641	Elongation factor 1-gamma OS=Homo sapiens GN=EEF1G PE=1 SV=3	50 kDa		3		1
P26885	Peptidyl-prolyl cis-trans isomerase FKBP2 OS=Homo sapiens GN=FKBP2 PE=1 SV=2	16 kDa		5
P26927	Cluster of Hepatocyte growth factor-like protein OS=Homo sapiens GN=MST1 PE=1 SV=2 (P26927)	80 kDa	TRUE	26	16	0	Yes
P26992	Ciliary neurotrophic factor receptor subunit alpha OS=Homo sapiens GN=CNTFR PE=1 SV=2	41 kDa		10	7	3	Yes
P27169	Serum paraoxonase/arylesterase 1 OS=Homo sapiens GN=PON1 PE=1 SV=3	40 kDa	TRUE	11	16	7	Yes
P27487	Dipeptidyl peptidase 4 OS=Homo sapiens GN=DPP4 PE=1 SV=2	88 kDa		14
P27797	Calreticulin OS=Homo sapiens GN=CALR PE=1 SV=1	48 kDa		22	19		Yes
P27816	Microtubule-associated protein 4 OS=Homo sapiens GN=MAP4 PE=1 SV=3	121 kDa		3	1
P27824	Calnexin OS=Homo sapiens GN=CANX PE=1 SV=2	68 kDa	TRUE	17	6		Yes
P27918	Properdin OS=Homo sapiens GN=CFP PE=1 SV=2	51 kDa		8	4
P27930	Interleukin-1 receptor type 2 OS=Homo sapiens GN=IL1R2 PE=1 SV=1	45 kDa		2
P28039	Acyloxyacyl hydrolase OS=Homo sapiens GN=AOAH PE=1 SV=1	65 kDa		2
P28066	Proteasome subunit alpha type-5 OS=Homo sapiens GN=PSMA5 PE=1 SV=3	26 kDa		6	3	0
P28070	Proteasome subunit beta type-4 OS=Homo sapiens GN=PSMB4 PE=1 SV=4	29 kDa		3	1
P28074	Proteasome subunit beta type-5 OS=Homo sapiens GN=PSMB5 PE=1 SV=3	28 kDa		5	1	1
P28161	Cluster of Glutathione S-transferase Mu 2 OS=Homo sapiens GN=GSTM2 PE=1 SV=2 (P28161)	26 kDa	TRUE	10	3	3	Yes
P28300	Protein-lysine 6-oxidase OS=Homo sapiens GN=LOX PE=1 SV=2	47 kDa		3	2	1
P28482	Cluster of Mitogen-activated protein kinase 1 OS=Homo sapiens GN=MAPK1 PE=1 SV=3 (P28482)	41 kDa	TRUE	2	1	1
P28799	Granulins OS=Homo sapiens GN=GRN PE=1 SV=2	64 kDa		11	8	2	Yes
P28827	Receptor-type tyrosine-protein phosphatase mu OS=Homo sapiens GN=PTPRM PE=1 SV=2	164 kDa	TRUE	9	7		Yes
P28838	Cytosol aminopeptidase OS=Homo sapiens GN=LAP3 PE=1 SV=3	56 kDa		11	3	1	Yes
P28908	Tumor necrosis factor receptor superfamily member 8 OS=Homo sapiens GN=TNFRSF8 PE=1 SV=1	64 kDa		7	1
P29120	Neuroendocrine convertase 1 OS=Homo sapiens GN=PCSK1 PE=1 SV=2	84 kDa		12	7		Yes
P29122	Proprotein convertase subtilisin/kexin type 6 OS=Homo sapiens GN=PCSK6 PE=1 SV=1	106 kDa		5	1		Yes
P29218	Inositol monophosphatase 1 OS=Homo sapiens GN=IMPA1 PE=1 SV=1	30 kDa		10	8	0	Yes
P29279	Connective tissue growth factor OS=Homo sapiens GN=CTGF PE=1 SV=2	38 kDa		10	4	1	Yes
P29317	Ephrin type-A receptor 2 OS=Homo sapiens GN=EPHA2 PE=1 SV=2	108 kDa	TRUE	3	1
P29320	Ephrin type-A receptor 3 OS=Homo sapiens GN=EPHA3 PE=1 SV=2	110 kDa	TRUE	3	0
P29323	Ephrin type-B receptor 2 OS=Homo sapiens GN=EPHB2 PE=1 SV=5	117 kDa	TRUE	15	11		Yes
P29400	Collagen alpha-5(IV) chain OS=Homo sapiens GN=COL4A5 PE=1 SV=2	161 kDa	TRUE	1	2
P29401	Transketolase OS=Homo sapiens GN=TKT PE=1 SV=3	68 kDa		13	8		Yes
P29622	Kallistatin OS=Homo sapiens GN=SERPINA4 PE=1 SV=3	49 kDa		19	20	13	Yes
P29692	Elongation factor 1-delta OS=Homo sapiens GN=EEF1D PE=1 SV=5	31 kDa		1		2
P29762	Cellular retinoic acid-binding protein 1 OS=Homo sapiens GN=CRABP1 PE=1 SV=2	16 kDa	TRUE	9	8	3	Yes
P29966	Myristoylated alanine-rich C-kinase substrate OS=Homo sapiens GN=MARCKS PE=1 SV=4	32 kDa		9	5	5	Yes
P30041	Peroxiredoxin-6 OS=Homo sapiens GN=PRDX6 PE=1 SV=3	25 kDa		13	10	5	Yes
P30042	ES1 protein homolog, mitochondrial OS=Homo sapiens GN=C21orf33 PE=1 SV=3	28 kDa		2
P30043	Flavin reductase (NADPH) OS=Homo sapiens GN=BLVRB PE=1 SV=3	22 kDa		3	2
P30044	Peroxiredoxin-5, mitochondrial OS=Homo sapiens GN=PRDX5 PE=1 SV=4	22 kDa		3	1	2
P30046	Cluster of D-dopachrome decarboxylase OS=Homo sapiens GN=DDT PE=1 SV=3 (P30046)	13 kDa	TRUE	5	1
P30047	GTP cyclohydrolase 1 feedback regulatory protein OS=Homo sapiens GN=GCHFR PE=1 SV=3	10 kDa		3
P30048	Thioredoxin-dependent peroxide reductase, mitochondrial OS=Homo sapiens GN=PRDX3 PE=1 SV=3	28 kDa		6	1	0	Yes
P30086	Phosphatidylethanolamine-binding protein 1 OS=Homo sapiens GN=PEBP1 PE=1 SV=3	21 kDa	TRUE	13	14	2	Yes
P30101	Protein disulfide-isomerase A3 OS=Homo sapiens GN=PDIA3 PE=1 SV=4	57 kDa		24	16	4	Yes
P30153	Cluster of Serine/threonine-protein phosphatase 2A 65 kDa regulatory subunit A alpha isoform OS=Homo sapiens GN=PPP2R1A PE=1 SV=4 (P30153)	65 kDa	TRUE	2	1	3
P30447	Cluster of HLA class I histocompatibility antigen, A-23 alpha chain OS=Homo sapiens GN=HLA-A PE=1 SV=1 (P30447)	41 kDa	TRUE	24	20	4
P30530	Tyrosine-protein kinase receptor UFO OS=Homo sapiens GN=AXL PE=1 SV=3	98 kDa		6	4	1	Yes
P30531	Sodium- and chloride-dependent GABA transporter 1 OS=Homo sapiens GN=SLC6A1 PE=1 SV=2	67 kDa		2	1
P30533	Alpha-2-macroglobulin receptor-associated protein OS=Homo sapiens GN=LRPAP1 PE=1 SV=1	41 kDa	TRUE	2
P30626	Sorcin OS=Homo sapiens GN=SRI PE=1 SV=1	22 kDa		2	1
P30740	Leukocyte elastase inhibitor OS=Homo sapiens GN=SERPINB1 PE=1 SV=1	43 kDa	TRUE	10	8	1	Yes
P31146	Coronin-1A OS=Homo sapiens GN=CORO1A PE=1 SV=4	51 kDa	TRUE	8	7	0
P31150	Rab GDP dissociation inhibitor alpha OS=Homo sapiens GN=GDI1 PE=1 SV=2	51 kDa	TRUE	24	19	1	Yes
P31153	Cluster of S-adenosylmethionine synthase isoform type-2 OS=Homo sapiens GN=MAT2A PE=1 SV=1 (P31153)	44 kDa	TRUE	4	1
P31321	cAMP-dependent protein kinase type I-beta regulatory subunit OS=Homo sapiens GN=PRKAR1B PE=1 SV=4	43 kDa	TRUE	7	3	0
P31431	Syndecan-4 OS=Homo sapiens GN=SDC4 PE=1 SV=2	22 kDa		2
P31689	DnaJ homolog subfamily A member 1 OS=Homo sapiens GN=DNAJA1 PE=1 SV=2	45 kDa		2	1
P31937	3-hydroxyisobutyrate dehydrogenase, mitochondrial OS=Homo sapiens GN=HIBADH PE=1 SV=2	35 kDa		8	2	1
P31939	Bifunctional purine biosynthesis protein PURH OS=Homo sapiens GN=ATIC PE=1 SV=3	65 kDa		3
P31942	Heterogeneous nuclear ribonucleoprotein H3 OS=Homo sapiens GN=HNRNPH3 PE=1 SV=2	37 kDa			0	2
P31943	Cluster of Heterogeneous nuclear ribonucleoprotein H OS=Homo sapiens GN=HNRNPH1 PE=1 SV=4 (P31943)	49 kDa	TRUE	3		4
P31944	Caspase-14 OS=Homo sapiens GN=CASP14 PE=1 SV=2	28 kDa		3	1	3
P31948	Stress-induced-phosphoprotein 1 OS=Homo sapiens GN=STIP1 PE=1 SV=1	63 kDa		5		1
P31949	Protein S100-A11 OS=Homo sapiens GN=S100A11 PE=1 SV=2	12 kDa		2	1
P32004	Neural cell adhesion molecule L1 OS=Homo sapiens GN=L1CAM PE=1 SV=2	140 kDa	TRUE	33	30	3	Yes
P32119	Peroxiredoxin-2 OS=Homo sapiens GN=PRDX2 PE=1 SV=5	22 kDa	TRUE	11	10	7	Yes
P32241	Vasoactive intestinal polypeptide receptor 1 OS=Homo sapiens GN=VIPR1 PE=1 SV=1	52 kDa		2	0
P32418	Sodium/calcium exchanger 1 OS=Homo sapiens GN=SLC8A1 PE=1 SV=3	109 kDa		3	1
P32754	4-hydroxyphenylpyruvate dioxygenase OS=Homo sapiens GN=HPD PE=1 SV=2	45 kDa		4	1
P33151	Cadherin-5 OS=Homo sapiens GN=CDH5 PE=1 SV=5	88 kDa		9	10		Yes
P33908	Mannosyl-oligosaccharide 1,2-alpha-mannosidase IA OS=Homo sapiens GN=MAN1A1 PE=1 SV=3	73 kDa	TRUE	24	23	5
P34059	N-acetylgalactosamine-6-sulfatase OS=Homo sapiens GN=GALNS PE=1 SV=1	58 kDa		12	9		Yes
P34096	Ribonuclease 4 OS=Homo sapiens GN=RNASE4 PE=1 SV=3	17 kDa		7	7	1	Yes
P34932	Heat shock 70 kDa protein 4 OS=Homo sapiens GN=HSPA4 PE=1 SV=4	94 kDa	TRUE	17	3	1	Yes
P34949	Mannose-6-phosphate isomerase OS=Homo sapiens GN=MPI PE=1 SV=2	47 kDa		10	4
P35030	Trypsin-3 OS=Homo sapiens GN=PRSS3 PE=1 SV=2	33 kDa	TRUE	3	0
P35052	Glypican-1 OS=Homo sapiens GN=GPC1 PE=1 SV=2	62 kDa		19	16	1	Yes
P35080	Profilin-2 OS=Homo sapiens GN=PFN2 PE=1 SV=3	15 kDa		3	2	1	Yes
P35219	Carbonic anhydrase-related protein OS=Homo sapiens GN=CA8 PE=1 SV=3	33 kDa		2
P35221	Cluster of Catenin alpha-1 OS=Homo sapiens GN=CTNNA1 PE=1 SV=1 (P35221)	100 kDa	TRUE	2	0	0
P35232	Prohibitin OS=Homo sapiens GN=PHB PE=1 SV=1	30 kDa		1		2
P35237	Serpin B6 OS=Homo sapiens GN=SERPINB6 PE=1 SV=3	43 kDa	TRUE	13	7
P35241	Radixin OS=Homo sapiens GN=RDX PE=1 SV=1	69 kDa	TRUE	17	10	4
P35247	Pulmonary surfactant-associated protein D OS=Homo sapiens GN=SFTPD PE=1 SV=3	38 kDa		5	1
P35318	ADM OS=Homo sapiens GN=ADM PE=1 SV=1	20 kDa		2		0	Yes
P35442	Thrombospondin-2 OS=Homo sapiens GN=THBS2 PE=1 SV=2	130 kDa	TRUE	33	19		Yes
P35443	Thrombospondin-4 OS=Homo sapiens GN=THBS4 PE=1 SV=2	106 kDa	TRUE	19	14	4	Yes
P35475	Alpha-L-iduronidase OS=Homo sapiens GN=IDUA PE=1 SV=2	73 kDa		9	4	1	Yes
P35527	Keratin, type I cytoskeletal 9 OS=Homo sapiens GN=KRT9 PE=1 SV=3	62 kDa	TRUE	21	25	21	Yes
P35542	Serum amyloid A-4 protein OS=Homo sapiens GN=SAA4 PE=1 SV=2	15 kDa		3	5	4	Yes
P35555	Fibrillin-1 OS=Homo sapiens GN=FBN1 PE=1 SV=3	312 kDa	TRUE	55	55	4	Yes
P35556	Fibrillin-2 OS=Homo sapiens GN=FBN2 PE=1 SV=3	315 kDa	TRUE	2	1
P35579	Myosin-9 OS=Homo sapiens GN=MYH9 PE=1 SV=4	227 kDa	TRUE	10	1	1	Yes
P35580	Myosin-10 OS=Homo sapiens GN=MYH10 PE=1 SV=3	229 kDa	TRUE	3	0	0
P35590	Tyrosine-protein kinase receptor Tie-1 OS=Homo sapiens GN=TIE1 PE=1 SV=1	125 kDa	TRUE	15	10
P35606	Coatomer subunit beta' OS=Homo sapiens GN=COPB2 PE=1 SV=2	102 kDa		5	2
P35613	Basigin OS=Homo sapiens GN=BSG PE=1 SV=2	42 kDa		8	5		Yes
P35625	Metalloproteinase inhibitor 3 OS=Homo sapiens GN=TIMP3 PE=1 SV=2	24 kDa		3	0	2
P35637	Cluster of RNA-binding protein FUS OS=Homo sapiens GN=FUS PE=1 SV=1 (P35637)	53 kDa	TRUE	3		3
P35749	Myosin-11 OS=Homo sapiens GN=MYH11 PE=1 SV=3	227 kDa	TRUE	15	0
P35754	Glutaredoxin-1 OS=Homo sapiens GN=GLRX PE=1 SV=2	12 kDa		2	3	1	Yes
P35858	Insulin-like growth factor-binding protein complex acid labile subunit OS=Homo sapiens GN=IGFALS PE=1 SV=1	66 kDa		17	19	10	Yes
P35908	Cluster of Keratin, type II cytoskeletal 2 epidermal OS=Homo sapiens GN=KRT2 PE=1 SV=2 (P35908)	65 kDa	TRUE	25	23	27
P35916	Vascular endothelial growth factor receptor 3 OS=Homo sapiens GN=FLT4 PE=1 SV=3	153 kDa	TRUE	7	2
P35968	Vascular endothelial growth factor receptor 2 OS=Homo sapiens GN=KDR PE=1 SV=2	152 kDa	TRUE	9	2	0
P35998	26S protease regulatory subunit 7 OS=Homo sapiens GN=PSMC2 PE=1 SV=3	49 kDa		2	0
P36222	Chitinase-3-like protein 1 OS=Homo sapiens GN=CHI3L1 PE=1 SV=2	43 kDa		20	22	3	Yes
P36268	Cluster of Gamma-glutamyltranspeptidase 2 OS=Homo sapiens GN=GGT2 PE=1 SV=3 (P36268)	62 kDa	TRUE	2
P36269	Gamma-glutamyltransferase 5 OS=Homo sapiens GN=GGT5 PE=1 SV=2	62 kDa		4	1
P36405	ADP-ribosylation factor-like protein 3 OS=Homo sapiens GN=ARL3 PE=1 SV=2	20 kDa		3
P36578	60S ribosomal protein L4 OS=Homo sapiens GN=RPL4 PE=1 SV=5	48 kDa		2	0	0
P36871	Phosphoglucomutase-1 OS=Homo sapiens GN=PGM1 PE=1 SV=3	61 kDa		15	17	3	Yes
P36888	Receptor-type tyrosine-protein kinase FLT3 OS=Homo sapiens GN=FLT3 PE=1 SV=2	113 kDa	TRUE	7	0
P36896	Activin receptor type-1B OS=Homo sapiens GN=ACVR1B PE=1 SV=1	57 kDa	TRUE	3	2
P36897	TGF-beta receptor type-1 OS=Homo sapiens GN=TGFBR1 PE=1 SV=1	56 kDa	TRUE	2	1
P36955	Pigment epithelium-derived factor OS=Homo sapiens GN=SERPINF1 PE=1 SV=4	46 kDa		29	37	9	Yes
P36957	Dihydrolipoyllysine-residue succinyltransferase component of 2-oxoglutarate dehydrogenase complex, mitochondrial OS=Homo sapiens GN=DLST PE=1 SV=4	49 kDa		2	2	0
P36980	Complement factor H-related protein 2 OS=Homo sapiens GN=CFHR2 PE=1 SV=1	31 kDa	TRUE	11	8	3	Yes
P37802	Transgelin-2 OS=Homo sapiens GN=TAGLN2 PE=1 SV=3	22 kDa	TRUE	5	2	0	Yes
P37837	Transaldolase OS=Homo sapiens GN=TALDO1 PE=1 SV=2	38 kDa		16	6	1	Yes
P37840	Alpha-synuclein OS=Homo sapiens GN=SNCA PE=1 SV=1	14 kDa	TRUE	3	1
P38159	Cluster of RNA-binding motif protein, X chromosome OS=Homo sapiens GN=RBMX PE=1 SV=3 (P38159)	42 kDa	TRUE	3		3
P38571	Lysosomal acid lipase/cholesteryl ester hydrolase OS=Homo sapiens GN=LIPA PE=1 SV=2	45 kDa		5	1	2
P38606	V-type proton ATPase catalytic subunit A OS=Homo sapiens GN=ATP6V1A PE=1 SV=2	68 kDa		3		1
P39059	Collagen alpha-1(XV) chain OS=Homo sapiens GN=COL15A1 PE=1 SV=2	142 kDa		13	8	2	Yes
P39060	Collagen alpha-1(XVIII) chain OS=Homo sapiens GN=COL18A1 PE=1 SV=5	178 kDa		18	13		Yes
P40121	Macrophage-capping protein OS=Homo sapiens GN=CAPG PE=1 SV=2	38 kDa		6	3		Yes
P40123	Adenylyl cyclase-associated protein 2 OS=Homo sapiens GN=CAP2 PE=1 SV=1	53 kDa	TRUE	4		1
P40189	Interleukin-6 receptor subunit beta OS=Homo sapiens GN=IL6ST PE=1 SV=2	104 kDa		23	23	7	Yes
P40197	Platelet glycoprotein V OS=Homo sapiens GN=GP5 PE=1 SV=1	61 kDa		4		0
P40925	Malate dehydrogenase, cytoplasmic OS=Homo sapiens GN=MDH1 PE=1 SV=4	36 kDa		16	14	1	Yes
P40926	Malate dehydrogenase, mitochondrial OS=Homo sapiens GN=MDH2 PE=1 SV=3	36 kDa		12	9	2	Yes
P41159	Leptin OS=Homo sapiens GN=LEP PE=1 SV=1	19 kDa		2
P41217	OX-2 membrane glycoprotein OS=Homo sapiens GN=CD200 PE=1 SV=4	31 kDa		5	3		Yes
P41219	Peripherin OS=Homo sapiens GN=PRPH PE=1 SV=2	54 kDa	TRUE	2	2	1
P41222	Prostaglandin-H2 D-isomerase OS=Homo sapiens GN=PTGDS PE=1 SV=1	21 kDa		19	19	9	Yes
P41271	Neuroblastoma suppressor of tumorigenicity 1 OS=Homo sapiens GN=NBL1 PE=1 SV=1	19 kDa		6	5
P41594	Metabotropic glutamate receptor 5 OS=Homo sapiens GN=GRM5 PE=1 SV=2	132 kDa		2
P42126	Enoyl-CoA delta isomerase 1, mitochondrial OS=Homo sapiens GN=ECI1 PE=1 SV=1	33 kDa		2
P42261	Glutamate receptor 1 OS=Homo sapiens GN=GRIA1 PE=1 SV=2	102 kDa	TRUE	5		0
P42262	Glutamate receptor 2 OS=Homo sapiens GN=GRIA2 PE=1 SV=3	99 kDa	TRUE	17	4	0	Yes
P42263	Glutamate receptor 3 OS=Homo sapiens GN=GRIA3 PE=1 SV=2	101 kDa	TRUE	3	2	0
P42330	Cluster of Aldo-keto reductase family 1 member C3 OS=Homo sapiens GN=AKR1C3 PE=1 SV=4 (P42330)	37 kDa	TRUE	5	1	0
P42658	Dipeptidyl aminopeptidase-like protein 6 OS=Homo sapiens GN=DPP6 PE=1 SV=2	98 kDa	TRUE	23	18		Yes
P42702	Leukemia inhibitory factor receptor OS=Homo sapiens GN=LIFR PE=1 SV=1	124 kDa		8	1	0
P42785	Lysosomal Pro-X carboxypeptidase OS=Homo sapiens GN=PRCP PE=1 SV=1	56 kDa		14	18	5	Yes
P42857	Neuron-specific protein family member 1 OS=Homo sapiens GN=NSG1 PE=2 SV=1	21 kDa			3		Yes
P42892	Endothelin-converting enzyme 1 OS=Homo sapiens GN=ECE1 PE=1 SV=2	87 kDa		8	1
P43003	Excitatory amino acid transporter 1 OS=Homo sapiens GN=SLC1A3 PE=1 SV=1	60 kDa		2	1
P43004	Excitatory amino acid transporter 2 OS=Homo sapiens GN=SLC1A2 PE=1 SV=2	62 kDa		4
P43034	Platelet-activating factor acetylhydrolase IB subunit alpha OS=Homo sapiens GN=PAFAH1B1 PE=1 SV=2	47 kDa		4	1	0
P43121	Cell surface glycoprotein MUC18 OS=Homo sapiens GN=MCAM PE=1 SV=2	72 kDa		23	22	1	Yes
P43146	Netrin receptor DCC OS=Homo sapiens GN=DCC PE=1 SV=2	158 kDa		26	19	1	Yes
P43234	Cathepsin O OS=Homo sapiens GN=CTSO PE=2 SV=1	36 kDa		7	5		Yes
P43243	Matrin-3 OS=Homo sapiens GN=MATR3 PE=1 SV=2	95 kDa		2		4
P43251	Biotinidase OS=Homo sapiens GN=BTD PE=1 SV=2	61 kDa		14	10	3	Yes
P43652	Afamin OS=Homo sapiens GN=AFM PE=1 SV=1	69 kDa		36	49	6	Yes
P45381	Aspartoacylase OS=Homo sapiens GN=ASPA PE=1 SV=1	36 kDa		2
P45877	Peptidyl-prolyl cis-trans isomerase C OS=Homo sapiens GN=PPIC PE=1 SV=1	23 kDa		2	2		Yes
P46108	Adapter molecule crk OS=Homo sapiens GN=CRK PE=1 SV=2	34 kDa		4		0
P46109	Crk-like protein OS=Homo sapiens GN=CRKL PE=1 SV=1	34 kDa		5	0	0
P46439	Glutathione S-transferase Mu 5 OS=Homo sapiens GN=GSTM5 PE=1 SV=3	26 kDa	TRUE	2	1	2
P46459	Vesicle-fusing ATPase OS=Homo sapiens GN=NSF PE=1 SV=3	83 kDa		6	4	2	Yes
P46531	Neurogenic locus notch homolog protein 1 OS=Homo sapiens GN=NOTCH1 PE=1 SV=4	272 kDa		13	9	2
P46821	Microtubule-associated protein 1B OS=Homo sapiens GN=MAP1B PE=1 SV=2	271 kDa		4	1	0
P46926	Cluster of Glucosamine-6-phosphate isomerase 1 OS=Homo sapiens GN=GNPDA1 PE=1 SV=1 (P46926)	33 kDa	TRUE	12	4
P46940	Ras GTPase-activating-like protein IQGAP1 OS=Homo sapiens GN=IQGAP1 PE=1 SV=1	189 kDa		6	0	0
P46952	3-hydroxyanthranilate 3,4-dioxygenase OS=Homo sapiens GN=HAAO PE=1 SV=2	33 kDa		2	1
P46976	Glycogenin-1 OS=Homo sapiens GN=GYG1 PE=1 SV=4	39 kDa		4		1
P47224	Guanine nucleotide exchange factor MSS4 OS=Homo sapiens GN=RABIF PE=1 SV=2	14 kDa		2
P47755	F-actin-capping protein subunit alpha-2 OS=Homo sapiens GN=CAPZA2 PE=1 SV=3	33 kDa	TRUE	4	3
P47756	F-actin-capping protein subunit beta OS=Homo sapiens GN=CAPZB PE=1 SV=4	31 kDa		2	1	1
P47972	Neuronal pentraxin-2 OS=Homo sapiens GN=NPTX2 PE=1 SV=2	47 kDa	TRUE	14	14	1	Yes
P47992	Lymphotactin OS=Homo sapiens GN=XCL1 PE=1 SV=1	13 kDa		2	0
P48052	Carboxypeptidase A2 OS=Homo sapiens GN=CPA2 PE=1 SV=3	47 kDa		2
P48058	Glutamate receptor 4 OS=Homo sapiens GN=GRIA4 PE=2 SV=2	101 kDa	TRUE	17	16	8	Yes
P48147	Prolyl endopeptidase OS=Homo sapiens GN=PREP PE=1 SV=2	81 kDa		21	7	1	Yes
P48163	NADP-dependent malic enzyme OS=Homo sapiens GN=ME1 PE=1 SV=1	64 kDa	TRUE	9	1		Yes
P48506	Glutamate--cysteine ligase catalytic subunit OS=Homo sapiens GN=GCLC PE=1 SV=2	73 kDa	TRUE	2
P48539	Purkinje cell protein 4 OS=Homo sapiens GN=PCP4 PE=1 SV=3	7 kDa		2			Yes
P48551	Interferon alpha/beta receptor 2 OS=Homo sapiens GN=IFNAR2 PE=1 SV=1	58 kDa		2	1
P48637	Glutathione synthetase OS=Homo sapiens GN=GSS PE=1 SV=1	52 kDa		14	10		Yes
P48723	Heat shock 70 kDa protein 13 OS=Homo sapiens GN=HSPA13 PE=1 SV=1	52 kDa		15	10	1	Yes
P48739	Phosphatidylinositol transfer protein beta isoform OS=Homo sapiens GN=PITPNB PE=1 SV=2	32 kDa	TRUE	3
P48740	Mannan-binding lectin serine protease 1 OS=Homo sapiens GN=MASP1 PE=1 SV=3	79 kDa		18	15	0	Yes
P48745	Protein NOV homolog OS=Homo sapiens GN=NOV PE=1 SV=1	39 kDa		15	12	1	Yes
P48960	CD97 antigen OS=Homo sapiens GN=CD97 PE=1 SV=4	92 kDa		6	1
P49006	MARCKS-related protein OS=Homo sapiens GN=MARCKSL1 PE=1 SV=2	20 kDa		2	0	2
P49184	Deoxyribonuclease-1-like 1 OS=Homo sapiens GN=DNASE1L1 PE=1 SV=1	34 kDa		5	3
P49189	4-trimethylaminobutyraldehyde dehydrogenase OS=Homo sapiens GN=ALDH9A1 PE=1 SV=3	54 kDa		1	3	1
P49257	Protein ERGIC-53 OS=Homo sapiens GN=LMAN1 PE=1 SV=2	58 kDa		11	6
P49418	Amphiphysin OS=Homo sapiens GN=AMPH PE=1 SV=1	76 kDa		4	1
P49441	Inositol polyphosphate 1-phosphatase OS=Homo sapiens GN=INPP1 PE=1 SV=1	44 kDa		2		1
P49454	Centromere protein F OS=Homo sapiens GN=CENPF PE=1 SV=2	368 kDa	TRUE	3	0	0
P49588	Alanine--tRNA ligase, cytoplasmic OS=Homo sapiens GN=AARS PE=1 SV=2	107 kDa		5	2	1
P49641	Alpha-mannosidase 2x OS=Homo sapiens GN=MAN2A2 PE=2 SV=3	131 kDa	TRUE	40	37	5	Yes
P49720	Proteasome subunit beta type-3 OS=Homo sapiens GN=PSMB3 PE=1 SV=2	23 kDa		3
P49721	Proteasome subunit beta type-2 OS=Homo sapiens GN=PSMB2 PE=1 SV=1	23 kDa		4
P49746	Thrombospondin-3 OS=Homo sapiens GN=THBS3 PE=1 SV=1	104 kDa	TRUE	11	5	0
P49747	Cartilage oligomeric matrix protein OS=Homo sapiens GN=COMP PE=1 SV=2	83 kDa	TRUE	24	12
P49767	Vascular endothelial growth factor C OS=Homo sapiens GN=VEGFC PE=1 SV=1	47 kDa		4
P49771	Fms-related tyrosine kinase 3 ligand OS=Homo sapiens GN=FLT3LG PE=1 SV=1	26 kDa		3	1
P49788	Retinoic acid receptor responder protein 1 OS=Homo sapiens GN=RARRES1 PE=2 SV=2	33 kDa		2
P49789	Bis(5'-adenosyl)-triphosphatase OS=Homo sapiens GN=FHIT PE=1 SV=3	17 kDa		2
P49796	Regulator of G-protein signaling 3 OS=Homo sapiens GN=RGS3 PE=1 SV=2	132 kDa		0	2	0
P49862	Kallikrein-7 OS=Homo sapiens GN=KLK7 PE=1 SV=1	28 kDa		10	4
P49908	Selenoprotein P OS=Homo sapiens GN=SEPP1 PE=1 SV=3	43 kDa		8	8	5
P50238	Cysteine-rich protein 1 OS=Homo sapiens GN=CRIP1 PE=1 SV=3	9 kDa		2	1
P50281	Matrix metalloproteinase-14 OS=Homo sapiens GN=MMP14 PE=1 SV=3	66 kDa	TRUE	4	3	2
P50395	Rab GDP dissociation inhibitor beta OS=Homo sapiens GN=GDI2 PE=1 SV=2	51 kDa	TRUE	21	16	1	Yes
P50452	Serpin B8 OS=Homo sapiens GN=SERPINB8 PE=1 SV=2	43 kDa	TRUE	4
P50453	Serpin B9 OS=Homo sapiens GN=SERPINB9 PE=1 SV=1	42 kDa	TRUE	6	1
P50552	Vasodilator-stimulated phosphoprotein OS=Homo sapiens GN=VASP PE=1 SV=3	40 kDa		3	1
P50583	Bis(5'-nucleosyl)-tetraphosphatase [asymmetrical] OS=Homo sapiens GN=NUDT2 PE=1 SV=3	17 kDa		2	0
P50851	Lipopolysaccharide-responsive and beige-like anchor protein OS=Homo sapiens GN=LRBA PE=1 SV=4	319 kDa	TRUE	1	2	1
P50895	Basal cell adhesion molecule OS=Homo sapiens GN=BCAM PE=1 SV=2	67 kDa		15	10	2	Yes
P50897	Palmitoyl-protein thioesterase 1 OS=Homo sapiens GN=PPT1 PE=1 SV=1	34 kDa		8	5	2
P50995	Annexin A11 OS=Homo sapiens GN=ANXA11 PE=1 SV=1	54 kDa		3	2
P51149	Ras-related protein Rab-7a OS=Homo sapiens GN=RAB7A PE=1 SV=1	23 kDa		5	1
P51178	1-phosphatidylinositol 4,5-bisphosphate phosphodiesterase delta-1 OS=Homo sapiens GN=PLCD1 PE=1 SV=2	86 kDa		3
P51511	Matrix metalloproteinase-15 OS=Homo sapiens GN=MMP15 PE=1 SV=1	76 kDa	TRUE	6	1	0
P51512	Matrix metalloproteinase-16 OS=Homo sapiens GN=MMP16 PE=1 SV=2	70 kDa	TRUE	2
P51587	Breast cancer type 2 susceptibility protein OS=Homo sapiens GN=BRCA2 PE=1 SV=2	384 kDa		2	0	1
P51659	Peroxisomal multifunctional enzyme type 2 OS=Homo sapiens GN=HSD17B4 PE=1 SV=3	80 kDa	TRUE	2	0
P51674	Neuronal membrane glycoprotein M6-a OS=Homo sapiens GN=GPM6A PE=1 SV=2	31 kDa		5	2
P51687	Sulfite oxidase, mitochondrial OS=Homo sapiens GN=SUOX PE=1 SV=2	60 kDa		2		0
P51688	N-sulphoglucosamine sulphohydrolase OS=Homo sapiens GN=SGSH PE=1 SV=1	57 kDa		10
P51693	Amyloid-like protein 1 OS=Homo sapiens GN=APLP1 PE=1 SV=3	72 kDa	TRUE	31	40	13	Yes
P51805	Plexin-A3 OS=Homo sapiens GN=PLXNA3 PE=1 SV=2	208 kDa	TRUE	9	2	0	Yes
P51884	Lumican OS=Homo sapiens GN=LUM PE=1 SV=2	38 kDa	TRUE	14	15	1	Yes
P51888	Prolargin OS=Homo sapiens GN=PRELP PE=1 SV=1	44 kDa		18	15	8	Yes
P51991	Heterogeneous nuclear ribonucleoprotein A3 OS=Homo sapiens GN=HNRNPA3 PE=1 SV=2	40 kDa	TRUE	8	0	7
P52209	6-phosphogluconate dehydrogenase, decarboxylating OS=Homo sapiens GN=PGD PE=1 SV=3	53 kDa		5	4
P52272	Heterogeneous nuclear ribonucleoprotein M OS=Homo sapiens GN=HNRNPM PE=1 SV=3	78 kDa		2		7
P52565	Rho GDP-dissociation inhibitor 1 OS=Homo sapiens GN=ARHGDIA PE=1 SV=3	23 kDa		5	3	2
P52566	Rho GDP-dissociation inhibitor 2 OS=Homo sapiens GN=ARHGDIB PE=1 SV=3	23 kDa		4	2	0
P52758	Ribonuclease UK114 OS=Homo sapiens GN=HRSP12 PE=1 SV=1	14 kDa		5	5		Yes
P52797	Ephrin-A3 OS=Homo sapiens GN=EFNA3 PE=1 SV=1	26 kDa		2	3		Yes
P52799	Ephrin-B2 OS=Homo sapiens GN=EFNB2 PE=1 SV=1	37 kDa		10	6		Yes
P52803	Ephrin-A5 OS=Homo sapiens GN=EFNA5 PE=1 SV=1	26 kDa		7	4		Yes
P52823	Stanniocalcin-1 OS=Homo sapiens GN=STC1 PE=1 SV=1	28 kDa		3	2	1
P52848	Cluster of Bifunctional heparan sulfate N-deacetylase/N-sulfotransferase 1 OS=Homo sapiens GN=NDST1 PE=1 SV=1 (P52848)	101 kDa	TRUE	19	5	2	Yes
P52849	Bifunctional heparan sulfate N-deacetylase/N-sulfotransferase 2 OS=Homo sapiens GN=NDST2 PE=1 SV=1	101 kDa	TRUE	13	1	1
P52888	Thimet oligopeptidase OS=Homo sapiens GN=THOP1 PE=1 SV=2	79 kDa		7	4
P52907	F-actin-capping protein subunit alpha-1 OS=Homo sapiens GN=CAPZA1 PE=1 SV=3	33 kDa	TRUE	2	1
P52943	Cysteine-rich protein 2 OS=Homo sapiens GN=CRIP2 PE=1 SV=1	22 kDa		3	1
P53004	Biliverdin reductase A OS=Homo sapiens GN=BLVRA PE=1 SV=2	33 kDa		6	1
P53041	Serine/threonine-protein phosphatase 5 OS=Homo sapiens GN=PPP5C PE=1 SV=1	57 kDa	TRUE	7	3		Yes
P53634	Dipeptidyl peptidase 1 OS=Homo sapiens GN=CTSC PE=1 SV=2	52 kDa		8	8	4	Yes
P53801	Pituitary tumor-transforming gene 1 protein-interacting protein OS=Homo sapiens GN=PTTG1IP PE=1 SV=1	20 kDa		3
P53999	Activated RNA polymerase II transcriptional coactivator p15 OS=Homo sapiens GN=SUB1 PE=1 SV=3	14 kDa				2
P54108	Cysteine-rich secretory protein 3 OS=Homo sapiens GN=CRISP3 PE=1 SV=1	28 kDa		1	2	1
P54289	Voltage-dependent calcium channel subunit alpha-2/delta-1 OS=Homo sapiens GN=CACNA2D1 PE=1 SV=3	125 kDa	TRUE	46	39	1	Yes
P54578	Ubiquitin carboxyl-terminal hydrolase 14 OS=Homo sapiens GN=USP14 PE=1 SV=3	56 kDa		3	1	1
P54687	Branched-chain-amino-acid aminotransferase, cytosolic OS=Homo sapiens GN=BCAT1 PE=1 SV=3	43 kDa		3	1
P54709	Sodium/potassium-transporting ATPase subunit beta-3 OS=Homo sapiens GN=ATP1B3 PE=1 SV=1	32 kDa		3	1
P54725	UV excision repair protein RAD23 homolog A OS=Homo sapiens GN=RAD23A PE=1 SV=1	40 kDa	TRUE	3	1
P54727	UV excision repair protein RAD23 homolog B OS=Homo sapiens GN=RAD23B PE=1 SV=1	43 kDa	TRUE	4	3	2	Yes
P54753	Ephrin type-B receptor 3 OS=Homo sapiens GN=EPHB3 PE=1 SV=2	110 kDa	TRUE	10	6
P54756	Ephrin type-A receptor 5 OS=Homo sapiens GN=EPHA5 PE=1 SV=3	115 kDa	TRUE	10	6
P54760	Ephrin type-B receptor 4 OS=Homo sapiens GN=EPHB4 PE=1 SV=2	108 kDa	TRUE	7	5
P54762	Ephrin type-B receptor 1 OS=Homo sapiens GN=EPHB1 PE=1 SV=1	110 kDa	TRUE	7	0
P54764	Ephrin type-A receptor 4 OS=Homo sapiens GN=EPHA4 PE=1 SV=1	110 kDa	TRUE	21	17	0	Yes
P54802	Alpha-N-acetylglucosaminidase OS=Homo sapiens GN=NAGLU PE=1 SV=2	82 kDa		18	13	3	Yes
P54803	Galactocerebrosidase OS=Homo sapiens GN=GALC PE=1 SV=2	77 kDa		5	5	6
P54826	Growth arrest-specific protein 1 OS=Homo sapiens GN=GAS1 PE=1 SV=2	36 kDa		6	4
P54920	Alpha-soluble NSF attachment protein OS=Homo sapiens GN=NAPA PE=1 SV=3	33 kDa	TRUE	4	1	2
P55001	Microfibrillar-associated protein 2 OS=Homo sapiens GN=MFAP2 PE=2 SV=1	21 kDa		2	2	1
P55008	Allograft inflammatory factor 1 OS=Homo sapiens GN=AIF1 PE=1 SV=1	17 kDa		5
P55011	Solute carrier family 12 member 2 OS=Homo sapiens GN=SLC12A2 PE=1 SV=1	131 kDa		8	2		Yes
P55058	Phospholipid transfer protein OS=Homo sapiens GN=PLTP PE=1 SV=1	55 kDa		19	15	13	Yes
P55072	Transitional endoplasmic reticulum ATPase OS=Homo sapiens GN=VCP PE=1 SV=4	89 kDa		1	2	2
P55082	Cluster of Microfibril-associated glycoprotein 3 OS=Homo sapiens GN=MFAP3 PE=2 SV=1 (P55082)	40 kDa	TRUE	2		0
P55083	Microfibril-associated glycoprotein 4 OS=Homo sapiens GN=MFAP4 PE=1 SV=2	29 kDa		4	2	1	Yes
P55087	Aquaporin-4 OS=Homo sapiens GN=AQP4 PE=1 SV=2	35 kDa		3	2
P55145	Mesencephalic astrocyte-derived neurotrophic factor OS=Homo sapiens GN=MANF PE=1 SV=3	21 kDa		6	2
P55268	Laminin subunit beta-2 OS=Homo sapiens GN=LAMB2 PE=1 SV=2	196 kDa	TRUE	47	38	7	Yes
P55283	Cadherin-4 OS=Homo sapiens GN=CDH4 PE=2 SV=2	100 kDa		11	8		Yes
P55285	Cadherin-6 OS=Homo sapiens GN=CDH6 PE=1 SV=1	88 kDa	TRUE	16	16		Yes
P55286	Cadherin-8 OS=Homo sapiens GN=CDH8 PE=1 SV=2	88 kDa	TRUE	13	11		Yes
P55287	Cadherin-11 OS=Homo sapiens GN=CDH11 PE=1 SV=2	88 kDa	TRUE	13	10		Yes
P55289	Cadherin-12 OS=Homo sapiens GN=CDH12 PE=1 SV=2	88 kDa	TRUE	6	3	0
P55290	Cadherin-13 OS=Homo sapiens GN=CDH13 PE=1 SV=1	78 kDa		16	13	2	Yes
P55291	Cadherin-15 OS=Homo sapiens GN=CDH15 PE=1 SV=1	89 kDa		18	15	4	Yes
P55327	Tumor protein D52 OS=Homo sapiens GN=TPD52 PE=1 SV=2	24 kDa		2	1		Yes
P55786	Cluster of Puromycin-sensitive aminopeptidase OS=Homo sapiens GN=NPEPPS PE=1 SV=2 (P55786)	103 kDa	TRUE	32	26	6	Yes
P55899	IgG receptor FcRn large subunit p51 OS=Homo sapiens GN=FCGRT PE=1 SV=1	40 kDa		4	1
P55957	BH3-interacting domain death agonist OS=Homo sapiens GN=BID PE=1 SV=1	22 kDa		4	1		Yes
P56159	GDNF family receptor alpha-1 OS=Homo sapiens GN=GFRA1 PE=2 SV=2	51 kDa	TRUE	6	3	0	Yes
P56199	Integrin alpha-1 OS=Homo sapiens GN=ITGA1 PE=1 SV=2	131 kDa		10	1	0
P56705	Protein Wnt-4 OS=Homo sapiens GN=WNT4 PE=1 SV=4	39 kDa		6	2	1
P56817	Beta-secretase 1 OS=Homo sapiens GN=BACE1 PE=1 SV=2	56 kDa		8	4		Yes
P56975	Pro-neuregulin-3, membrane-bound isoform OS=Homo sapiens GN=NRG3 PE=1 SV=1	78 kDa		4	3
P57053	Cluster of Histone H2B type F-S OS=Homo sapiens GN=H2BFS PE=1 SV=2 (P57053)	14 kDa	TRUE	15	1	14
P57087	Junctional adhesion molecule B OS=Homo sapiens GN=JAM2 PE=1 SV=1	33 kDa		7	5		Yes
P58215	Lysyl oxidase homolog 3 OS=Homo sapiens GN=LOXL3 PE=2 SV=1	83 kDa		11	4
P58335	Anthrax toxin receptor 2 OS=Homo sapiens GN=ANTXR2 PE=1 SV=5	54 kDa		2	1	0
P58417	Cluster of Neurexophilin-1 OS=Homo sapiens GN=NXPH1 PE=2 SV=1 (P58417)	31 kDa	TRUE	6	4
P58499	Protein FAM3B OS=Homo sapiens GN=FAM3B PE=1 SV=2	26 kDa		5	1
P58546	Myotrophin OS=Homo sapiens GN=MTPN PE=1 SV=2	13 kDa		2	1
P58658	Protein FAM176C OS=Homo sapiens GN=FAM176C PE=1 SV=1	49 kDa		3		0
P59190	Ras-related protein Rab-15 OS=Homo sapiens GN=RAB15 PE=1 SV=1	24 kDa	TRUE	2	1
P59666	Cluster of Neutrophil defensin 3 OS=Homo sapiens GN=DEFA3 PE=1 SV=1 (P59666)	10 kDa	TRUE	2	1	3
P60033	CD81 antigen OS=Homo sapiens GN=CD81 PE=1 SV=1	26 kDa		3	4	2
P60174	Triosephosphate isomerase OS=Homo sapiens GN=TPI1 PE=1 SV=3	31 kDa		15	22	4	Yes
P60520	Gamma-aminobutyric acid receptor-associated protein-like 2 OS=Homo sapiens GN=GABARAPL2 PE=1 SV=1	14 kDa	TRUE	3	2	1
P60660	Cluster of Myosin light polypeptide 6 OS=Homo sapiens GN=MYL6 PE=1 SV=2 (P60660)	17 kDa	TRUE	3	1	3
P60763	Cluster of Ras-related C3 botulinum toxin substrate 3 OS=Homo sapiens GN=RAC3 PE=1 SV=1 (P60763)	21 kDa	TRUE	3	1
P60842	Cluster of Eukaryotic initiation factor 4A-I OS=Homo sapiens GN=EIF4A1 PE=1 SV=1 (P60842)	46 kDa	TRUE	6
P60880	Synaptosomal-associated protein 25 OS=Homo sapiens GN=SNAP25 PE=1 SV=1	23 kDa		4
P60900	Proteasome subunit alpha type-6 OS=Homo sapiens GN=PSMA6 PE=1 SV=1	27 kDa		4	2	1	Yes
P60981	Destrin OS=Homo sapiens GN=DSTN PE=1 SV=3	19 kDa	TRUE	3	1	2
P60983	Glia maturation factor beta OS=Homo sapiens GN=GMFB PE=1 SV=2	17 kDa	TRUE	3	5	4	Yes
P61086	Ubiquitin-conjugating enzyme E2 K OS=Homo sapiens GN=UBE2K PE=1 SV=3	22 kDa		4
P61088	Cluster of Ubiquitin-conjugating enzyme E2 N OS=Homo sapiens GN=UBE2N PE=1 SV=1 (P61088)	17 kDa	TRUE	6	2	1
P61106	Cluster of Ras-related protein Rab-14 OS=Homo sapiens GN=RAB14 PE=1 SV=4 (P61106)	24 kDa	TRUE	26	7	9
P61158	Actin-related protein 3 OS=Homo sapiens GN=ACTR3 PE=1 SV=3	47 kDa	TRUE	5	1
P61160	Actin-related protein 2 OS=Homo sapiens GN=ACTR2 PE=1 SV=1	45 kDa		3	1	1
P61204	Cluster of ADP-ribosylation factor 3 OS=Homo sapiens GN=ARF3 PE=1 SV=2 (P61204)	21 kDa	TRUE	7	2	2
P61224	Cluster of Ras-related protein Rap-1b OS=Homo sapiens GN=RAP1B PE=1 SV=1 (P61224)	21 kDa	TRUE	3		1
P61266	Syntaxin-1B OS=Homo sapiens GN=STX1B PE=2 SV=1	33 kDa	TRUE	9	3	1
P61278	Somatostatin OS=Homo sapiens GN=SST PE=1 SV=1	13 kDa	TRUE	1	2		Yes
P61586	Cluster of Transforming protein RhoA OS=Homo sapiens GN=RHOA PE=1 SV=1 (P61586)	22 kDa	TRUE	2	2	1
P61601	Cluster of Neurocalcin-delta OS=Homo sapiens GN=NCALD PE=2 SV=2 (P61601)	22 kDa	TRUE	4		0
P61604	10 kDa heat shock protein, mitochondrial OS=Homo sapiens GN=HSPE1 PE=1 SV=2	11 kDa		5	5
P61626	Lysozyme C OS=Homo sapiens GN=LYZ PE=1 SV=1	17 kDa		4	7		Yes
P61769	Beta-2-microglobulin OS=Homo sapiens GN=B2M PE=1 SV=1	14 kDa		9	10	1
P61812	Transforming growth factor beta-2 OS=Homo sapiens GN=TGFB2 PE=1 SV=1	48 kDa		5	2
P61916	Epididymal secretory protein E1 OS=Homo sapiens GN=NPC2 PE=1 SV=1	17 kDa		10	15	1	Yes
P61960	Ubiquitin-fold modifier 1 OS=Homo sapiens GN=UFM1 PE=1 SV=1	9 kDa		3		1
P61970	Nuclear transport factor 2 OS=Homo sapiens GN=NUTF2 PE=1 SV=1	14 kDa		7	5	3	Yes
P61978	Heterogeneous nuclear ribonucleoprotein K OS=Homo sapiens GN=HNRNPK PE=1 SV=1	51 kDa		4		8
P62140	Cluster of Serine/threonine-protein phosphatase PP1-beta catalytic subunit OS=Homo sapiens GN=PPP1CB PE=1 SV=3 (P62140)	37 kDa	TRUE	4	0
P62158	Cluster of Calmodulin OS=Homo sapiens GN=CALM1 PE=1 SV=2 (P62158)	17 kDa	TRUE	9	5	0
P62258	Cluster of 14-3-3 protein epsilon OS=Homo sapiens GN=YWHAE PE=1 SV=1 (P62258)	29 kDa	TRUE	46	34	16	Yes
P62304	Small nuclear ribonucleoprotein E OS=Homo sapiens GN=SNRPE PE=1 SV=1	11 kDa				2
P62328	Thymosin beta-4 OS=Homo sapiens GN=TMSB4X PE=1 SV=2	5 kDa			4
P62495	Eukaryotic peptide chain release factor subunit 1 OS=Homo sapiens GN=ETF1 PE=1 SV=3	49 kDa		2	0
P62760	Cluster of Visinin-like protein 1 OS=Homo sapiens GN=VSNL1 PE=1 SV=2 (P62760)	22 kDa	TRUE	5		4
P62805	Histone H4 OS=Homo sapiens GN=HIST1H4A PE=1 SV=2	11 kDa		3	3	5
P62837	Cluster of Ubiquitin-conjugating enzyme E2 D2 OS=Homo sapiens GN=UBE2D2 PE=1 SV=1 (P62837)	17 kDa	TRUE	2	2
P62851	40S ribosomal protein S25 OS=Homo sapiens GN=RPS25 PE=1 SV=1	14 kDa		1	0	3
P62857	40S ribosomal protein S28 OS=Homo sapiens GN=RPS28 PE=1 SV=1	8 kDa		2		2
P62873	Cluster of Guanine nucleotide-binding protein G(I)/G(S)/G(T) subunit beta-1 OS=Homo sapiens GN=GNB1 PE=1 SV=3 (P62873)	37 kDa	TRUE	5	5	1
P62913	60S ribosomal protein L11 OS=Homo sapiens GN=RPL11 PE=1 SV=2	20 kDa			0	2
P62937	Cluster of Peptidyl-prolyl cis-trans isomerase A OS=Homo sapiens GN=PPIA PE=1 SV=2 (P62937)	18 kDa	TRUE	14	10	9
P62942	Peptidyl-prolyl cis-trans isomerase FKBP1A OS=Homo sapiens GN=FKBP1A PE=1 SV=2	12 kDa		5	2
P62993	Growth factor receptor-bound protein 2 OS=Homo sapiens GN=GRB2 PE=1 SV=1	25 kDa		11	5	1
P63010	AP-2 complex subunit beta OS=Homo sapiens GN=AP2B1 PE=1 SV=1	105 kDa	TRUE	13	10	2
P63027	Cluster of Vesicle-associated membrane protein 2 OS=Homo sapiens GN=VAMP2 PE=1 SV=3 (P63027)	13 kDa	TRUE	2	3	0
P63208	S-phase kinase-associated protein 1 OS=Homo sapiens GN=SKP1 PE=1 SV=2	19 kDa		4	3	1	Yes
P63261	Cluster of Actin, cytoplasmic 2 OS=Homo sapiens GN=ACTG1 PE=1 SV=1 (P63261)	42 kDa	TRUE	25	21	18
P63279	SUMO-conjugating enzyme UBC9 OS=Homo sapiens GN=UBE2I PE=1 SV=1	18 kDa		2	0
P67936	Tropomyosin alpha-4 chain OS=Homo sapiens GN=TPM4 PE=1 SV=3	29 kDa	TRUE	4	4	1
P68036	Ubiquitin-conjugating enzyme E2 L3 OS=Homo sapiens GN=UBE2L3 PE=1 SV=1	18 kDa	TRUE	7	3	2	Yes
P68871	Cluster of Hemoglobin subunit beta OS=Homo sapiens GN=HBB PE=1 SV=2 (P68871)	16 kDa	TRUE	12	20	21	Yes
P69849	Cluster of Nodal modulator 3 OS=Homo sapiens GN=NOMO3 PE=2 SV=2 (P69849)	134 kDa	TRUE	25	7	1
P69905	Hemoglobin subunit alpha OS=Homo sapiens GN=HBA1 PE=1 SV=2	15 kDa	TRUE	8	10	9	Yes
P78310	Coxsackievirus and adenovirus receptor OS=Homo sapiens GN=CXADR PE=1 SV=1	40 kDa		5	3
P78324	Cluster of Tyrosine-protein phosphatase non-receptor type substrate 1 OS=Homo sapiens GN=SIRPA PE=1 SV=2 (P78324)	55 kDa	TRUE	20	19	1
P78330	Phosphoserine phosphatase OS=Homo sapiens GN=PSPH PE=1 SV=2	25 kDa		3
P78333	Glypican-5 OS=Homo sapiens GN=GPC5 PE=1 SV=1	64 kDa		7	3		Yes
P78352	Disks large homolog 4 OS=Homo sapiens GN=DLG4 PE=1 SV=3	80 kDa		3		0
P78357	Contactin-associated protein 1 OS=Homo sapiens GN=CNTNAP1 PE=1 SV=1	156 kDa		2	1
P78386	Cluster of Keratin, type II cuticular Hb5 OS=Homo sapiens GN=KRT85 PE=1 SV=1 (P78386)	56 kDa	TRUE	3	7	10
P78417	Glutathione S-transferase omega-1 OS=Homo sapiens GN=GSTO1 PE=1 SV=2	28 kDa		8	6	3	Yes
P78423	Fractalkine OS=Homo sapiens GN=CX3CL1 PE=1 SV=1	42 kDa		3
P78504	Protein jagged-1 OS=Homo sapiens GN=JAG1 PE=1 SV=3	134 kDa		13	2		Yes
P78509	Reelin OS=Homo sapiens GN=RELN PE=1 SV=3	388 kDa		92	70	16	Yes
P78536	Disintegrin and metalloproteinase domain-containing protein 17 OS=Homo sapiens GN=ADAM17 PE=1 SV=1	93 kDa		3	3	1	Yes
P78539	Sushi repeat-containing protein SRPX OS=Homo sapiens GN=SRPX PE=2 SV=1	52 kDa		9	9	3
P78552	Interleukin-13 receptor subunit alpha-1 OS=Homo sapiens GN=IL13RA1 PE=1 SV=1	49 kDa		3	3
P80108	Phosphatidylinositol-glycan-specific phospholipase D OS=Homo sapiens GN=GPLD1 PE=1 SV=3	92 kDa		21	12	8	Yes
P80188	Neutrophil gelatinase-associated lipocalin OS=Homo sapiens GN=LCN2 PE=1 SV=2	23 kDa		6	5		Yes
P80303	Nucleobindin-2 OS=Homo sapiens GN=NUCB2 PE=1 SV=2	50 kDa		13	11		Yes
P80404	4-aminobutyrate aminotransferase, mitochondrial OS=Homo sapiens GN=ABAT PE=1 SV=3	56 kDa		4	3	2
P80419	Ig heavy chain V-III region GAR OS=Homo sapiens PE=1 SV=1	13 kDa			2	2
P80723	Brain acid soluble protein 1 OS=Homo sapiens GN=BASP1 PE=1 SV=2	23 kDa		12	7	1	Yes
P80748	Ig lambda chain V-III region LOI OS=Homo sapiens PE=1 SV=1	12 kDa		1	4	3	Yes
P81605	Dermcidin OS=Homo sapiens GN=DCD PE=1 SV=2	11 kDa		3	2	2
P82979	SAP domain-containing ribonucleoprotein OS=Homo sapiens GN=SARNP PE=1 SV=3	24 kDa		2		2
P82987	ADAMTS-like protein 3 OS=Homo sapiens GN=ADAMTSL3 PE=2 SV=4	189 kDa		12	3	1
P83110	Serine protease HTRA3 OS=Homo sapiens GN=HTRA3 PE=1 SV=2	49 kDa	TRUE	3
P83593	Ig kappa chain V-IV region STH (Fragment) OS=Homo sapiens PE=1 SV=1	12 kDa	TRUE		4	3
P83731	60S ribosomal protein L24 OS=Homo sapiens GN=RPL24 PE=1 SV=1	18 kDa		1		2
P83916	Chromobox protein homolog 1 OS=Homo sapiens GN=CBX1 PE=1 SV=1	21 kDa	TRUE	2		1
P84103	Serine/arginine-rich splicing factor 3 OS=Homo sapiens GN=SRSF3 PE=1 SV=1	19 kDa		1		4
P84157	Matrix-remodeling-associated protein 7 OS=Homo sapiens GN=MXRA7 PE=1 SV=1	21 kDa		3	1	1
P98095	Fibulin-2 OS=Homo sapiens GN=FBLN2 PE=1 SV=2	127 kDa		24	22	7
P98153	Integral membrane protein DGCR2/IDD OS=Homo sapiens GN=DGCR2 PE=1 SV=1	61 kDa		9	7	2
P98155	Very low-density lipoprotein receptor OS=Homo sapiens GN=VLDLR PE=1 SV=1	96 kDa		16	8	0	Yes
P98160	Basement membrane-specific heparan sulfate proteoglycan core protein OS=Homo sapiens GN=HSPG2 PE=1 SV=4	469 kDa		112	92	9	Yes
P98161	Polycystin-1 OS=Homo sapiens GN=PKD1 PE=1 SV=3	463 kDa	TRUE	6	3	1
P98164	Low-density lipoprotein receptor-related protein 2 OS=Homo sapiens GN=LRP2 PE=1 SV=3	522 kDa	TRUE	6	4	0
P98172	Ephrin-B1 OS=Homo sapiens GN=EFNB1 PE=1 SV=1	38 kDa		7	6		Yes
P98173	Protein FAM3A OS=Homo sapiens GN=FAM3A PE=1 SV=2	25 kDa		7	6		Yes
P99999	Cytochrome c OS=Homo sapiens GN=CYCS PE=1 SV=2	12 kDa		7	5	3
Q00169	Phosphatidylinositol transfer protein alpha isoform OS=Homo sapiens GN=PITPNA PE=1 SV=2	32 kDa	TRUE	6	0
Q00610	Cluster of Clathrin heavy chain 1 OS=Homo sapiens GN=CLTC PE=1 SV=5 (Q00610)	192 kDa	TRUE	6	1	3
Q00839	Heterogeneous nuclear ribonucleoprotein U OS=Homo sapiens GN=HNRNPU PE=1 SV=6	91 kDa		1	0	3
Q00973	Beta-1,4 N-acetylgalactosaminyltransferase 1 OS=Homo sapiens GN=B4GALNT1 PE=1 SV=2	59 kDa		17	13	1
Q01082	Spectrin beta chain, non-erythrocytic 1 OS=Homo sapiens GN=SPTBN1 PE=1 SV=2	275 kDa	TRUE	6	1	0
Q01459	Di-N-acetylchitobiase OS=Homo sapiens GN=CTBS PE=1 SV=1	44 kDa		13	10		Yes
Q01469	Cluster of Fatty acid-binding protein, epidermal OS=Homo sapiens GN=FABP5 PE=1 SV=3 (Q01469)	15 kDa	TRUE	7	7	0	Yes
Q01518	Adenylyl cyclase-associated protein 1 OS=Homo sapiens GN=CAP1 PE=1 SV=5	52 kDa	TRUE	4
Q01638	Interleukin-1 receptor-like 1 OS=Homo sapiens GN=IL1RL1 PE=1 SV=4	63 kDa		3
Q01973	Tyrosine-protein kinase transmembrane receptor ROR1 OS=Homo sapiens GN=ROR1 PE=1 SV=2	104 kDa	TRUE	6	3
Q01974	Tyrosine-protein kinase transmembrane receptor ROR2 OS=Homo sapiens GN=ROR2 PE=1 SV=2	105 kDa	TRUE	2	0	0
Q01995	Transgelin OS=Homo sapiens GN=TAGLN PE=1 SV=4	23 kDa		14	12	1	Yes
Q02246	Contactin-2 OS=Homo sapiens GN=CNTN2 PE=1 SV=1	113 kDa		40	40	3	Yes
Q02388	Collagen alpha-1(VII) chain OS=Homo sapiens GN=COL7A1 PE=1 SV=2	295 kDa		5	1	0
Q02413	Desmoglein-1 OS=Homo sapiens GN=DSG1 PE=1 SV=2	114 kDa	TRUE	1	3	1
Q02487	Desmocollin-2 OS=Homo sapiens GN=DSC2 PE=1 SV=1	100 kDa	TRUE	14	13		Yes
Q02742	Beta-1,3-galactosyl-O-glycosyl-glycoprotein beta-1,6-N-acetylglucosaminyltransferase OS=Homo sapiens GN=GCNT1 PE=2 SV=2	50 kDa		3
Q02747	Guanylin OS=Homo sapiens GN=GUCA2A PE=1 SV=2	12 kDa		2
Q02790	Peptidyl-prolyl cis-trans isomerase FKBP4 OS=Homo sapiens GN=FKBP4 PE=1 SV=3	52 kDa		11	1
Q02809	Procollagen-lysine,2-oxoglutarate 5-dioxygenase 1 OS=Homo sapiens GN=PLOD1 PE=1 SV=2	84 kDa		28	20	4	Yes
Q02818	Nucleobindin-1 OS=Homo sapiens GN=NUCB1 PE=1 SV=4	54 kDa		26	35		Yes
Q02952	A-kinase anchor protein 12 OS=Homo sapiens GN=AKAP12 PE=1 SV=4	191 kDa		10	1
Q02985	Cluster of Complement factor H-related protein 3 OS=Homo sapiens GN=CFHR3 PE=1 SV=2 (Q02985)	37 kDa	TRUE	7	12	3	Yes
Q03154	Aminoacylase-1 OS=Homo sapiens GN=ACY1 PE=1 SV=1	46 kDa		4
Q03167	Transforming growth factor beta receptor type 3 OS=Homo sapiens GN=TGFBR3 PE=1 SV=3	94 kDa		18	10	2	Yes
Q03405	Urokinase plasminogen activator surface receptor OS=Homo sapiens GN=PLAUR PE=1 SV=1	37 kDa		5	6
Q04446	1,4-alpha-glucan-branching enzyme OS=Homo sapiens GN=GBE1 PE=1 SV=3	80 kDa		2		0
Q04609	Cluster of Glutamate carboxypeptidase 2 OS=Homo sapiens GN=FOLH1 PE=1 SV=1 (Q04609)	84 kDa	TRUE	9	4	0
Q04721	Cluster of Neurogenic locus notch homolog protein 2 OS=Homo sapiens GN=NOTCH2 PE=1 SV=3 (Q04721)	265 kDa	TRUE	20	16	3	Yes
Q04756	Hepatocyte growth factor activator OS=Homo sapiens GN=HGFAC PE=1 SV=1	71 kDa		14	7	4	Yes
Q04760	Lactoylglutathione lyase OS=Homo sapiens GN=GLO1 PE=1 SV=4	21 kDa		7	6	2	Yes
Q05193	Dynamin-1 OS=Homo sapiens GN=DNM1 PE=1 SV=2	97 kDa	TRUE	4	3
Q05397	Focal adhesion kinase 1 OS=Homo sapiens GN=PTK2 PE=1 SV=2	119 kDa	TRUE	2		0
Q05682	Caldesmon OS=Homo sapiens GN=CALD1 PE=1 SV=3	93 kDa		2	0	0
Q05707	Collagen alpha-1(XIV) chain OS=Homo sapiens GN=COL14A1 PE=1 SV=3	194 kDa		42	21	3	Yes
Q05996	Zona pellucida sperm-binding protein 2 OS=Homo sapiens GN=ZP2 PE=2 SV=1	82 kDa		11	10		Yes
Q06033	Inter-alpha-trypsin inhibitor heavy chain H3 OS=Homo sapiens GN=ITIH3 PE=1 SV=2	100 kDa	TRUE	21	13	0	Yes
Q06124	Tyrosine-protein phosphatase non-receptor type 11 OS=Homo sapiens GN=PTPN11 PE=1 SV=2	68 kDa		2		0
Q06141	Regenerating islet-derived protein 3-alpha OS=Homo sapiens GN=REG3A PE=1 SV=1	19 kDa		2
Q06323	Proteasome activator complex subunit 1 OS=Homo sapiens GN=PSME1 PE=1 SV=1	29 kDa		2		1
Q06418	Tyrosine-protein kinase receptor TYRO3 OS=Homo sapiens GN=TYRO3 PE=1 SV=1	97 kDa	TRUE	6	3	1	Yes
Q06481	Amyloid-like protein 2 OS=Homo sapiens GN=APLP2 PE=1 SV=2	87 kDa	TRUE	27	29	2	Yes
Q06828	Fibromodulin OS=Homo sapiens GN=FMOD PE=1 SV=2	43 kDa		10	8	1	Yes
Q06830	Cluster of Peroxiredoxin-1 OS=Homo sapiens GN=PRDX1 PE=1 SV=1 (Q06830)	22 kDa	TRUE	16	13	4	Yes
Q07075	Glutamyl aminopeptidase OS=Homo sapiens GN=ENPEP PE=1 SV=3	109 kDa		5	0	0
Q07092	Collagen alpha-1(XVI) chain OS=Homo sapiens GN=COL16A1 PE=1 SV=2	158 kDa		5	3	0	Yes
Q07507	Dermatopontin OS=Homo sapiens GN=DPT PE=2 SV=2	24 kDa		3	2
Q07654	Trefoil factor 3 OS=Homo sapiens GN=TFF3 PE=1 SV=1	9 kDa		3	1
Q07699	Sodium channel subunit beta-1 OS=Homo sapiens GN=SCN1B PE=1 SV=1	25 kDa		2	2
Q07812	Apoptosis regulator BAX OS=Homo sapiens GN=BAX PE=1 SV=1	21 kDa		2	1
Q07954	Prolow-density lipoprotein receptor-related protein 1 OS=Homo sapiens GN=LRP1 PE=1 SV=2	505 kDa	TRUE	110	83	17	Yes
Q07955	Serine/arginine-rich splicing factor 1 OS=Homo sapiens GN=SRSF1 PE=1 SV=2	28 kDa		3		4
Q08174	Protocadherin-1 OS=Homo sapiens GN=PCDH1 PE=1 SV=2	115 kDa		17	15	2	Yes
Q08188	Protein-glutamine gamma-glutamyltransferase E OS=Homo sapiens GN=TGM3 PE=1 SV=4	77 kDa		1		2
Q08209	Cluster of Serine/threonine-protein phosphatase 2B catalytic subunit alpha isoform OS=Homo sapiens GN=PPP3CA PE=1 SV=1 (Q08209)	59 kDa	TRUE	10	1	0
Q08211	ATP-dependent RNA helicase A OS=Homo sapiens GN=DHX9 PE=1 SV=4	141 kDa		0	0	3
Q08257	Quinone oxidoreductase OS=Homo sapiens GN=CRYZ PE=1 SV=1	35 kDa		7	2
Q08345	Epithelial discoidin domain-containing receptor 1 OS=Homo sapiens GN=DDR1 PE=1 SV=1	101 kDa	TRUE	14	14		Yes
Q08380	Galectin-3-binding protein OS=Homo sapiens GN=LGALS3BP PE=1 SV=1	65 kDa		21	18	16	Yes
Q08397	Lysyl oxidase homolog 1 OS=Homo sapiens GN=LOXL1 PE=2 SV=2	63 kDa		5	3
Q08431	Lactadherin OS=Homo sapiens GN=MFGE8 PE=1 SV=2	43 kDa		16	12	5	Yes
Q08554	Desmocollin-1 OS=Homo sapiens GN=DSC1 PE=1 SV=2	100 kDa		5	2	1	Yes
Q08629	Testican-1 OS=Homo sapiens GN=SPOCK1 PE=1 SV=1	49 kDa	TRUE	17	18		Yes
Q08722	Leukocyte surface antigen CD47 OS=Homo sapiens GN=CD47 PE=1 SV=1	35 kDa		2	1
Q08ET2	Cluster of Sialic acid-binding Ig-like lectin 14 OS=Homo sapiens GN=SIGLEC14 PE=1 SV=1 (Q08ET2)	44 kDa	TRUE	4	1	1	Yes
Q09327	Beta-1,4-mannosyl-glycoprotein 4-beta-N-acetylglucosaminyltransferase OS=Homo sapiens GN=MGAT3 PE=2 SV=3	61 kDa		6	2
Q09328	Alpha-1,6-mannosylglycoprotein 6-beta-N-acetylglucosaminyltransferase A OS=Homo sapiens GN=MGAT5 PE=1 SV=1	85 kDa	TRUE	18	12	1	Yes
Q09666	Neuroblast differentiation-associated protein AHNAK OS=Homo sapiens GN=AHNAK PE=1 SV=2	629 kDa		7	0	0
Q0P6D2	Protein FAM69C OS=Homo sapiens GN=FAM69C PE=2 SV=3	46 kDa		8	6		Yes
Q10469	Alpha-1,6-mannosyl-glycoprotein 2-beta-N-acetylglucosaminyltransferase OS=Homo sapiens GN=MGAT2 PE=1 SV=1	52 kDa		11	9		Yes
Q10471	Polypeptide N-acetylgalactosaminyltransferase 2 OS=Homo sapiens GN=GALNT2 PE=1 SV=1	65 kDa	TRUE	25	17	0	Yes
Q10472	Polypeptide N-acetylgalactosaminyltransferase 1 OS=Homo sapiens GN=GALNT1 PE=1 SV=1	64 kDa	TRUE	18	8	0	Yes
Q10567	AP-1 complex subunit beta-1 OS=Homo sapiens GN=AP1B1 PE=1 SV=2	105 kDa	TRUE	11	7		Yes
Q10588	ADP-ribosyl cyclase 2 OS=Homo sapiens GN=BST1 PE=1 SV=2	36 kDa		5	9		Yes
Q11201	Cluster of CMP-N-acetylneuraminate-beta-galactosamide-alpha-2,3-sialyltransferase 1 OS=Homo sapiens GN=ST3GAL1 PE=2 SV=1 (Q11201)	39 kDa	TRUE	3	2
Q11206	CMP-N-acetylneuraminate-beta-galactosamide-alpha-2,3-sialyltransferase 4 OS=Homo sapiens GN=ST3GAL4 PE=2 SV=1	38 kDa		8
Q12765	Secernin-1 OS=Homo sapiens GN=SCRN1 PE=1 SV=2	46 kDa		7	3		Yes
Q12794	Hyaluronidase-1 OS=Homo sapiens GN=HYAL1 PE=1 SV=2	48 kDa		1	3	5
Q12797	Aspartyl/asparaginyl beta-hydroxylase OS=Homo sapiens GN=ASPH PE=1 SV=3	86 kDa		10	10	2	Yes
Q12805	EGF-containing fibulin-like extracellular matrix protein 1 OS=Homo sapiens GN=EFEMP1 PE=1 SV=2	55 kDa		28	30	14	Yes
Q12841	Follistatin-related protein 1 OS=Homo sapiens GN=FSTL1 PE=1 SV=1	35 kDa		19	17	4	Yes
Q12860	Contactin-1 OS=Homo sapiens GN=CNTN1 PE=1 SV=1	113 kDa		57	49	19	Yes
Q12866	Tyrosine-protein kinase Mer OS=Homo sapiens GN=MERTK PE=1 SV=2	110 kDa		7	4		Yes
Q12884	Seprase OS=Homo sapiens GN=FAP PE=1 SV=5	88 kDa	TRUE	10	1	0
Q12907	Vesicular integral-membrane protein VIP36 OS=Homo sapiens GN=LMAN2 PE=1 SV=1	40 kDa		19	12	2	Yes
Q12913	Receptor-type tyrosine-protein phosphatase eta OS=Homo sapiens GN=PTPRJ PE=1 SV=3	146 kDa		13	8	0
Q13018	Secretory phospholipase A2 receptor OS=Homo sapiens GN=PLA2R1 PE=1 SV=2	169 kDa		7	1
Q13087	Protein disulfide-isomerase A2 OS=Homo sapiens GN=PDIA2 PE=1 SV=2	58 kDa		4	0
Q13093	Platelet-activating factor acetylhydrolase OS=Homo sapiens GN=PLA2G7 PE=1 SV=1	50 kDa		1	3	4
Q13103	Secreted phosphoprotein 24 OS=Homo sapiens GN=SPP2 PE=1 SV=1	24 kDa		2
Q13126	S-methyl-5'-thioadenosine phosphorylase OS=Homo sapiens GN=MTAP PE=1 SV=2	31 kDa		5
Q13145	BMP and activin membrane-bound inhibitor homolog OS=Homo sapiens GN=BAMBI PE=1 SV=1	29 kDa		4	4		Yes
Q13185	Chromobox protein homolog 3 OS=Homo sapiens GN=CBX3 PE=1 SV=4	21 kDa	TRUE	1	0	5
Q13201	Multimerin-1 OS=Homo sapiens GN=MMRN1 PE=1 SV=3	138 kDa		4	1	0	Yes
Q13214	Semaphorin-3B OS=Homo sapiens GN=SEMA3B PE=2 SV=1	83 kDa	TRUE	20	13		Yes
Q13217	DnaJ homolog subfamily C member 3 OS=Homo sapiens GN=DNAJC3 PE=1 SV=1	58 kDa		16	15	1	Yes
Q13219	Pappalysin-1 OS=Homo sapiens GN=PAPPA PE=1 SV=3	181 kDa		6
Q13228	Selenium-binding protein 1 OS=Homo sapiens GN=SELENBP1 PE=1 SV=2	52 kDa		27	22	9	Yes
Q13231	Chitotriosidase-1 OS=Homo sapiens GN=CHIT1 PE=1 SV=1	52 kDa		8	4		Yes
Q13232	Nucleoside diphosphate kinase 3 OS=Homo sapiens GN=NME3 PE=1 SV=2	19 kDa		4	3		Yes
Q13255	Metabotropic glutamate receptor 1 OS=Homo sapiens GN=GRM1 PE=1 SV=3	132 kDa		2
Q13275	Semaphorin-3F OS=Homo sapiens GN=SEMA3F PE=2 SV=2	88 kDa	TRUE	18	10
Q13283	Ras GTPase-activating protein-binding protein 1 OS=Homo sapiens GN=G3BP1 PE=1 SV=1	52 kDa	TRUE	1		2
Q13308	Inactive tyrosine-protein kinase 7 OS=Homo sapiens GN=PTK7 PE=1 SV=2	118 kDa		10	7		Yes
Q13332	Receptor-type tyrosine-protein phosphatase S OS=Homo sapiens GN=PTPRS PE=1 SV=3	217 kDa	TRUE	37	31	1	Yes
Q13361	Microfibrillar-associated protein 5 OS=Homo sapiens GN=MFAP5 PE=1 SV=1	20 kDa		2	4	1
Q13409	Cytoplasmic dynein 1 intermediate chain 2 OS=Homo sapiens GN=DYNC1I2 PE=1 SV=3	71 kDa		3	0		Yes
Q13421	Mesothelin OS=Homo sapiens GN=MSLN PE=1 SV=2	69 kDa		11	5	0	Yes
Q13438	Protein OS-9 OS=Homo sapiens GN=OS9 PE=1 SV=1	76 kDa		5	3
Q13442	28 kDa heat- and acid-stable phosphoprotein OS=Homo sapiens GN=PDAP1 PE=1 SV=1	21 kDa		2		1
Q13443	Disintegrin and metalloproteinase domain-containing protein 9 OS=Homo sapiens GN=ADAM9 PE=1 SV=1	91 kDa		10	5	5	Yes
Q13444	Disintegrin and metalloproteinase domain-containing protein 15 OS=Homo sapiens GN=ADAM15 PE=1 SV=4	93 kDa		7	6	1
Q13449	Limbic system-associated membrane protein OS=Homo sapiens GN=LSAMP PE=1 SV=2	37 kDa	TRUE	17	18	3	Yes
Q13492	Phosphatidylinositol-binding clathrin assembly protein OS=Homo sapiens GN=PICALM PE=1 SV=2	71 kDa	TRUE	2	1
Q13501	Sequestosome-1 OS=Homo sapiens GN=SQSTM1 PE=1 SV=1	48 kDa		3	4
Q13508	Ecto-ADP-ribosyltransferase 3 OS=Homo sapiens GN=ART3 PE=1 SV=2	44 kDa	TRUE	11	11	2	Yes
Q13509	Cluster of Tubulin beta-3 chain OS=Homo sapiens GN=TUBB3 PE=1 SV=2 (Q13509)	50 kDa	TRUE	21	8	24
Q13510	Acid ceramidase OS=Homo sapiens GN=ASAH1 PE=1 SV=5	45 kDa		17	7	3	Yes
Q13519	Prepronociceptin OS=Homo sapiens GN=PNOC PE=1 SV=1	20 kDa		4	2		Yes
Q13554	Calcium/calmodulin-dependent protein kinase type II subunit beta OS=Homo sapiens GN=CAMK2B PE=1 SV=3	73 kDa	TRUE	7	7	3	Yes
Q13555	Calcium/calmodulin-dependent protein kinase type II subunit gamma OS=Homo sapiens GN=CAMK2G PE=1 SV=3	63 kDa	TRUE	6	4	1
Q13557	Calcium/calmodulin-dependent protein kinase type II subunit delta OS=Homo sapiens GN=CAMK2D PE=1 SV=3	56 kDa	TRUE	6	4	2	Yes
Q13573	SNW domain-containing protein 1 OS=Homo sapiens GN=SNW1 PE=1 SV=1	61 kDa		0		2
Q13586	Stromal interaction molecule 1 OS=Homo sapiens GN=STIM1 PE=1 SV=3	77 kDa		3
Q13591	Semaphorin-5A OS=Homo sapiens GN=SEMA5A PE=1 SV=3	121 kDa	TRUE	8	2
Q13634	Cadherin-18 OS=Homo sapiens GN=CDH18 PE=2 SV=1	88 kDa		7	4	0
Q13641	Trophoblast glycoprotein OS=Homo sapiens GN=TPBG PE=1 SV=1	46 kDa		5	5		Yes
Q13642	Four and a half LIM domains protein 1 OS=Homo sapiens GN=FHL1 PE=1 SV=4	36 kDa		4	4
Q13683	Integrin alpha-7 OS=Homo sapiens GN=ITGA7 PE=1 SV=3	129 kDa		5	2
Q13724	Mannosyl-oligosaccharide glucosidase OS=Homo sapiens GN=MOGS PE=1 SV=5	92 kDa		4	1	0
Q13740	CD166 antigen OS=Homo sapiens GN=ALCAM PE=1 SV=2	65 kDa		25	20	1	Yes
Q13753	Laminin subunit gamma-2 OS=Homo sapiens GN=LAMC2 PE=1 SV=2	131 kDa		2		0
Q13790	Apolipoprotein F OS=Homo sapiens GN=APOF PE=1 SV=2	35 kDa		4	2	2
Q13813	Spectrin alpha chain, non-erythrocytic 1 OS=Homo sapiens GN=SPTAN1 PE=1 SV=3	285 kDa	TRUE	9	0	1
Q13822	Ectonucleotide pyrophosphatase/phosphodiesterase family member 2 OS=Homo sapiens GN=ENPP2 PE=1 SV=3	99 kDa		45	47	6	Yes
Q13867	Bleomycin hydrolase OS=Homo sapiens GN=BLMH PE=1 SV=1	53 kDa		14	5	2	Yes
Q13873	Bone morphogenetic protein receptor type-2 OS=Homo sapiens GN=BMPR2 PE=1 SV=2	115 kDa		2	1		Yes
Q13938	Calcyphosin OS=Homo sapiens GN=CAPS PE=1 SV=1	21 kDa		2	1
Q14019	Coactosin-like protein OS=Homo sapiens GN=COTL1 PE=1 SV=3	16 kDa		7	6	1	Yes
Q14103	Heterogeneous nuclear ribonucleoprotein D0 OS=Homo sapiens GN=HNRNPD PE=1 SV=1	38 kDa	TRUE	3		4
Q14112	Nidogen-2 OS=Homo sapiens GN=NID2 PE=1 SV=3	151 kDa	TRUE	40	35	1	Yes
Q14114	Low-density lipoprotein receptor-related protein 8 OS=Homo sapiens GN=LRP8 PE=1 SV=4	106 kDa	TRUE	21	8		Yes
Q14116	Interleukin-18 OS=Homo sapiens GN=IL18 PE=1 SV=1	22 kDa		2	1
Q14118	Dystroglycan OS=Homo sapiens GN=DAG1 PE=1 SV=2	97 kDa		18	18	4	Yes
Q14126	Desmoglein-2 OS=Homo sapiens GN=DSG2 PE=1 SV=2	122 kDa		15	13		Yes
Q14162	Scavenger receptor class F member 1 OS=Homo sapiens GN=SCARF1 PE=1 SV=3	87 kDa	TRUE	2	2
Q14165	Malectin OS=Homo sapiens GN=MLEC PE=1 SV=1	32 kDa		9	6		Yes
Q14194	Dihydropyrimidinase-related protein 1 OS=Homo sapiens GN=CRMP1 PE=1 SV=1	62 kDa	TRUE	3	1	2
Q14195	Dihydropyrimidinase-related protein 3 OS=Homo sapiens GN=DPYSL3 PE=1 SV=1	62 kDa	TRUE	4	2	7
Q14204	Cytoplasmic dynein 1 heavy chain 1 OS=Homo sapiens GN=DYNC1H1 PE=1 SV=5	532 kDa		2	1	0
Q14213	Interleukin-27 subunit beta OS=Homo sapiens GN=EBI3 PE=1 SV=2	25 kDa		2	2	1
Q14254	Flotillin-2 OS=Homo sapiens GN=FLOT2 PE=1 SV=2	47 kDa		3	1
Q14257	Reticulocalbin-2 OS=Homo sapiens GN=RCN2 PE=1 SV=1	37 kDa		6
Q14314	Fibroleukin OS=Homo sapiens GN=FGL2 PE=1 SV=1	50 kDa	TRUE	10	10		Yes
Q14315	Filamin-C OS=Homo sapiens GN=FLNC PE=1 SV=3	291 kDa	TRUE	17	3	1	Yes
Q14393	Growth arrest-specific protein 6 OS=Homo sapiens GN=GAS6 PE=1 SV=2	80 kDa	TRUE	22	22	4	Yes
Q14435	Polypeptide N-acetylgalactosaminyltransferase 3 OS=Homo sapiens GN=GALNT3 PE=2 SV=2	73 kDa	TRUE	7	1
Q14508	WAP four-disulfide core domain protein 2 OS=Homo sapiens GN=WFDC2 PE=1 SV=2	13 kDa		4	5		Yes
Q14515	SPARC-like protein 1 OS=Homo sapiens GN=SPARCL1 PE=1 SV=2	75 kDa	TRUE	47	37	12	Yes
Q14517	Protocadherin Fat 1 OS=Homo sapiens GN=FAT1 PE=1 SV=2	506 kDa	TRUE	43	14	0
Q14520	Hyaluronan-binding protein 2 OS=Homo sapiens GN=HABP2 PE=1 SV=1	63 kDa		16	16	2	Yes
Q14563	Semaphorin-3A OS=Homo sapiens GN=SEMA3A PE=2 SV=1	89 kDa	TRUE	11	5	0	Yes
Q14574	Desmocollin-3 OS=Homo sapiens GN=DSC3 PE=1 SV=3	100 kDa	TRUE	3	4		Yes
Q14596	Next to BRCA1 gene 1 protein OS=Homo sapiens GN=NBR1 PE=1 SV=3	107 kDa		2
Q14624	Inter-alpha-trypsin inhibitor heavy chain H4 OS=Homo sapiens GN=ITIH4 PE=1 SV=4	103 kDa		41	40	12	Yes
Q14651	Plastin-1 OS=Homo sapiens GN=PLS1 PE=1 SV=2	70 kDa	TRUE	4	2	1
Q14696	LDLR chaperone MESD OS=Homo sapiens GN=MESDC2 PE=1 SV=2	26 kDa		6	3		Yes
Q14697	Neutral alpha-glucosidase AB OS=Homo sapiens GN=GANAB PE=1 SV=3	107 kDa		30	12	12	Yes
Q14703	Membrane-bound transcription factor site-1 protease OS=Homo sapiens GN=MBTPS1 PE=1 SV=1	118 kDa		5		0
Q14766	Latent-transforming growth factor beta-binding protein 1 OS=Homo sapiens GN=LTBP1 PE=1 SV=4	187 kDa		34	24	9	Yes
Q14767	Latent-transforming growth factor beta-binding protein 2 OS=Homo sapiens GN=LTBP2 PE=1 SV=3	195 kDa	TRUE	30	24	2	Yes
Q14832	Cluster of Metabotropic glutamate receptor 3 OS=Homo sapiens GN=GRM3 PE=1 SV=2 (Q14832)	99 kDa	TRUE	3	0	0
Q14833	Metabotropic glutamate receptor 4 OS=Homo sapiens GN=GRM4 PE=1 SV=1	102 kDa	TRUE	2	0
Q14847	LIM and SH3 domain protein 1 OS=Homo sapiens GN=LASP1 PE=1 SV=2	30 kDa		2	1	1
Q14894	Thiomorpholine-carboxylate dehydrogenase OS=Homo sapiens GN=CRYM PE=1 SV=1	34 kDa		6	8
Q14914	Prostaglandin reductase 1 OS=Homo sapiens GN=PTGR1 PE=1 SV=2	36 kDa		2
Q14956	Transmembrane glycoprotein NMB OS=Homo sapiens GN=GPNMB PE=1 SV=2	64 kDa		5	3		Yes
Q14974	Importin subunit beta-1 OS=Homo sapiens GN=KPNB1 PE=1 SV=2	97 kDa		1	0	2
Q14982	Opioid-binding protein/cell adhesion molecule OS=Homo sapiens GN=OPCML PE=1 SV=1	38 kDa	TRUE	15	14	3	Yes
Q14C87	Transmembrane protein 132D OS=Homo sapiens GN=TMEM132D PE=1 SV=1	122 kDa	TRUE	24	14	1	Yes
Q14CN2	Calcium-activated chloride channel regulator 4 OS=Homo sapiens GN=CLCA4 PE=1 SV=2	101 kDa		2
Q14CZ8	Hepatocyte cell adhesion molecule OS=Homo sapiens GN=HEPACAM PE=1 SV=1	46 kDa		4	3		Yes
Q14DG7	Transmembrane protein 132B OS=Homo sapiens GN=TMEM132B PE=2 SV=2	119 kDa		15	7	0	Yes
Q15043	Zinc transporter ZIP14 OS=Homo sapiens GN=SLC39A14 PE=1 SV=3	54 kDa		2	1
Q15047	Histone-lysine N-methyltransferase SETDB1 OS=Homo sapiens GN=SETDB1 PE=1 SV=1	143 kDa		0	1	2
Q15058	Kinesin-like protein KIF14 OS=Homo sapiens GN=KIF14 PE=1 SV=1	186 kDa		0	2	0
Q15063	Periostin OS=Homo sapiens GN=POSTN PE=1 SV=2	93 kDa		20	7	1	Yes
Q15084	Protein disulfide-isomerase A6 OS=Homo sapiens GN=PDIA6 PE=1 SV=1	48 kDa		9	4	3	Yes
Q15113	Procollagen C-endopeptidase enhancer 1 OS=Homo sapiens GN=PCOLCE PE=1 SV=2	48 kDa		20	23	2	Yes
Q15121	Astrocytic phosphoprotein PEA-15 OS=Homo sapiens GN=PEA15 PE=1 SV=2	15 kDa		4
Q15124	Phosphoglucomutase-like protein 5 OS=Homo sapiens GN=PGM5 PE=1 SV=2	62 kDa		4
Q15149	Plectin OS=Homo sapiens GN=PLEC PE=1 SV=3	532 kDa	TRUE	5	1	1
Q15154	Pericentriolar material 1 protein OS=Homo sapiens GN=PCM1 PE=1 SV=4	229 kDa		3	0	0
Q15165	Serum paraoxonase/arylesterase 2 OS=Homo sapiens GN=PON2 PE=1 SV=3	39 kDa	TRUE	6	2
Q15166	Serum paraoxonase/lactonase 3 OS=Homo sapiens GN=PON3 PE=1 SV=3	40 kDa		2	5	5
Q15198	Platelet-derived growth factor receptor-like protein OS=Homo sapiens GN=PDGFRL PE=1 SV=1	42 kDa		6	1
Q15223	Poliovirus receptor-related protein 1 OS=Homo sapiens GN=PVRL1 PE=1 SV=3	57 kDa		8	5	1	Yes
Q15233	Non-POU domain-containing octamer-binding protein OS=Homo sapiens GN=NONO PE=1 SV=4	54 kDa		1		3
Q15256	Receptor-type tyrosine-protein phosphatase R OS=Homo sapiens GN=PTPRR PE=1 SV=2	74 kDa		7	3		Yes
Q15257	Serine/threonine-protein phosphatase 2A activator OS=Homo sapiens GN=PPP2R4 PE=1 SV=3	41 kDa		2
Q15262	Receptor-type tyrosine-protein phosphatase kappa OS=Homo sapiens GN=PTPRK PE=1 SV=2	162 kDa		16	11	0	Yes
Q15274	Nicotinate-nucleotide pyrophosphorylase [carboxylating] OS=Homo sapiens GN=QPRT PE=1 SV=3	31 kDa		6
Q15293	Reticulocalbin-1 OS=Homo sapiens GN=RCN1 PE=1 SV=1	39 kDa		9	5		Yes
Q15303	Receptor tyrosine-protein kinase erbB-4 OS=Homo sapiens GN=ERBB4 PE=1 SV=1	147 kDa	TRUE	17	7		Yes
Q15363	Transmembrane emp24 domain-containing protein 2 OS=Homo sapiens GN=TMED2 PE=1 SV=1	23 kDa		2
Q15365	Poly(rC)-binding protein 1 OS=Homo sapiens GN=PCBP1 PE=1 SV=2	37 kDa	TRUE	3		2
Q15375	Ephrin type-A receptor 7 OS=Homo sapiens GN=EPHA7 PE=1 SV=3	112 kDa	TRUE	13	8		Yes
Q15404	Ras suppressor protein 1 OS=Homo sapiens GN=RSU1 PE=1 SV=3	32 kDa		4
Q15417	Calponin-3 OS=Homo sapiens GN=CNN3 PE=1 SV=1	36 kDa	TRUE	2
Q15435	Protein phosphatase 1 regulatory subunit 7 OS=Homo sapiens GN=PPP1R7 PE=1 SV=1	42 kDa		8	2	1
Q15459	Splicing factor 3A subunit 1 OS=Homo sapiens GN=SF3A1 PE=1 SV=1	89 kDa		3	1	0
Q15465	Cluster of Sonic hedgehog protein OS=Homo sapiens GN=SHH PE=1 SV=1 (Q15465)	50 kDa	TRUE	2	6	4
Q15485	Ficolin-2 OS=Homo sapiens GN=FCN2 PE=1 SV=2	34 kDa	TRUE	2
Q15493	Regucalcin OS=Homo sapiens GN=RGN PE=1 SV=1	33 kDa		8	4
Q15582	Transforming growth factor-beta-induced protein ig-h3 OS=Homo sapiens GN=TGFBI PE=1 SV=1	75 kDa		28	28	16	Yes
Q15691	Microtubule-associated protein RP/EB family member 1 OS=Homo sapiens GN=MAPRE1 PE=1 SV=3	30 kDa		2		1
Q15746	Myosin light chain kinase, smooth muscle OS=Homo sapiens GN=MYLK PE=1 SV=4	211 kDa		3	0	2
Q15762	CD226 antigen OS=Homo sapiens GN=CD226 PE=1 SV=2	39 kDa		2
Q15768	Ephrin-B3 OS=Homo sapiens GN=EFNB3 PE=1 SV=1	36 kDa		8	2		Yes
Q15782	Chitinase-3-like protein 2 OS=Homo sapiens GN=CHI3L2 PE=1 SV=1	44 kDa		12	6		Yes
Q15818	Neuronal pentraxin-1 OS=Homo sapiens GN=NPTX1 PE=2 SV=2	47 kDa	TRUE	17	21	5	Yes
Q15819	Cluster of Ubiquitin-conjugating enzyme E2 variant 2 OS=Homo sapiens GN=UBE2V2 PE=1 SV=4 (Q15819)	16 kDa	TRUE	7	5	2	Yes
Q15828	Cystatin-M OS=Homo sapiens GN=CST6 PE=1 SV=1	17 kDa		7	7	1	Yes
Q15843	NEDD8 OS=Homo sapiens GN=NEDD8 PE=1 SV=1	9 kDa		2	1
Q15846	Clusterin-like protein 1 OS=Homo sapiens GN=CLUL1 PE=1 SV=1	54 kDa		3	8	5
Q15847	Adipose most abundant gene transcript 2 protein OS=Homo sapiens GN=APM2 PE=1 SV=1	8 kDa		2	1
Q15848	Adiponectin OS=Homo sapiens GN=ADIPOQ PE=1 SV=1	26 kDa		2	1	1
Q15904	V-type proton ATPase subunit S1 OS=Homo sapiens GN=ATP6AP1 PE=1 SV=2	52 kDa		7	7	5	Yes
Q15942	Zyxin OS=Homo sapiens GN=ZYX PE=1 SV=1	61 kDa		2	1
Q16143	Beta-synuclein OS=Homo sapiens GN=SNCB PE=1 SV=1	14 kDa	TRUE	2	2
Q16204	Coiled-coil domain-containing protein 6 OS=Homo sapiens GN=CCDC6 PE=1 SV=2	53 kDa		2
Q16270	Insulin-like growth factor-binding protein 7 OS=Homo sapiens GN=IGFBP7 PE=1 SV=1	29 kDa		21	15	4	Yes
Q16288	NT-3 growth factor receptor OS=Homo sapiens GN=NTRK3 PE=1 SV=2	94 kDa	TRUE	7	4		Yes
Q16363	Laminin subunit alpha-4 OS=Homo sapiens GN=LAMA4 PE=1 SV=4	203 kDa		34	17	0	Yes
Q16394	Exostosin-1 OS=Homo sapiens GN=EXT1 PE=1 SV=2	86 kDa	TRUE	18	5		Yes
Q16401	26S proteasome non-ATPase regulatory subunit 5 OS=Homo sapiens GN=PSMD5 PE=1 SV=3	56 kDa		2
Q16531	DNA damage-binding protein 1 OS=Homo sapiens GN=DDB1 PE=1 SV=1	127 kDa		15	5	1	Yes
Q16549	Proprotein convertase subtilisin/kexin type 7 OS=Homo sapiens GN=PCSK7 PE=1 SV=2	86 kDa		2	1
Q16555	Dihydropyrimidinase-related protein 2 OS=Homo sapiens GN=DPYSL2 PE=1 SV=1	62 kDa	TRUE	10	5	7
Q16568	Cocaine- and amphetamine-regulated transcript protein OS=Homo sapiens GN=CARTPT PE=1 SV=1	13 kDa		4	5		Yes
Q16610	Extracellular matrix protein 1 OS=Homo sapiens GN=ECM1 PE=1 SV=2	61 kDa		30	25	3	Yes
Q16620	BDNF/NT-3 growth factors receptor OS=Homo sapiens GN=NTRK2 PE=1 SV=1	92 kDa	TRUE	9	6	2	Yes
Q16623	Syntaxin-1A OS=Homo sapiens GN=STX1A PE=1 SV=1	33 kDa	TRUE	4		2
Q16627	C-C motif chemokine 14 OS=Homo sapiens GN=CCL14 PE=1 SV=1	11 kDa		4	1
Q16629	Serine/arginine-rich splicing factor 7 OS=Homo sapiens GN=SRSF7 PE=1 SV=1	27 kDa		3		5
Q16653	Myelin-oligodendrocyte glycoprotein OS=Homo sapiens GN=MOG PE=1 SV=2	28 kDa		5	6	1	Yes
Q16658	Fascin OS=Homo sapiens GN=FSCN1 PE=1 SV=3	55 kDa		10	8	2	Yes
Q16663	C-C motif chemokine 15 OS=Homo sapiens GN=CCL15 PE=1 SV=2	12 kDa		1	2
Q16674	Melanoma-derived growth regulatory protein OS=Homo sapiens GN=MIA PE=1 SV=1	15 kDa		5	4
Q16695	Cluster of Histone H3.1t OS=Homo sapiens GN=HIST3H3 PE=1 SV=3 (Q16695)	16 kDa	TRUE		1	2
Q16706	Alpha-mannosidase 2 OS=Homo sapiens GN=MAN2A1 PE=1 SV=2	131 kDa	TRUE	41	23	2	Yes
Q16720	Cluster of Plasma membrane calcium-transporting ATPase 3 OS=Homo sapiens GN=ATP2B3 PE=1 SV=3 (Q16720)	134 kDa	TRUE	6	1	0
Q16769	Glutaminyl-peptide cyclotransferase OS=Homo sapiens GN=QPCT PE=1 SV=1	41 kDa		5	11	7	Yes
Q16773	Kynurenine--oxoglutarate transaminase 1 OS=Homo sapiens GN=CCBL1 PE=1 SV=1	48 kDa		3
Q16775	Hydroxyacylglutathione hydrolase, mitochondrial OS=Homo sapiens GN=HAGH PE=1 SV=2	34 kDa		6	3
Q16787	Laminin subunit alpha-3 OS=Homo sapiens GN=LAMA3 PE=1 SV=2	367 kDa	TRUE	20	3
Q16799	Reticulon-1 OS=Homo sapiens GN=RTN1 PE=1 SV=1	84 kDa		3	1
Q16827	Receptor-type tyrosine-protein phosphatase O OS=Homo sapiens GN=PTPRO PE=1 SV=2	138 kDa		4	1
Q16832	Discoidin domain-containing receptor 2 OS=Homo sapiens GN=DDR2 PE=1 SV=2	97 kDa	TRUE	6	2
Q16849	Receptor-type tyrosine-protein phosphatase-like N OS=Homo sapiens GN=PTPRN PE=1 SV=1	106 kDa		16	11	1	Yes
Q16851	UTP--glucose-1-phosphate uridylyltransferase OS=Homo sapiens GN=UGP2 PE=1 SV=5	57 kDa		4	2
Q16853	Cluster of Membrane primary amine oxidase OS=Homo sapiens GN=AOC3 PE=1 SV=3 (Q16853)	85 kDa	TRUE	8	3	0	Yes
Q16881	Thioredoxin reductase 1, cytoplasmic OS=Homo sapiens GN=TXNRD1 PE=1 SV=3	71 kDa	TRUE	11	5	1
Q24JP5	Transmembrane protein 132A OS=Homo sapiens GN=TMEM132A PE=2 SV=1	110 kDa		26	21	4	Yes
Q2M2I5	Keratin, type I cytoskeletal 24 OS=Homo sapiens GN=KRT24 PE=1 SV=1	55 kDa	TRUE	1	1	2
Q2TAA2	Isoamyl acetate-hydrolyzing esterase 1 homolog OS=Homo sapiens GN=IAH1 PE=1 SV=1	28 kDa		6		0
Q2TAL6	Brorin OS=Homo sapiens GN=VWC2 PE=2 SV=1	35 kDa		6	4
Q2TB90	Putative hexokinase HKDC1 OS=Homo sapiens GN=HKDC1 PE=2 SV=3	103 kDa	TRUE	3	0	2
Q2UY09	Collagen alpha-1(XXVIII) chain OS=Homo sapiens GN=COL28A1 PE=2 SV=2	117 kDa		15	6	2
Q2VPA4	Complement component receptor 1-like protein OS=Homo sapiens GN=CR1L PE=1 SV=3	63 kDa	TRUE	2
Q30154	Cluster of HLA class II histocompatibility antigen, DR beta 5 chain OS=Homo sapiens GN=HLA-DRB5 PE=1 SV=1 (Q30154)	30 kDa	TRUE	7	2	1
Q32P28	Prolyl 3-hydroxylase 1 OS=Homo sapiens GN=LEPRE1 PE=1 SV=2	83 kDa		3	2
Q32P44	Echinoderm microtubule-associated protein-like 3 OS=Homo sapiens GN=EML3 PE=1 SV=1	95 kDa			0	2
Q3LXA3	Bifunctional ATP-dependent dihydroxyacetone kinase/FAD-AMP lyase (cyclizing) OS=Homo sapiens GN=DAK PE=1 SV=2	59 kDa		2
Q3SY84	Cluster of Keratin, type II cytoskeletal 71 OS=Homo sapiens GN=KRT71 PE=1 SV=3 (Q3SY84)	57 kDa	TRUE	4	4	4
Q3T906	N-acetylglucosamine-1-phosphotransferase subunits alpha/beta OS=Homo sapiens GN=GNPTAB PE=1 SV=1	144 kDa		3
Q3V5L5	Alpha-1,6-mannosylglycoprotein 6-beta-N-acetylglucosaminyltransferase B OS=Homo sapiens GN=MGAT5B PE=2 SV=2	90 kDa		2
Q495W5	Alpha-(1,3)-fucosyltransferase 11 OS=Homo sapiens GN=FUT11 PE=1 SV=1	56 kDa		9	4		Yes
Q496H8	Neuritin-like protein OS=Homo sapiens GN=NRN1L PE=2 SV=2	18 kDa		3	1
Q49A17	Polypeptide N-acetylgalactosaminyltransferase-like 6 OS=Homo sapiens GN=GALNTL6 PE=2 SV=2	70 kDa	TRUE	1	2
Q4G0F5	Vacuolar protein sorting-associated protein 26B OS=Homo sapiens GN=VPS26B PE=1 SV=2	39 kDa	TRUE	2
Q4G0I0	Protein CCSMST1 OS=Homo sapiens GN=CCSMST1 PE=2 SV=1	15 kDa		2	1
Q4G148	Glucoside xylosyltransferase 1 OS=Homo sapiens GN=GXYLT1 PE=1 SV=2	51 kDa		5	1	1
Q4KMG0	Cell adhesion molecule-related/down-regulated by oncogenes OS=Homo sapiens GN=CDON PE=1 SV=2	139 kDa		7
Q4KWH8	1-phosphatidylinositol 4,5-bisphosphate phosphodiesterase eta-1 OS=Homo sapiens GN=PLCH1 PE=1 SV=1	189 kDa		2	0	0
Q4LDE5	Sushi, von Willebrand factor type A, EGF and pentraxin domain-containing protein 1 OS=Homo sapiens GN=SVEP1 PE=1 SV=3	390 kDa		19	6
Q4U2R8	Solute carrier family 22 member 6 OS=Homo sapiens GN=SLC22A6 PE=1 SV=1	62 kDa		2
Q4VXU2	Cluster of Polyadenylate-binding protein 1-like OS=Homo sapiens GN=PABPC1L PE=2 SV=1 (Q4VXU2)	68 kDa	TRUE	3	0	2
Q4ZHG4	Fibronectin type III domain-containing protein 1 OS=Homo sapiens GN=FNDC1 PE=1 SV=4	206 kDa		14	1
Q504Y0	Zinc transporter ZIP12 OS=Homo sapiens GN=SLC39A12 PE=2 SV=3	77 kDa		9	3		Yes
Q504Y2	Protein kinase domain-containing protein, cytoplasmic OS=Homo sapiens GN=PKDCC PE=2 SV=2	54 kDa		4	2
Q53EL9	Seizure protein 6 homolog OS=Homo sapiens GN=SEZ6 PE=1 SV=2	107 kDa		22	19	0	Yes
Q53FA7	Quinone oxidoreductase PIG3 OS=Homo sapiens GN=TP53I3 PE=1 SV=2	36 kDa		7
Q53FT3	Protein Hikeshi OS=Homo sapiens GN=C11orf73 PE=1 SV=2	22 kDa		2
Q53GG5	PDZ and LIM domain protein 3 OS=Homo sapiens GN=PDLIM3 PE=2 SV=1	39 kDa		3
Q53H76	Phospholipase A1 member A OS=Homo sapiens GN=PLA1A PE=2 SV=2	50 kDa		5	3
Q53RD9	Fibulin-7 OS=Homo sapiens GN=FBLN7 PE=2 SV=1	47 kDa		10	8	4	Yes
Q53RT3	Retroviral-like aspartic protease 1 OS=Homo sapiens GN=ASPRV1 PE=1 SV=1	37 kDa		4	2
Q58EX2	Protein sidekick-2 OS=Homo sapiens GN=SDK2 PE=1 SV=3	239 kDa	TRUE	12	3
Q5BIV9	Shadow of prion protein OS=Homo sapiens GN=SPRN PE=2 SV=1	15 kDa		2	2
Q5BLP8	Neuropeptide-like protein C4orf48 OS=Homo sapiens GN=C4orf48 PE=1 SV=3	10 kDa		5	5	1	Yes
Q5D862	Filaggrin-2 OS=Homo sapiens GN=FLG2 PE=1 SV=1	248 kDa		2	1	3
Q5FWE3	Proline-rich transmembrane protein 3 OS=Homo sapiens GN=PRRT3 PE=1 SV=3	102 kDa		7	6		Yes
Q5H8C1	FRAS1-related extracellular matrix protein 1 OS=Homo sapiens GN=FREM1 PE=1 SV=3	244 kDa		10	1
Q5IJ48	Crumbs homolog 2 OS=Homo sapiens GN=CRB2 PE=1 SV=2	134 kDa		16	8		Yes
Q5JRA6	Melanoma inhibitory activity protein 3 OS=Homo sapiens GN=MIA3 PE=1 SV=1	214 kDa		25	13	0
Q5JS37	NHL repeat-containing protein 3 OS=Homo sapiens GN=NHLRC3 PE=2 SV=1	38 kDa		7	3		Yes
Q5JTV8	Torsin-1A-interacting protein 1 OS=Homo sapiens GN=TOR1AIP1 PE=1 SV=2	66 kDa		4	1
Q5JXA9	Signal-regulatory protein beta-2 OS=Homo sapiens GN=SIRPB2 PE=2 SV=1	37 kDa		2	0
Q5JZY3	Ephrin type-A receptor 10 OS=Homo sapiens GN=EPHA10 PE=2 SV=1	110 kDa	TRUE	9	9
Q5KU26	Collectin-12 OS=Homo sapiens GN=COLEC12 PE=1 SV=3	82 kDa		10	10		Yes
Q5R3F8	Protein phosphatase 1 regulatory subunit 29 OS=Homo sapiens GN=ELFN2 PE=1 SV=1	90 kDa		2	1
Q5SGD2	Protein phosphatase 1L OS=Homo sapiens GN=PPM1L PE=1 SV=1	41 kDa		3	0
Q5SRI9	Glycoprotein endo-alpha-1,2-mannosidase OS=Homo sapiens GN=MANEA PE=1 SV=1	54 kDa		4	1
Q5SZK8	FRAS1-related extracellular matrix protein 2 OS=Homo sapiens GN=FREM2 PE=1 SV=2	351 kDa		28	9	0	Yes
Q5T011	Protein SZT2 OS=Homo sapiens GN=SZT2 PE=2 SV=3	378 kDa		1	2	0
Q5T013	Putative hydroxypyruvate isomerase OS=Homo sapiens GN=HYI PE=2 SV=2	30 kDa		6	1
Q5T6V5	UPF0553 protein C9orf64 OS=Homo sapiens GN=C9orf64 PE=1 SV=1	39 kDa		2	1
Q5T749	Keratinocyte proline-rich protein OS=Homo sapiens GN=KPRP PE=1 SV=1	64 kDa		0		2
Q5T848	Probable G-protein coupled receptor 158 OS=Homo sapiens GN=GPR158 PE=1 SV=1	135 kDa		3	2
Q5TA45	Integrator complex subunit 11 OS=Homo sapiens GN=CPSF3L PE=1 SV=2	68 kDa		1		2
Q5TIE3	von Willebrand factor A domain-containing protein 5B1 OS=Homo sapiens GN=VWA5B1 PE=1 SV=2	134 kDa		2	1	0
Q5UCC4	ER membrane protein complex subunit 10 OS=Homo sapiens GN=EMC10 PE=1 SV=1	27 kDa		2	2
Q5VSG8	Glycoprotein endo-alpha-1,2-mannosidase-like protein OS=Homo sapiens GN=MANEAL PE=2 SV=1	51 kDa		10	4		Yes
Q5VTE0	Cluster of Putative elongation factor 1-alpha-like 3 OS=Homo sapiens GN=EEF1A1P5 PE=5 SV=1 (Q5VTE0)	50 kDa	TRUE	7	2	8
Q5VU97	VWFA and cache domain-containing protein 1 OS=Homo sapiens GN=CACHD1 PE=1 SV=2	142 kDa		33	21	1	Yes
Q5VUB5	Protein FAM171A1 OS=Homo sapiens GN=FAM171A1 PE=1 SV=1	98 kDa		4	1
Q5VV43	Dyslexia-associated protein KIAA0319 OS=Homo sapiens GN=KIAA0319 PE=1 SV=1	118 kDa		11	6		Yes
Q5VV63	Attractin-like protein 1 OS=Homo sapiens GN=ATRNL1 PE=2 SV=2	153 kDa		5	1		Yes
Q5VW32	BRO1 domain-containing protein BROX OS=Homo sapiens GN=BROX PE=1 SV=1	46 kDa		2
Q5VWW1	Cluster of Complement C1q-like protein 3 OS=Homo sapiens GN=C1QL3 PE=2 SV=1 (Q5VWW1)	27 kDa	TRUE	5	2		Yes
Q5VX71	Sushi domain-containing protein 4 OS=Homo sapiens GN=SUSD4 PE=2 SV=1	54 kDa		2
Q5VY43	Platelet endothelial aggregation receptor 1 OS=Homo sapiens GN=PEAR1 PE=1 SV=1	111 kDa		6	1
Q5W111	SPRY domain-containing protein 7 OS=Homo sapiens GN=SPRYD7 PE=1 SV=2	22 kDa		3
Q5ZPR3	CD276 antigen OS=Homo sapiens GN=CD276 PE=1 SV=1	57 kDa		2
Q63HQ2	Pikachurin OS=Homo sapiens GN=EGFLAM PE=1 SV=2	111 kDa		17	12		Yes
Q641Q3	Meteorin-like protein OS=Homo sapiens GN=METRNL PE=2 SV=1	34 kDa		9	8	0	Yes
Q658N2	WSC domain-containing protein 1 OS=Homo sapiens GN=WSCD1 PE=1 SV=1	66 kDa		8	6		Yes
Q66K79	Carboxypeptidase Z OS=Homo sapiens GN=CPZ PE=1 SV=2	74 kDa		2	0
Q68BL7	Olfactomedin-like protein 2A OS=Homo sapiens GN=OLFML2A PE=2 SV=1	73 kDa		5	4	0
Q68BL8	Olfactomedin-like protein 2B OS=Homo sapiens GN=OLFML2B PE=2 SV=2	84 kDa		4	3
Q68CQ7	Glycosyltransferase 8 domain-containing protein 1 OS=Homo sapiens GN=GLT8D1 PE=1 SV=2	42 kDa		2
Q68D85	Natural cytotoxicity triggering receptor 3 ligand 1 OS=Homo sapiens GN=NCR3LG1 PE=1 SV=1	51 kDa		2	0		Yes
Q6AZY7	Scavenger receptor class A member 3 OS=Homo sapiens GN=SCARA3 PE=2 SV=1	65 kDa		2		0
Q6BCY4	NADH-cytochrome b5 reductase 2 OS=Homo sapiens GN=CYB5R2 PE=1 SV=1	31 kDa		4
Q6E0U4	Dermokine OS=Homo sapiens GN=DMKN PE=1 SV=3	47 kDa		3	2	0
Q6EMK4	Vasorin OS=Homo sapiens GN=VASN PE=1 SV=1	72 kDa		8	8	2	Yes
Q6FHJ7	Secreted frizzled-related protein 4 OS=Homo sapiens GN=SFRP4 PE=1 SV=2	40 kDa		7	5		Yes
Q6GTS8	Probable carboxypeptidase PM20D1 OS=Homo sapiens GN=PM20D1 PE=2 SV=3	56 kDa		2
Q6GTX8	Leukocyte-associated immunoglobulin-like receptor 1 OS=Homo sapiens GN=LAIR1 PE=1 SV=1	31 kDa	TRUE	5	4		Yes
Q6IAA8	Ragulator complex protein LAMTOR1 OS=Homo sapiens GN=LAMTOR1 PE=1 SV=2	18 kDa		3	1
Q6IBS0	Cluster of Twinfilin-2 OS=Homo sapiens GN=TWF2 PE=1 SV=2 (Q6IBS0)	40 kDa	TRUE	7	1
Q6IEE7	Transmembrane protein 132E OS=Homo sapiens GN=TMEM132E PE=2 SV=1	107 kDa		18	7		Yes
Q6IS14	Cluster of Eukaryotic translation initiation factor 5A-1-like OS=Homo sapiens GN=EIF5AL1 PE=1 SV=2 (Q6IS14)	17 kDa	TRUE	2	0	0
Q6IS24	Putative polypeptide N-acetylgalactosaminyltransferase-like protein 3 OS=Homo sapiens GN=WBSCR17 PE=2 SV=2	68 kDa		13	6	0	Yes
Q6ISS4	Leukocyte-associated immunoglobulin-like receptor 2 OS=Homo sapiens GN=LAIR2 PE=2 SV=1	16 kDa	TRUE	2	2
Q6JBY9	CapZ-interacting protein OS=Homo sapiens GN=RCSD1 PE=1 SV=1	45 kDa		3	0	0
Q6KB66	Keratin, type II cytoskeletal 80 OS=Homo sapiens GN=KRT80 PE=1 SV=2	51 kDa	TRUE	2	1	0
Q6MZW2	Follistatin-related protein 4 OS=Homo sapiens GN=FSTL4 PE=2 SV=3	93 kDa	TRUE	38	38	8	Yes
Q6N022	Teneurin-4 OS=Homo sapiens GN=ODZ4 PE=2 SV=2	308 kDa	TRUE	12	6	0
Q6NUI6	Chondroadherin-like protein OS=Homo sapiens GN=CHADL PE=2 SV=2	82 kDa		2	3	0
Q6NUJ2	Uncharacterized protein C11orf87 OS=Homo sapiens GN=C11orf87 PE=2 SV=2	21 kDa		2	2	1
Q6NUS6	Tectonic-3 OS=Homo sapiens GN=TCTN3 PE=2 SV=2	66 kDa		4	1
Q6NW40	RGM domain family member B OS=Homo sapiens GN=RGMB PE=2 SV=3	48 kDa		11	13	1
Q6P179	Endoplasmic reticulum aminopeptidase 2 OS=Homo sapiens GN=ERAP2 PE=1 SV=2	110 kDa		18	4	2	Yes
Q6P4E1	Protein CASC4 OS=Homo sapiens GN=CASC4 PE=2 SV=1	49 kDa		12	6		Yes
Q6P4F1	Alpha-(1,3)-fucosyltransferase 10 OS=Homo sapiens GN=FUT10 PE=2 SV=2	56 kDa		2	0
Q6P995	Protein FAM171B OS=Homo sapiens GN=FAM171B PE=1 SV=3	92 kDa		3
Q6P9A2	Putative polypeptide N-acetylgalactosaminyltransferase-like protein 4 OS=Homo sapiens GN=GALNTL4 PE=2 SV=2	70 kDa		18	11		Yes
Q6PCB0	von Willebrand factor A domain-containing protein 1 OS=Homo sapiens GN=VWA1 PE=2 SV=1	47 kDa		9	4		Yes
Q6PCE3	Glucose 1,6-bisphosphate synthase OS=Homo sapiens GN=PGM2L1 PE=1 SV=3	70 kDa		2
Q6PJG9	Leucine-rich repeat and fibronectin type-III domain-containing protein 4 OS=Homo sapiens GN=LRFN4 PE=1 SV=1	67 kDa		3	1	0
Q6PK18	PKHD domain-containing transmembrane protein C17orf101 OS=Homo sapiens GN=C17orf101 PE=2 SV=2	36 kDa		2
Q6PUV4	Complexin-2 OS=Homo sapiens GN=CPLX2 PE=1 SV=2	15 kDa		4	1
Q6UVK1	Chondroitin sulfate proteoglycan 4 OS=Homo sapiens GN=CSPG4 PE=1 SV=2	251 kDa		51	31	0	Yes
Q6UVY6	DBH-like monooxygenase protein 1 OS=Homo sapiens GN=MOXD1 PE=2 SV=1	70 kDa		11	4	0
Q6UW01	Cerebellin-3 OS=Homo sapiens GN=CBLN3 PE=1 SV=1	22 kDa		5	5	3	Yes
Q6UWB1	Interleukin-27 receptor subunit alpha OS=Homo sapiens GN=IL27RA PE=2 SV=2	69 kDa		5
Q6UWH4	Protein FAM198B OS=Homo sapiens GN=FAM198B PE=2 SV=1	58 kDa		17	8	8	Yes
Q6UWR7	Ectonucleotide pyrophosphatase/phosphodiesterase family member 6 OS=Homo sapiens GN=ENPP6 PE=1 SV=2	50 kDa		11	7	1	Yes
Q6UWY0	Arylsulfatase K OS=Homo sapiens GN=ARSK PE=2 SV=1	61 kDa		5
Q6UWY5	Olfactomedin-like protein 1 OS=Homo sapiens GN=OLFML1 PE=1 SV=2	46 kDa		9	7	1
Q6UX15	Layilin OS=Homo sapiens GN=LAYN PE=2 SV=1	43 kDa		5	3
Q6UX71	Plexin domain-containing protein 2 OS=Homo sapiens GN=PLXDC2 PE=1 SV=1	60 kDa	TRUE	13	14	4	Yes
Q6UX72	UDP-GlcNAc:betaGal beta-1,3-N-acetylglucosaminyltransferase 9 OS=Homo sapiens GN=B3GNT9 PE=2 SV=1	44 kDa		7	2		Yes
Q6UX73	UPF0764 protein C16orf89 OS=Homo sapiens GN=C16orf89 PE=1 SV=2	45 kDa	TRUE	12	14	6
Q6UXB8	Peptidase inhibitor 16 OS=Homo sapiens GN=PI16 PE=1 SV=1	49 kDa		10	8	4	Yes
Q6UXD5	Seizure 6-like protein 2 OS=Homo sapiens GN=SEZ6L2 PE=1 SV=2	98 kDa	TRUE	16	17	3	Yes
Q6UXH1	Cysteine-rich with EGF-like domain protein 2 OS=Homo sapiens GN=CRELD2 PE=1 SV=1	38 kDa		3	1
Q6UXH9	Inactive serine protease PAMR1 OS=Homo sapiens GN=PAMR1 PE=1 SV=1	80 kDa		16	14
Q6UXI7	Vitrin OS=Homo sapiens GN=VIT PE=2 SV=1	74 kDa		7	4	0
Q6UXI9	Nephronectin OS=Homo sapiens GN=NPNT PE=2 SV=3	62 kDa		8	2
Q6UXK2	Immunoglobulin superfamily containing leucine-rich repeat protein 2 OS=Homo sapiens GN=ISLR2 PE=2 SV=1	79 kDa		14	8	4
Q6UXK5	Leucine-rich repeat neuronal protein 1 OS=Homo sapiens GN=LRRN1 PE=1 SV=1	81 kDa	TRUE	18	12	1	Yes
Q6UXM1	Leucine-rich repeats and immunoglobulin-like domains protein 3 OS=Homo sapiens GN=LRIG3 PE=2 SV=1	123 kDa	TRUE	3		0
Q6UXN8	C-type lectin domain family 9 member A OS=Homo sapiens GN=CLEC9A PE=1 SV=1	27 kDa		2	1
Q6UXZ4	Netrin receptor UNC5D OS=Homo sapiens GN=UNC5D PE=1 SV=1	106 kDa		2	3		Yes
Q6UY11	Protein delta homolog 2 OS=Homo sapiens GN=DLK2 PE=2 SV=1	41 kDa		5	3	1
Q6UY14	ADAMTS-like protein 4 OS=Homo sapiens GN=ADAMTSL4 PE=1 SV=2	117 kDa		7	1	1
Q6WN34	Chordin-like protein 2 OS=Homo sapiens GN=CHRDL2 PE=1 SV=1	47 kDa		5	3
Q6WRI0	Immunoglobulin superfamily member 10 OS=Homo sapiens GN=IGSF10 PE=1 SV=1	291 kDa	TRUE	6	0	0
Q6YHK3	CD109 antigen OS=Homo sapiens GN=CD109 PE=1 SV=2	162 kDa		31	21	4	Yes
Q6ZMI3	Gliomedin OS=Homo sapiens GN=GLDN PE=2 SV=1	59 kDa	TRUE	13	10		Yes
Q6ZMJ2	Scavenger receptor class A member 5 OS=Homo sapiens GN=SCARA5 PE=2 SV=1	54 kDa		4	1
Q6ZMM2	ADAMTS-like protein 5 OS=Homo sapiens GN=ADAMTSL5 PE=1 SV=2	52 kDa		5	0
Q6ZMP0	Thrombospondin type-1 domain-containing protein 4 OS=Homo sapiens GN=THSD4 PE=2 SV=2	112 kDa		6	5	8
Q6ZN44	Netrin receptor UNC5A OS=Homo sapiens GN=UNC5A PE=2 SV=3	93 kDa		4	2
Q6ZRI8	Rho GTPase-activating protein 36 OS=Homo sapiens GN=ARHGAP36 PE=2 SV=1	62 kDa		3	1
Q6ZRP7	Sulfhydryl oxidase 2 OS=Homo sapiens GN=QSOX2 PE=1 SV=3	78 kDa		25	10	7	Yes
Q6ZSJ9	Protein shisa-6 homolog OS=Homo sapiens GN=SHISA6 PE=2 SV=2	56 kDa		2	2
Q6ZVL6	UPF0606 protein KIAA1549L OS=Homo sapiens GN=KIAA1549L PE=2 SV=2	199 kDa		15	7	0
Q6ZVM7	TOM1-like protein 2 OS=Homo sapiens GN=TOM1L2 PE=1 SV=1	56 kDa		2
Q70JA7	Chondroitin sulfate synthase 3 OS=Homo sapiens GN=CHSY3 PE=1 SV=3	100 kDa	TRUE	8	3	0
Q71U36	Cluster of Tubulin alpha-1A chain OS=Homo sapiens GN=TUBA1A PE=1 SV=1 (Q71U36)	50 kDa	TRUE	17	10	13
Q76B58	Protein FAM5C OS=Homo sapiens GN=FAM5C PE=2 SV=1	88 kDa	TRUE	3	2
Q76KP1	N-acetyl-beta-glucosaminyl-glycoprotein 4-beta-N-acetylgalactosaminyltransferase 1 OS=Homo sapiens GN=B4GALNT4 PE=1 SV=1	117 kDa	TRUE	11	6	2	Yes
Q76LX8	A disintegrin and metalloproteinase with thrombospondin motifs 13 OS=Homo sapiens GN=ADAMTS13 PE=1 SV=1	154 kDa		5	1	0
Q76M96	Coiled-coil domain-containing protein 80 OS=Homo sapiens GN=CCDC80 PE=1 SV=1	108 kDa		5	2
Q7KYR7	Cluster of Butyrophilin subfamily 2 member A1 OS=Homo sapiens GN=BTN2A1 PE=1 SV=3 (Q7KYR7)	60 kDa	TRUE	2	2	0	Yes
Q7KZ85	Transcription elongation factor SPT6 OS=Homo sapiens GN=SUPT6H PE=1 SV=2	199 kDa		0		2
Q7L0X0	TLR4 interactor with leucine rich repeats OS=Homo sapiens GN=TRIL PE=1 SV=2	89 kDa		12	3		Yes
Q7L266	L-asparaginase OS=Homo sapiens GN=ASRGL1 PE=1 SV=2	32 kDa		7	1	0
Q7L7X3	Serine/threonine-protein kinase TAO1 OS=Homo sapiens GN=TAOK1 PE=1 SV=1	116 kDa	TRUE	2	0
Q7L985	Leucine-rich repeat and immunoglobulin-like domain-containing nogo receptor-interacting protein 2 OS=Homo sapiens GN=LINGO2 PE=1 SV=1	68 kDa	TRUE	4	3		Yes
Q7LFX5	Carbohydrate sulfotransferase 15 OS=Homo sapiens GN=CHST15 PE=1 SV=1	65 kDa		13	14	5	Yes
Q7LGC8	Carbohydrate sulfotransferase 3 OS=Homo sapiens GN=CHST3 PE=1 SV=3	55 kDa		7	6
Q7Z304	MAM domain-containing protein 2 OS=Homo sapiens GN=MAMDC2 PE=2 SV=3	78 kDa		12	5	1
Q7Z3B1	Neuronal growth regulator 1 OS=Homo sapiens GN=NEGR1 PE=1 SV=3	39 kDa		13	17	5	Yes
Q7Z406	Myosin-14 OS=Homo sapiens GN=MYH14 PE=1 SV=2	228 kDa	TRUE	2	0	0
Q7Z407	CUB and sushi domain-containing protein 3 OS=Homo sapiens GN=CSMD3 PE=2 SV=3	406 kDa	TRUE	9	1
Q7Z408	CUB and sushi domain-containing protein 2 OS=Homo sapiens GN=CSMD2 PE=1 SV=2	380 kDa	TRUE	20	1
Q7Z4H8	KDEL motif-containing protein 2 OS=Homo sapiens GN=KDELC2 PE=1 SV=2	59 kDa		3	0
Q7Z553	MAM domain-containing glycosylphosphatidylinositol anchor protein 2 OS=Homo sapiens GN=MDGA2 PE=2 SV=2	107 kDa		16	8		Yes
Q7Z5A7	Protein FAM19A5 OS=Homo sapiens GN=FAM19A5 PE=1 SV=2	14 kDa		3	2	1
Q7Z5A8	Protein FAM19A3 OS=Homo sapiens GN=FAM19A3 PE=2 SV=1	15 kDa	TRUE	2
Q7Z5A9	Protein FAM19A1 OS=Homo sapiens GN=FAM19A1 PE=2 SV=1	15 kDa	TRUE	4	1
Q7Z5L0	Vitelline membrane outer layer protein 1 homolog OS=Homo sapiens GN=VMO1 PE=1 SV=1	22 kDa		5	3
Q7Z5L7	Podocan OS=Homo sapiens GN=PODN PE=1 SV=2	69 kDa		13	11
Q7Z5N4	Protein sidekick-1 OS=Homo sapiens GN=SDK1 PE=1 SV=3	242 kDa	TRUE	15	3	0
Q7Z6G3	N-terminal EF-hand calcium-binding protein 2 OS=Homo sapiens GN=NECAB2 PE=1 SV=1	43 kDa	TRUE	3
Q7Z6L0	Proline-rich transmembrane protein 2 OS=Homo sapiens GN=PRRT2 PE=1 SV=1	35 kDa		5	3		Yes
Q7Z794	Keratin, type II cytoskeletal 1b OS=Homo sapiens GN=KRT77 PE=1 SV=3	62 kDa	TRUE	3	3	5
Q7Z7G0	Target of Nesh-SH3 OS=Homo sapiens GN=ABI3BP PE=1 SV=1	119 kDa		13	9		Yes
Q7Z7H5	Transmembrane emp24 domain-containing protein 4 OS=Homo sapiens GN=TMED4 PE=1 SV=1	26 kDa	TRUE	4	5
Q7Z7L8	Uncharacterized protein C11orf96 OS=Homo sapiens GN=C11orf96 PE=1 SV=3	46 kDa		2
Q7Z7M0	Multiple epidermal growth factor-like domains protein 8 OS=Homo sapiens GN=MEGF8 PE=1 SV=2	303 kDa	TRUE	63	56	9	Yes
Q7Z7M8	UDP-GlcNAc:betaGal beta-1,3-N-acetylglucosaminyltransferase 8 OS=Homo sapiens GN=B3GNT8 PE=1 SV=1	43 kDa		7	1		Yes
Q7Z7M9	Polypeptide N-acetylgalactosaminyltransferase 5 OS=Homo sapiens GN=GALNT5 PE=1 SV=1	106 kDa	TRUE	10	2
Q86SF2	N-acetylgalactosaminyltransferase 7 OS=Homo sapiens GN=GALNT7 PE=1 SV=1	75 kDa	TRUE	28	15		Yes
Q86SJ2	Amphoterin-induced protein 2 OS=Homo sapiens GN=AMIGO2 PE=1 SV=1	58 kDa		5	1
Q86SQ4	G-protein coupled receptor 126 OS=Homo sapiens GN=GPR126 PE=1 SV=3	137 kDa		4	2
Q86SR1	Polypeptide N-acetylgalactosaminyltransferase 10 OS=Homo sapiens GN=GALNT10 PE=1 SV=2	69 kDa	TRUE	16	13		Yes
Q86T13	C-type lectin domain family 14 member A OS=Homo sapiens GN=CLEC14A PE=1 SV=1	52 kDa		6	2
Q86TE4	Leucine zipper protein 2 OS=Homo sapiens GN=LUZP2 PE=2 SV=2	39 kDa		5	1
Q86TH1	ADAMTS-like protein 2 OS=Homo sapiens GN=ADAMTSL2 PE=1 SV=1	105 kDa		14	11		Yes
Q86TY3	Uncharacterized protein C14orf37 OS=Homo sapiens GN=C14orf37 PE=2 SV=1	84 kDa		6	2		Yes
Q86UD1	Out at first protein homolog OS=Homo sapiens GN=OAF PE=2 SV=1	31 kDa		10	6	3	Yes
Q86UE6	Leucine-rich repeat transmembrane neuronal protein 1 OS=Homo sapiens GN=LRRTM1 PE=2 SV=2	59 kDa		6	0
Q86UN2	Reticulon-4 receptor-like 1 OS=Homo sapiens GN=RTN4RL1 PE=2 SV=1	49 kDa		8	6		Yes
Q86UN3	Reticulon-4 receptor-like 2 OS=Homo sapiens GN=RTN4RL2 PE=1 SV=1	46 kDa	TRUE	11	10		Yes
Q86UW8	Hyaluronan and proteoglycan link protein 4 OS=Homo sapiens GN=HAPLN4 PE=2 SV=1	43 kDa	TRUE	10	3		Yes
Q86UX2	Inter-alpha-trypsin inhibitor heavy chain H5 OS=Homo sapiens GN=ITIH5 PE=2 SV=2	105 kDa		42	36	2
Q86UX7	Fermitin family homolog 3 OS=Homo sapiens GN=FERMT3 PE=1 SV=1	76 kDa		2
Q86V40	Metalloprotease TIKI1 OS=Homo sapiens GN=TRABD2A PE=2 SV=3	58 kDa	TRUE	2
Q86V85	Integral membrane protein GPR180 OS=Homo sapiens GN=GPR180 PE=2 SV=1	49 kDa		5	2		Yes
Q86VB7	Scavenger receptor cysteine-rich type 1 protein M130 OS=Homo sapiens GN=CD163 PE=1 SV=2	125 kDa		33	30	1	Yes
Q86VP1	Tax1-binding protein 1 OS=Homo sapiens GN=TAX1BP1 PE=1 SV=2	91 kDa		3	0
Q86VP6	Cullin-associated NEDD8-dissociated protein 1 OS=Homo sapiens GN=CAND1 PE=1 SV=2	136 kDa		9	1	2
Q86VQ0	Lebercilin OS=Homo sapiens GN=LCA5 PE=1 SV=2	81 kDa		2	0	0
Q86VZ4	Low-density lipoprotein receptor-related protein 11 OS=Homo sapiens GN=LRP11 PE=2 SV=2	53 kDa		14	14		Yes
Q86WC4	Osteopetrosis-associated transmembrane protein 1 OS=Homo sapiens GN=OSTM1 PE=1 SV=1	37 kDa		2	2
Q86X29	Lipolysis-stimulated lipoprotein receptor OS=Homo sapiens GN=LSR PE=1 SV=4	71 kDa		10	8		Yes
Q86XS8	E3 ubiquitin-protein ligase RNF130 OS=Homo sapiens GN=RNF130 PE=1 SV=1	46 kDa		3	1
Q86XX4	Extracellular matrix protein FRAS1 OS=Homo sapiens GN=FRAS1 PE=2 SV=1	443 kDa		10	0	0
Q86Y38	Xylosyltransferase 1 OS=Homo sapiens GN=XYLT1 PE=1 SV=1	108 kDa		21	16		Yes
Q86Y78	Ly6/PLAUR domain-containing protein 6 OS=Homo sapiens GN=LYPD6 PE=1 SV=1	19 kDa		2	1
Q86Y82	Syntaxin-12 OS=Homo sapiens GN=STX12 PE=1 SV=1	32 kDa		7	4		Yes
Q86YB8	ERO1-like protein beta OS=Homo sapiens GN=ERO1LB PE=1 SV=2	54 kDa	TRUE	3
Q86YD3	Transmembrane protein 25 OS=Homo sapiens GN=TMEM25 PE=1 SV=1	39 kDa		5	4		Yes
Q86YD5	Low-density lipoprotein receptor class A domain-containing protein 3 OS=Homo sapiens GN=LDLRAD3 PE=2 SV=3	37 kDa		4	1
Q86YT9	Junctional adhesion molecule-like OS=Homo sapiens GN=AMICA1 PE=1 SV=1	44 kDa		3	1
Q86YZ3	Hornerin OS=Homo sapiens GN=HRNR PE=1 SV=2	282 kDa			3	1
Q8IUC8	Polypeptide N-acetylgalactosaminyltransferase 13 OS=Homo sapiens GN=GALNT13 PE=2 SV=2	64 kDa	TRUE	13	7	1	Yes
Q8IUH2	Protein CREG2 OS=Homo sapiens GN=CREG2 PE=1 SV=1	32 kDa		4	0
Q8IUK5	Plexin domain-containing protein 1 OS=Homo sapiens GN=PLXDC1 PE=1 SV=2	56 kDa	TRUE	9	7		Yes
Q8IUK8	Cerebellin-2 OS=Homo sapiens GN=CBLN2 PE=2 SV=1	24 kDa	TRUE	5	3
Q8IUL8	Cartilage intermediate layer protein 2 OS=Homo sapiens GN=CILP2 PE=2 SV=2	126 kDa	TRUE	2	1
Q8IUX7	Adipocyte enhancer-binding protein 1 OS=Homo sapiens GN=AEBP1 PE=1 SV=1	131 kDa	TRUE	27	24	14	Yes
Q8IV08	Phospholipase D3 OS=Homo sapiens GN=PLD3 PE=1 SV=1	55 kDa	TRUE	11	10	5	Yes
Q8IVA1	Purkinje cell protein 2 homolog OS=Homo sapiens GN=PCP2 PE=1 SV=2	15 kDa		2	2
Q8IVN8	Somatomedin-B and thrombospondin type-1 domain-containing protein OS=Homo sapiens GN=SBSPON PE=1 SV=2	30 kDa		5	3
Q8IW00	V-set and transmembrane domain-containing protein 4 OS=Homo sapiens GN=VSTM4 PE=2 SV=3	36 kDa		3
Q8IW45	ATP-dependent (S)-NAD(P)H-hydrate dehydratase OS=Homo sapiens GN=CARKD PE=1 SV=1	37 kDa		1	3
Q8IW52	SLIT and NTRK-like protein 4 OS=Homo sapiens GN=SLITRK4 PE=2 SV=1	94 kDa		11	10	2	Yes
Q8IWK6	Probable G-protein coupled receptor 125 OS=Homo sapiens GN=GPR125 PE=1 SV=2	146 kDa		3	2
Q8IWQ3	Cluster of Serine/threonine-protein kinase BRSK2 OS=Homo sapiens GN=BRSK2 PE=1 SV=3 (Q8IWQ3)	82 kDa	TRUE	2	0	1
Q8IWT1	Sodium channel subunit beta-4 OS=Homo sapiens GN=SCN4B PE=1 SV=1	25 kDa		5	3	0	Yes
Q8IWU5	Extracellular sulfatase Sulf-2 OS=Homo sapiens GN=SULF2 PE=1 SV=1	100 kDa	TRUE	6	5		Yes
Q8IWU6	Extracellular sulfatase Sulf-1 OS=Homo sapiens GN=SULF1 PE=1 SV=1	101 kDa	TRUE	2
Q8IWV2	Contactin-4 OS=Homo sapiens GN=CNTN4 PE=1 SV=1	113 kDa	TRUE	29	15	0
Q8IWY4	Signal peptide, CUB and EGF-like domain-containing protein 1 OS=Homo sapiens GN=SCUBE1 PE=1 SV=3	108 kDa	TRUE	5	3	1
Q8IX30	Signal peptide, CUB and EGF-like domain-containing protein 3 OS=Homo sapiens GN=SCUBE3 PE=1 SV=1	109 kDa	TRUE	2	0	1
Q8IXK2	Polypeptide N-acetylgalactosaminyltransferase 12 OS=Homo sapiens GN=GALNT12 PE=1 SV=3	67 kDa	TRUE	3	1
Q8IXL6	Extracellular serine/threonine protein kinase Fam20C OS=Homo sapiens GN=FAM20C PE=1 SV=2	66 kDa	TRUE	15	9		Yes
Q8IXL7	Methionine-R-sulfoxide reductase B3 OS=Homo sapiens GN=MSRB3 PE=1 SV=2	21 kDa		2
Q8IYJ0	PILR alpha-associated neural protein OS=Homo sapiens GN=PIANP PE=2 SV=1	30 kDa		2	2
Q8IYR6	Tomoregulin-1 OS=Homo sapiens GN=TMEFF1 PE=1 SV=1	41 kDa		1	6
Q8IYS5	Osteoclast-associated immunoglobulin-like receptor OS=Homo sapiens GN=OSCAR PE=2 SV=3	30 kDa		6	3		Yes
Q8IZ52	Chondroitin sulfate synthase 2 OS=Homo sapiens GN=CHPF PE=1 SV=2	85 kDa		10	4	0
Q8IZA0	Dyslexia-associated protein KIAA0319-like protein OS=Homo sapiens GN=KIAA0319L PE=1 SV=2	116 kDa		10	4	1	Yes
Q8IZF2	Probable G-protein coupled receptor 116 OS=Homo sapiens GN=GPR116 PE=1 SV=3	149 kDa		13	2	0
Q8IZJ1	Netrin receptor UNC5B OS=Homo sapiens GN=UNC5B PE=1 SV=2	104 kDa	TRUE	4	1	0	Yes
Q8IZJ3	C3 and PZP-like alpha-2-macroglobulin domain-containing protein 8 OS=Homo sapiens GN=CPAMD8 PE=1 SV=2	207 kDa	TRUE	19	13	4	Yes
Q8IZP2	Cluster of Putative protein FAM10A4 OS=Homo sapiens GN=ST13P4 PE=5 SV=1 (Q8IZP2)	27 kDa	TRUE	6	3	2
Q8IZP7	Heparan-sulfate 6-O-sulfotransferase 3 OS=Homo sapiens GN=HS6ST3 PE=2 SV=3	55 kDa	TRUE	20	11	4	Yes
Q8IZP9	G-protein coupled receptor 64 OS=Homo sapiens GN=GPR64 PE=1 SV=2	112 kDa		3
Q8IZS8	Voltage-dependent calcium channel subunit alpha-2/delta-3 OS=Homo sapiens GN=CACNA2D3 PE=1 SV=1	123 kDa	TRUE	28	19	0	Yes
Q8IZU9	Kin of IRRE-like protein 3 OS=Homo sapiens GN=KIRREL3 PE=1 SV=1	85 kDa		1	2
Q8N0V4	Leucine-rich repeat LGI family member 2 OS=Homo sapiens GN=LGI2 PE=1 SV=1	62 kDa		6
Q8N0V5	Cluster of N-acetyllactosaminide beta-1,6-N-acetylglucosaminyl-transferase, isoform A OS=Homo sapiens GN=GCNT2 PE=2 SV=1 (Q8N0V5)	46 kDa	TRUE	9	0
Q8N0W4	Cluster of Neuroligin-4, X-linked OS=Homo sapiens GN=NLGN4X PE=1 SV=1 (Q8N0W4)	92 kDa	TRUE	13	5		Yes
Q8N114	Protein shisa-5 OS=Homo sapiens GN=SHISA5 PE=2 SV=1	26 kDa		2	3
Q8N126	Cell adhesion molecule 3 OS=Homo sapiens GN=CADM3 PE=1 SV=1	43 kDa		12	16	2	Yes
Q8N128	Protein FAM177A1 OS=Homo sapiens GN=FAM177A1 PE=1 SV=1	24 kDa		2		1
Q8N145	Leucine-rich repeat LGI family member 3 OS=Homo sapiens GN=LGI3 PE=2 SV=1	62 kDa		4	1
Q8N149	Leukocyte immunoglobulin-like receptor subfamily A member 2 OS=Homo sapiens GN=LILRA2 PE=1 SV=2	53 kDa		4	1		Yes
Q8N158	Glypican-2 OS=Homo sapiens GN=GPC2 PE=1 SV=1	63 kDa		2
Q8N1N4	Keratin, type II cytoskeletal 78 OS=Homo sapiens GN=KRT78 PE=2 SV=2	57 kDa	TRUE	1	0	4
Q8N2G4	Ly6/PLAUR domain-containing protein 1 OS=Homo sapiens GN=LYPD1 PE=1 SV=2	15 kDa		1	2
Q8N2Q7	Neuroligin-1 OS=Homo sapiens GN=NLGN1 PE=1 SV=2	94 kDa	TRUE	12	6		Yes
Q8N2S1	Latent-transforming growth factor beta-binding protein 4 OS=Homo sapiens GN=LTBP4 PE=1 SV=2	173 kDa	TRUE	42	39	10	Yes
Q8N3D4	EH domain-binding protein 1-like protein 1 OS=Homo sapiens GN=EHBP1L1 PE=1 SV=2	162 kDa		2	0
Q8N3G9	Transmembrane protein 130 OS=Homo sapiens GN=TMEM130 PE=2 SV=1	48 kDa		3	1
Q8N3H0	Protein FAM19A2 OS=Homo sapiens GN=FAM19A2 PE=1 SV=1	15 kDa	TRUE	4	4	1
Q8N3J6	Cell adhesion molecule 2 OS=Homo sapiens GN=CADM2 PE=2 SV=1	48 kDa		15	13	0	Yes
Q8N3T1	Polypeptide N-acetylgalactosaminyltransferase-like protein 2 OS=Homo sapiens GN=GALNTL2 PE=2 SV=2	73 kDa		15	10	2
Q8N3T6	Transmembrane protein 132C OS=Homo sapiens GN=TMEM132C PE=2 SV=3	122 kDa	TRUE	30	16		Yes
Q8N428	Putative polypeptide N-acetylgalactosaminyltransferase-like protein 1 OS=Homo sapiens GN=GALNTL1 PE=2 SV=2	63 kDa	TRUE	13	4		Yes
Q8N436	Inactive carboxypeptidase-like protein X2 OS=Homo sapiens GN=CPXM2 PE=2 SV=3	86 kDa	TRUE	18	8	2	Yes
Q8N441	Fibroblast growth factor receptor-like 1 OS=Homo sapiens GN=FGFRL1 PE=1 SV=1	55 kDa		3
Q8N474	Secreted frizzled-related protein 1 OS=Homo sapiens GN=SFRP1 PE=1 SV=1	35 kDa		3	0	1
Q8N475	Follistatin-related protein 5 OS=Homo sapiens GN=FSTL5 PE=2 SV=2	96 kDa	TRUE	33	29	3	Yes
Q8N4A0	Polypeptide N-acetylgalactosaminyltransferase 4 OS=Homo sapiens GN=GALNT4 PE=1 SV=2	67 kDa	TRUE	8	1
Q8N4X5	Actin filament-associated protein 1-like 2 OS=Homo sapiens GN=AFAP1L2 PE=1 SV=1	91 kDa		2		0
Q8N573	Oxidation resistance protein 1 OS=Homo sapiens GN=OXR1 PE=1 SV=2	98 kDa		7	2
Q8N608	Inactive dipeptidyl peptidase 10 OS=Homo sapiens GN=DPP10 PE=1 SV=2	91 kDa	TRUE	21	11	0	Yes
Q8N6C5	Immunoglobulin superfamily member 1 OS=Homo sapiens GN=IGSF1 PE=1 SV=3	149 kDa		7	7		Yes
Q8N6G6	ADAMTS-like protein 1 OS=Homo sapiens GN=ADAMTSL1 PE=1 SV=4	193 kDa		2
Q8N6Q3	CD177 antigen OS=Homo sapiens GN=CD177 PE=1 SV=2	46 kDa		7	4
Q8N6Y2	Leucine-rich repeat-containing protein 17 OS=Homo sapiens GN=LRRC17 PE=2 SV=1	52 kDa		4	1
Q8N766	ER membrane protein complex subunit 1 OS=Homo sapiens GN=EMC1 PE=1 SV=1	112 kDa		5		0
Q8N8N7	Prostaglandin reductase 2 OS=Homo sapiens GN=PTGR2 PE=1 SV=1	38 kDa		2
Q8N8S7	Protein enabled homolog OS=Homo sapiens GN=ENAH PE=1 SV=2	67 kDa		2
Q8N8Z6	Discoidin, CUB and LCCL domain-containing protein 1 OS=Homo sapiens GN=DCBLD1 PE=2 SV=2	78 kDa		7	1		Yes
Q8N967	Leucine-rich repeat and transmembrane domain-containing protein 2 OS=Homo sapiens GN=LRTM2 PE=2 SV=1	41 kDa		5	4	1
Q8N9I0	Synaptotagmin-2 OS=Homo sapiens GN=SYT2 PE=1 SV=2	47 kDa	TRUE	5	3
Q8NAC3	Interleukin-17 receptor C OS=Homo sapiens GN=IL17RC PE=1 SV=2	86 kDa		3		0
Q8NBI3	Draxin OS=Homo sapiens GN=DRAXIN PE=1 SV=2	39 kDa		3	1
Q8NBI6	Xyloside xylosyltransferase 1 OS=Homo sapiens GN=XXYLT1 PE=1 SV=1	44 kDa		13	8	3	Yes
Q8NBJ4	Golgi membrane protein 1 OS=Homo sapiens GN=GOLM1 PE=1 SV=1	45 kDa		17	19		Yes
Q8NBJ5	Procollagen galactosyltransferase 1 OS=Homo sapiens GN=GLT25D1 PE=1 SV=1	72 kDa	TRUE	2
Q8NBJ7	Sulfatase-modifying factor 2 OS=Homo sapiens GN=SUMF2 PE=1 SV=2	34 kDa		7	6
Q8NBK3	Sulfatase-modifying factor 1 OS=Homo sapiens GN=SUMF1 PE=1 SV=3	41 kDa		6	2
Q8NBP0	Tetratricopeptide repeat protein 13 OS=Homo sapiens GN=TTC13 PE=2 SV=3	97 kDa		2
Q8NBP7	Proprotein convertase subtilisin/kexin type 9 OS=Homo sapiens GN=PCSK9 PE=1 SV=3	74 kDa		15	9	3	Yes
Q8NBS9	Thioredoxin domain-containing protein 5 OS=Homo sapiens GN=TXNDC5 PE=1 SV=2	48 kDa		9	8		Yes
Q8NBZ7	UDP-glucuronic acid decarboxylase 1 OS=Homo sapiens GN=UXS1 PE=1 SV=1	48 kDa		4	1
Q8NC42	E3 ubiquitin-protein ligase RNF149 OS=Homo sapiens GN=RNF149 PE=2 SV=2	43 kDa		4
Q8NC51	Plasminogen activator inhibitor 1 RNA-binding protein OS=Homo sapiens GN=SERBP1 PE=1 SV=2	45 kDa		2		4
Q8NC67	Neuropilin and tolloid-like protein 2 OS=Homo sapiens GN=NETO2 PE=1 SV=1	59 kDa	TRUE	4	3
Q8NCC3	Group XV phospholipase A2 OS=Homo sapiens GN=PLA2G15 PE=1 SV=2	47 kDa	TRUE	14	7	0	Yes
Q8NCH0	Carbohydrate sulfotransferase 14 OS=Homo sapiens GN=CHST14 PE=1 SV=2	43 kDa		4	2	1
Q8NCL4	Polypeptide N-acetylgalactosaminyltransferase 6 OS=Homo sapiens GN=GALNT6 PE=2 SV=2	71 kDa	TRUE	14	7	1	Yes
Q8NCW5	NAD(P)H-hydrate epimerase OS=Homo sapiens GN=APOA1BP PE=1 SV=2	32 kDa		9	6
Q8NCW6	Polypeptide N-acetylgalactosaminyltransferase 11 OS=Homo sapiens GN=GALNT11 PE=2 SV=2	69 kDa		7	1	1	Yes
Q8NES3	Beta-1,3-N-acetylglucosaminyltransferase lunatic fringe OS=Homo sapiens GN=LFNG PE=1 SV=2	42 kDa		10	11	4	Yes
Q8NFL0	UDP-GlcNAc:betaGal beta-1,3-N-acetylglucosaminyltransferase 7 OS=Homo sapiens GN=B3GNT7 PE=2 SV=1	46 kDa		6	0
Q8NFP4	MAM domain-containing glycosylphosphatidylinositol anchor protein 1 OS=Homo sapiens GN=MDGA1 PE=1 SV=1	106 kDa		22	15		Yes
Q8NFQ8	Torsin-1A-interacting protein 2 OS=Homo sapiens GN=TOR1AIP2 PE=1 SV=1	51 kDa		6	3
Q8NFT8	Delta and Notch-like epidermal growth factor-related receptor OS=Homo sapiens GN=DNER PE=1 SV=1	78 kDa		7	7		Yes
Q8NFY4	Semaphorin-6D OS=Homo sapiens GN=SEMA6D PE=1 SV=1	120 kDa	TRUE	17	13		Yes
Q8NFZ4	Neuroligin-2 OS=Homo sapiens GN=NLGN2 PE=1 SV=1	91 kDa	TRUE	14	8		Yes
Q8NFZ8	Cell adhesion molecule 4 OS=Homo sapiens GN=CADM4 PE=1 SV=1	43 kDa		14	13	0	Yes
Q8NHG7	Small VCP/p97-interacting protein OS=Homo sapiens GN=SVIP PE=2 SV=1	8 kDa			3
Q8NHJ6	Leukocyte immunoglobulin-like receptor subfamily B member 4 OS=Homo sapiens GN=LILRB4 PE=1 SV=3	49 kDa	TRUE	5	2		Yes
Q8NHL6	Cluster of Leukocyte immunoglobulin-like receptor subfamily B member 1 OS=Homo sapiens GN=LILRB1 PE=1 SV=1 (Q8NHL6)	71 kDa	TRUE	6	2
Q8NHM4	Putative trypsin-6 OS=Homo sapiens GN=TRY6 PE=5 SV=1	27 kDa	TRUE	3
Q8NHP8	Putative phospholipase B-like 2 OS=Homo sapiens GN=PLBD2 PE=1 SV=2	65 kDa		10	9	0	Yes
Q8NI22	Multiple coagulation factor deficiency protein 2 OS=Homo sapiens GN=MCFD2 PE=1 SV=1	16 kDa		4	1
Q8NI32	Ly6/PLAUR domain-containing protein 6B OS=Homo sapiens GN=LYPD6B PE=2 SV=1	21 kDa		2	1
Q8TAA3	Cluster of Proteasome subunit alpha type-7-like OS=Homo sapiens GN=PSMA8 PE=1 SV=3 (Q8TAA3)	29 kDa	TRUE	3	1
Q8TAB3	Protocadherin-19 OS=Homo sapiens GN=PCDH19 PE=1 SV=3	126 kDa	TRUE	9	5
Q8TAG5	V-set and transmembrane domain-containing protein 2A OS=Homo sapiens GN=VSTM2A PE=2 SV=3	26 kDa		8	4	0	Yes
Q8TAL6	Fin bud initiation factor homolog OS=Homo sapiens GN=FIBIN PE=1 SV=1	24 kDa		6	1
Q8TB73	Protein NDNF OS=Homo sapiens GN=NDNF PE=2 SV=2	65 kDa		3	2
Q8TB96	T-cell immunomodulatory protein OS=Homo sapiens GN=ITFG1 PE=1 SV=1	68 kDa		7	3	0
Q8TBP5	Membrane protein FAM174A OS=Homo sapiens GN=FAM174A PE=2 SV=1	20 kDa		1	2
Q8TCD5	5'(3')-deoxyribonucleotidase, cytosolic type OS=Homo sapiens GN=NT5C PE=1 SV=2	23 kDa		3
Q8TCT7	Signal peptide peptidase-like 2B OS=Homo sapiens GN=SPPL2B PE=1 SV=2	65 kDa		2
Q8TCZ2	CD99 antigen-like protein 2 OS=Homo sapiens GN=CD99L2 PE=2 SV=1	28 kDa		11	8	1
Q8TD26	Cluster of Chromodomain-helicase-DNA-binding protein 6 OS=Homo sapiens GN=CHD6 PE=1 SV=4 (Q8TD26)	305 kDa	TRUE	0	2	1
Q8TD84	Down syndrome cell adhesion molecule-like protein 1 OS=Homo sapiens GN=DSCAML1 PE=1 SV=2	224 kDa	TRUE	10	2	0
Q8TDF5	Neuropilin and tolloid-like protein 1 OS=Homo sapiens GN=NETO1 PE=2 SV=2	60 kDa		7	5		Yes
Q8TDQ0	Hepatitis A virus cellular receptor 2 OS=Homo sapiens GN=HAVCR2 PE=1 SV=3	33 kDa		5	4		Yes
Q8TDQ1	CMRF35-like molecule 1 OS=Homo sapiens GN=CD300LF PE=1 SV=3	32 kDa		2
Q8TDW7	Protocadherin Fat 3 OS=Homo sapiens GN=FAT3 PE=2 SV=2	506 kDa	TRUE	23	7	0
Q8TDY8	Immunoglobulin superfamily DCC subclass member 4 OS=Homo sapiens GN=IGDCC4 PE=2 SV=1	134 kDa		6	0
Q8TE58	A disintegrin and metalloproteinase with thrombospondin motifs 15 OS=Homo sapiens GN=ADAMTS15 PE=2 SV=1	103 kDa		0	2	1
Q8TE99	Acid phosphatase-like protein 2 OS=Homo sapiens GN=ACPL2 PE=2 SV=1	55 kDa		5	1
Q8TEA8	D-tyrosyl-tRNA(Tyr) deacylase 1 OS=Homo sapiens GN=DTD1 PE=1 SV=2	23 kDa		4	3
Q8TEM1	Nuclear pore membrane glycoprotein 210 OS=Homo sapiens GN=NUP210 PE=1 SV=3	205 kDa		2	0
Q8TER0	Sushi, nidogen and EGF-like domain-containing protein 1 OS=Homo sapiens GN=SNED1 PE=1 SV=2	152 kDa		27	12	6	Yes
Q8TEU8	Cluster of WAP, kazal, immunoglobulin, kunitz and NTR domain-containing protein 2 OS=Homo sapiens GN=WFIKKN2 PE=1 SV=1 (Q8TEU8)	64 kDa	TRUE	21	22	1	Yes
Q8WUA8	Tsukushin OS=Homo sapiens GN=TSKU PE=2 SV=3	38 kDa		6	3
Q8WUD1	Cluster of Ras-related protein Rab-2B OS=Homo sapiens GN=RAB2B PE=1 SV=1 (Q8WUD1)	24 kDa	TRUE	2	2
Q8WUJ3	Protein KIAA1199 OS=Homo sapiens GN=KIAA1199 PE=1 SV=2	153 kDa		37	25	3	Yes
Q8WUM4	Programmed cell death 6-interacting protein OS=Homo sapiens GN=PDCD6IP PE=1 SV=1	96 kDa		21	7	1	Yes
Q8WVN6	Secreted and transmembrane protein 1 OS=Homo sapiens GN=SECTM1 PE=1 SV=2	27 kDa		2	1
Q8WVQ1	Soluble calcium-activated nucleotidase 1 OS=Homo sapiens GN=CANT1 PE=1 SV=1	45 kDa		17	22	5	Yes
Q8WW22	DnaJ homolog subfamily A member 4 OS=Homo sapiens GN=DNAJA4 PE=1 SV=1	45 kDa		3
Q8WWA0	Intelectin-1 OS=Homo sapiens GN=ITLN1 PE=1 SV=1	35 kDa			2
Q8WWX9	Selenoprotein M OS=Homo sapiens GN=SELM PE=1 SV=3	16 kDa		6	6
Q8WWZ8	Oncoprotein-induced transcript 3 protein OS=Homo sapiens GN=OIT3 PE=1 SV=2	60 kDa		2
Q8WX77	Insulin-like growth factor-binding protein-like 1 OS=Homo sapiens GN=IGFBPL1 PE=2 SV=1	29 kDa		8	3
Q8WXB1	Methyltransferase-like protein 21A OS=Homo sapiens GN=METTL21A PE=2 SV=2	25 kDa		2	2
Q8WXD2	Secretogranin-3 OS=Homo sapiens GN=SCG3 PE=1 SV=3	53 kDa		34	47	4	Yes
Q8WY21	VPS10 domain-containing receptor SorCS1 OS=Homo sapiens GN=SORCS1 PE=2 SV=3	130 kDa	TRUE	26	13	1	Yes
Q8WYK1	Contactin-associated protein-like 5 OS=Homo sapiens GN=CNTNAP5 PE=2 SV=1	146 kDa	TRUE	25	11	0	Yes
Q8WZ42	Titin OS=Homo sapiens GN=TTN PE=1 SV=4	3816 kDa	TRUE	1	2	2
Q8WZ75	Roundabout homolog 4 OS=Homo sapiens GN=ROBO4 PE=1 SV=1	107 kDa		9	4		Yes
Q8WZA1	Protein O-linked-mannose beta-1,2-N-acetylglucosaminyltransferase 1 OS=Homo sapiens GN=POMGNT1 PE=1 SV=2	75 kDa		31	28	8	Yes
Q92185	Alpha-N-acetylneuraminide alpha-2,8-sialyltransferase OS=Homo sapiens GN=ST8SIA1 PE=1 SV=1	41 kDa	TRUE	3	1
Q92187	CMP-N-acetylneuraminate-poly-alpha-2,8-sialyltransferase OS=Homo sapiens GN=ST8SIA4 PE=1 SV=1	41 kDa	TRUE	6	4
Q92484	Acid sphingomyelinase-like phosphodiesterase 3a OS=Homo sapiens GN=SMPDL3A PE=1 SV=2	51 kDa		12	6		Yes
Q92485	Acid sphingomyelinase-like phosphodiesterase 3b OS=Homo sapiens GN=SMPDL3B PE=2 SV=2	51 kDa		10	3		Yes
Q92520	Protein FAM3C OS=Homo sapiens GN=FAM3C PE=1 SV=1	25 kDa		17	16	3	Yes
Q92542	Nicastrin OS=Homo sapiens GN=NCSTN PE=1 SV=2	78 kDa		9	3		Yes
Q92563	Testican-2 OS=Homo sapiens GN=SPOCK2 PE=1 SV=1	47 kDa		15	8		Yes
Q92626	Peroxidasin homolog OS=Homo sapiens GN=PXDN PE=1 SV=2	165 kDa		15	8
Q92673	Sortilin-related receptor OS=Homo sapiens GN=SORL1 PE=1 SV=2	248 kDa		45	43	18	Yes
Q92692	Poliovirus receptor-related protein 2 OS=Homo sapiens GN=PVRL2 PE=1 SV=1	58 kDa		7	3		Yes
Q92729	Receptor-type tyrosine-protein phosphatase U OS=Homo sapiens GN=PTPRU PE=1 SV=2	162 kDa		9	3
Q92734	Protein TFG OS=Homo sapiens GN=TFG PE=1 SV=2	43 kDa		2
Q92743	Serine protease HTRA1 OS=Homo sapiens GN=HTRA1 PE=1 SV=1	51 kDa	TRUE	13	9	1	Yes
Q92752	Tenascin-R OS=Homo sapiens GN=TNR PE=1 SV=3	150 kDa		29	16	2	Yes
Q92764	Cluster of Keratin, type I cuticular Ha5 OS=Homo sapiens GN=KRT35 PE=2 SV=5 (Q92764)	50 kDa	TRUE	2	8	5
Q92765	Secreted frizzled-related protein 3 OS=Homo sapiens GN=FRZB PE=1 SV=2	36 kDa		6	10	3
Q92820	Gamma-glutamyl hydrolase OS=Homo sapiens GN=GGH PE=1 SV=2	36 kDa		11	9	7	Yes
Q92823	Neuronal cell adhesion molecule OS=Homo sapiens GN=NRCAM PE=1 SV=3	144 kDa		46	42	6	Yes
Q92824	Proprotein convertase subtilisin/kexin type 5 OS=Homo sapiens GN=PCSK5 PE=1 SV=4	207 kDa		4	1
Q92832	Protein kinase C-binding protein NELL1 OS=Homo sapiens GN=NELL1 PE=1 SV=4	90 kDa		9	2
Q92854	Semaphorin-4D OS=Homo sapiens GN=SEMA4D PE=1 SV=1	96 kDa	TRUE	8	7	0	Yes
Q92859	Neogenin OS=Homo sapiens GN=NEO1 PE=1 SV=2	160 kDa		42	35	3	Yes
Q92876	Kallikrein-6 OS=Homo sapiens GN=KLK6 PE=1 SV=1	27 kDa		14	16	9	Yes
Q92890	Ubiquitin fusion degradation protein 1 homolog OS=Homo sapiens GN=UFD1L PE=1 SV=3	35 kDa		3	4
Q92896	Golgi apparatus protein 1 OS=Homo sapiens GN=GLG1 PE=1 SV=2	135 kDa		30	15		Yes
Q92911	Sodium/iodide cotransporter OS=Homo sapiens GN=SLC5A5 PE=1 SV=1	69 kDa		8	3	3
Q92932	Receptor-type tyrosine-protein phosphatase N2 OS=Homo sapiens GN=PTPRN2 PE=1 SV=2	111 kDa		18	14		Yes
Q92935	Exostosin-like 1 OS=Homo sapiens GN=EXTL1 PE=2 SV=2	75 kDa	TRUE	6
Q92945	Cluster of Far upstream element-binding protein 2 OS=Homo sapiens GN=KHSRP PE=1 SV=4 (Q92945)	73 kDa	TRUE	0	0	11
Q92954	Proteoglycan 4 OS=Homo sapiens GN=PRG4 PE=1 SV=2	151 kDa		18	17	1	Yes
Q92956	Tumor necrosis factor receptor superfamily member 14 OS=Homo sapiens GN=TNFRSF14 PE=1 SV=3	30 kDa		3	1
Q93045	Stathmin-2 OS=Homo sapiens GN=STMN2 PE=1 SV=3	21 kDa	TRUE	3	2	1
Q93052	Lipoma-preferred partner OS=Homo sapiens GN=LPP PE=1 SV=1	66 kDa		2
Q93063	Exostosin-2 OS=Homo sapiens GN=EXT2 PE=1 SV=1	82 kDa		16	8		Yes
Q93070	Ecto-ADP-ribosyltransferase 4 OS=Homo sapiens GN=ART4 PE=2 SV=2	36 kDa		2	0
Q93091	Ribonuclease K6 OS=Homo sapiens GN=RNASE6 PE=1 SV=2	17 kDa	TRUE	4	5		Yes
Q969E8	Pre-rRNA-processing protein TSR2 homolog OS=Homo sapiens GN=TSR2 PE=1 SV=1	21 kDa		2
Q969H8	UPF0556 protein C19orf10 OS=Homo sapiens GN=C19orf10 PE=1 SV=1	19 kDa		5	4		Yes
Q969P0	Immunoglobulin superfamily member 8 OS=Homo sapiens GN=IGSF8 PE=1 SV=1	65 kDa		14	17	8	Yes
Q969T9	WW domain-binding protein 2 OS=Homo sapiens GN=WBP2 PE=1 SV=1	28 kDa		6	3	1	Yes
Q969Y0	NXPE family member 3 OS=Homo sapiens GN=NXPE3 PE=2 SV=1	64 kDa		3	0
Q969Z4	Tumor necrosis factor receptor superfamily member 19L OS=Homo sapiens GN=RELT PE=1 SV=1	46 kDa		1	2		Yes
Q96A11	Galactose-3-O-sulfotransferase 3 OS=Homo sapiens GN=GAL3ST3 PE=1 SV=1	49 kDa		3
Q96AB3	Isochorismatase domain-containing protein 2, mitochondrial OS=Homo sapiens GN=ISOC2 PE=1 SV=1	22 kDa		2
Q96AP7	Endothelial cell-selective adhesion molecule OS=Homo sapiens GN=ESAM PE=1 SV=1	41 kDa		5	3		Yes
Q96AQ6	Pre-B-cell leukemia transcription factor-interacting protein 1 OS=Homo sapiens GN=PBXIP1 PE=1 SV=1	81 kDa		8	7
Q96B86	Cluster of Repulsive guidance molecule A OS=Homo sapiens GN=RGMA PE=1 SV=3 (Q96B86)	49 kDa	TRUE	11	9	2	Yes
Q96BY9	Store-operated calcium entry-associated regulatory factor OS=Homo sapiens GN=TMEM66 PE=1 SV=1	37 kDa		1	2
Q96BZ4	Phospholipase D4 OS=Homo sapiens GN=PLD4 PE=1 SV=2	56 kDa		10	9	2	Yes
Q96C19	EF-hand domain-containing protein D2 OS=Homo sapiens GN=EFHD2 PE=1 SV=1	27 kDa	TRUE	6
Q96C23	Aldose 1-epimerase OS=Homo sapiens GN=GALM PE=1 SV=1	38 kDa		4	2
Q96CD2	Phosphopantothenoylcysteine decarboxylase OS=Homo sapiens GN=PPCDC PE=1 SV=2	22 kDa		2
Q96CG8	Collagen triple helix repeat-containing protein 1 OS=Homo sapiens GN=CTHRC1 PE=1 SV=1	26 kDa		6	4
Q96CN7	Isochorismatase domain-containing protein 1 OS=Homo sapiens GN=ISOC1 PE=1 SV=3	32 kDa		4
Q96CS7	Pleckstrin homology domain-containing family B member 2 OS=Homo sapiens GN=PLEKHB2 PE=1 SV=1	25 kDa		4
Q96CW9	Netrin-G2 OS=Homo sapiens GN=NTNG2 PE=1 SV=2	60 kDa		4	4		Yes
Q96CX2	Cluster of BTB/POZ domain-containing protein KCTD12 OS=Homo sapiens GN=KCTD12 PE=1 SV=1 (Q96CX2)	36 kDa	TRUE	10	3		Yes
Q96D05	Uncharacterized protein C10orf35 OS=Homo sapiens GN=C10orf35 PE=1 SV=1	13 kDa		2
Q96D15	Reticulocalbin-3 OS=Homo sapiens GN=RCN3 PE=1 SV=1	37 kDa		2	1	0
Q96DB5	Regulator of microtubule dynamics protein 1 OS=Homo sapiens GN=FAM82B PE=1 SV=1	36 kDa		5
Q96DG6	Carboxymethylenebutenolidase homolog OS=Homo sapiens GN=CMBL PE=1 SV=1	28 kDa		5	1	1
Q96DZ1	Endoplasmic reticulum lectin 1 OS=Homo sapiens GN=ERLEC1 PE=1 SV=1	55 kDa		3
Q96EE4	Coiled-coil domain-containing protein 126 OS=Homo sapiens GN=CCDC126 PE=2 SV=2	16 kDa	TRUE	1	3
Q96EG1	Arylsulfatase G OS=Homo sapiens GN=ARSG PE=1 SV=1	57 kDa		8	2	2	Yes
Q96EU7	C1GALT1-specific chaperone 1 OS=Homo sapiens GN=C1GALT1C1 PE=1 SV=1	36 kDa		4	1	0
Q96F85	CB1 cannabinoid receptor-interacting protein 1 OS=Homo sapiens GN=CNRIP1 PE=1 SV=1	19 kDa		2		0
Q96FC7	Phytanoyl-CoA hydroxylase-interacting protein-like OS=Homo sapiens GN=PHYHIPL PE=2 SV=3	42 kDa	TRUE	2
Q96FE5	Leucine-rich repeat and immunoglobulin-like domain-containing nogo receptor-interacting protein 1 OS=Homo sapiens GN=LINGO1 PE=1 SV=2	70 kDa	TRUE	14	12		Yes
Q96FE7	Phosphoinositide-3-kinase-interacting protein 1 OS=Homo sapiens GN=PIK3IP1 PE=1 SV=2	28 kDa		5	5		Yes
Q96FJ2	Cluster of Dynein light chain 2, cytoplasmic OS=Homo sapiens GN=DYNLL2 PE=1 SV=1 (Q96FJ2)	10 kDa	TRUE	5	7
Q96FL9	Polypeptide N-acetylgalactosaminyltransferase 14 OS=Homo sapiens GN=GALNT14 PE=2 SV=1	64 kDa	TRUE	2
Q96FW1	Ubiquitin thioesterase OTUB1 OS=Homo sapiens GN=OTUB1 PE=1 SV=2	31 kDa		3	2	1
Q96G03	Phosphoglucomutase-2 OS=Homo sapiens GN=PGM2 PE=1 SV=4	68 kDa		3	1
Q96GD0	Pyridoxal phosphate phosphatase OS=Homo sapiens GN=PDXP PE=1 SV=2	32 kDa		8	2
[truncated: 514 more rows]
