# Supplementary material for: Data for a comprehensive map and functional annotation of the human cerebrospinal fluid proteome
Source: Data Brief. 2015 Feb 20;3:103–7. doi: 10.1016/j.dib.2015.02.004 (PMC4510071; doi:10.1016/j.dib.2015.02.004)
Supplement: Supplementary file 2 — Supplementary material [file mmc2.xlsx]

## Sheet: CSF Protein Abundances
Symbol	Entrez Gene Name	Location	Family	UniProt/Swiss-Prot Accession	Cerebral Spinal Fluid	CNS	CNS cell line	Biomarker Application(s)	Diseases	Absolute iBAQ intensities	Relative iBAQ intensities	Protein Abundances (g/L) (The values were calculated by relative iBAQ intensities multiplying 0.3, which is the protein concentration of the pooled CSF sample)	Associated with neurological diseases	Known neurological disease biomarkers in IPA database
ALB	albumin	Extracellular Space	transporter	P02768	Yes	no	NO	diagnosis,efficacy,prognosis,safety,unspecified application	Cancer, Cardiovascular Disease, Connective Tissue Disorders, Dermatological Diseases and Conditions, Developmental Disorder, Endocrine System Disorders, Gastrointestinal Disease, Hematological Disease, Hepatic System Disease, Hereditary Disorder, Hypersensitivity Response, Immunological Disease, Infectious Disease, Inflammatory Disease, Inflammatory Response, Metabolic Disease, Neurological Disea…	455000000000	0.418472	0.125542	*	*
TF	transferrin	Extracellular Space	transporter	P02787	Yes	YES	Yes	efficacy,prognosis	Cancer, Dermatological Diseases and Conditions, Developmental Disorder, Endocrine System Disorders, Gastrointestinal Disease, Hematological Disease, Hereditary Disorder, Inflammatory Disease, Inflammatory Response, Metabolic Disease, Neurological Disease, Ophthalmic Disease, Organismal Injury and Abnormalities, Psychological Disorders, Reproductive System Disease, Respiratory Disease	102000000000	0.0938113	0.0281434	*
PTGDS	prostaglandin D2 synthase 21kDa (brain)	Cytoplasm	enzyme	P41222	Yes	YES	Yes	efficacy	Cancer, Cardiovascular Disease, Connective Tissue Disorders, Endocrine System Disorders, Hypersensitivity Response, Inflammatory Disease, Inflammatory Response, Metabolic Disease, Neurological Disease, Organismal Injury and Abnormalities, Psychological Disorders, Renal and Urological Disease, Reproductive System Disease, Respiratory Disease, Skeletal and Muscular Disorders	38861634634	0.0357418	0.0107225	*
IGHG2	immunoglobulin heavy constant gamma 2 (G2m marker)	Plasma Membrane	other	P01859	NO	no	NO		Organismal Injury and Abnormalities, Reproductive System Disease	31825985688	0.029271	0.00878129
IGHG1	immunoglobulin heavy constant gamma 1 (G1m marker)	Extracellular Space	other	P01857	NO	no	NO		Antimicrobial Response, Cancer, Cardiovascular Disease, Connective Tissue Disorders, Dermatological Diseases and Conditions, Developmental Disorder, Endocrine System Disorders, Gastrointestinal Disease, Hematological Disease, Hereditary Disorder, Hypersensitivity Response, Immunological Disease, Inflammatory Disease, Inflammatory Response, Metabolic Disease, Neurological Disease, Nutritional Dise…	25826667534	0.0237533	0.00712598	*
IGHG3	immunoglobulin heavy constant gamma 3 (G3m marker)	Extracellular Space	other	P01860	Yes	no	NO		Cancer, Dermatological Diseases and Conditions, Endocrine System Disorders, Gastrointestinal Disease, Infectious Disease, Inflammatory Response	23853634284	0.0219386	0.00658159
CLU	clusterin	Cytoplasm	other	P10909	Yes	YES	Yes	efficacy,unspecified application	Cancer, Cardiovascular Disease, Connective Tissue Disorders, Dermatological Diseases and Conditions, Developmental Disorder, Endocrine System Disorders, Gastrointestinal Disease, Hepatic System Disease, Hereditary Disorder, Immunological Disease, Infectious Disease, Inflammatory Disease, Inflammatory Response, Metabolic Disease, Neurological Disease, Ophthalmic Disease, Organismal Injury and Abno…	21391658381	0.0196743	0.00590229	*
APOE	apolipoprotein E	Extracellular Space	transporter	P02649	Yes	YES	NO	diagnosis,efficacy,prognosis,unspecified application	Auditory Disease, Cancer, Cardiovascular Disease, Connective Tissue Disorders, Dermatological Diseases and Conditions, Developmental Disorder, Endocrine System Disorders, Gastrointestinal Disease, Hematological Disease, Hepatic System Disease, Hereditary Disorder, Immunological Disease, Infectious Disease, Inflammatory Disease, Inflammatory Response, Metabolic Disease, Neurological Disease, Nutri…	21094494251	0.019401	0.0058203	*	*
SERPINA1	serpin peptidase inhibitor, clade A (alpha-1 antiproteinase, antitrypsin), member 1	Extracellular Space	other	P01009	Yes	no	Yes	diagnosis,unspecified application	Cancer, Dermatological Diseases and Conditions, Developmental Disorder, Endocrine System Disorders, Gastrointestinal Disease, Hepatic System Disease, Hereditary Disorder, Infectious Disease, Inflammatory Disease, Inflammatory Response, Metabolic Disease, Neurological Disease, Organismal Injury and Abnormalities, Psychological Disorders, Reproductive System Disease, Respiratory Disease, Skeletal a…	20477504358	0.0188335	0.00565006	*	*
CST3	cystatin C	Extracellular Space	other	P01034	Yes	YES	Yes	diagnosis,efficacy,prognosis,safety,unspecified application	Cancer, Cardiovascular Disease, Connective Tissue Disorders, Dermatological Diseases and Conditions, Developmental Disorder, Endocrine System Disorders, Gastrointestinal Disease, Hereditary Disorder, Immunological Disease, Infectious Disease, Inflammatory Disease, Inflammatory Response, Metabolic Disease, Neurological Disease, Ophthalmic Disease, Organismal Injury and Abnormalities, Psychological…	19317681998	0.0177668	0.00533005	*	*
IGHG4	immunoglobulin heavy constant gamma 4 (G4m marker)	Extracellular Space	other	P01861	Yes	no	NO			17181467379	0.0158021	0.00474063
C3	complement component 3	Extracellular Space	peptidase	P01024	Yes	YES	NO	efficacy	Antimicrobial Response, Cancer, Cardiovascular Disease, Connective Tissue Disorders, Dermatological Diseases and Conditions, Developmental Disorder, Endocrine System Disorders, Gastrointestinal Disease, Hematological Disease, Hepatic System Disease, Hereditary Disorder, Hypersensitivity Response, Immunological Disease, Infectious Disease, Inflammatory Disease, Inflammatory Response, Metabolic Dis…	14832951922	0.0136421	0.00409264	*
APOA1	apolipoprotein A-I	Extracellular Space	transporter	P02647	Yes	no	NO	diagnosis,efficacy,unspecified application	Cancer, Cardiovascular Disease, Connective Tissue Disorders, Dermatological Diseases and Conditions, Developmental Disorder, Endocrine System Disorders, Gastrointestinal Disease, Hematological Disease, Hepatic System Disease, Hereditary Disorder, Immunological Disease, Inflammatory Disease, Inflammatory Response, Metabolic Disease, Neurological Disease, Nutritional Disease, Ophthalmic Disease, Or…	14313078235	0.013164	0.0039492	*	*
HPX	hemopexin	Extracellular Space	transporter	P02790	Yes	YES	NO		Cancer, Cardiovascular Disease, Gastrointestinal Disease, Hematological Disease, Hepatic System Disease, Hereditary Disorder, Immunological Disease, Infectious Disease, Inflammatory Disease, Inflammatory Response, Metabolic Disease, Neurological Disease, Organismal Injury and Abnormalities, Psychological Disorders, Renal and Urological Disease	13295003313	0.0122277	0.0036683	*
APOD	apolipoprotein D	Extracellular Space	transporter	P05090	Yes	YES	NO	safety	Cancer, Dermatological Diseases and Conditions, Endocrine System Disorders, Hereditary Disorder, Metabolic Disease, Neurological Disease, Nutritional Disease, Ophthalmic Disease, Organismal Injury and Abnormalities, Psychological Disorders, Renal and Urological Disease, Reproductive System Disease, Skeletal and Muscular Disorders	12977478064	0.0119356	0.00358069	*
C4A/C4B	complement component 4B (Chido blood group)	Extracellular Space	other	P0C0L5	Yes	YES	NO		Cancer, Cardiovascular Disease, Connective Tissue Disorders, Dermatological Diseases and Conditions, Developmental Disorder, Endocrine System Disorders, Gastrointestinal Disease, Hematological Disease, Hepatic System Disease, Hereditary Disorder, Hypersensitivity Response, Immunological Disease, Infectious Disease, Inflammatory Disease, Inflammatory Response, Neurological Disease, Organismal Inju…	12313655938	0.0113251	0.00339753	*
IGHA1	immunoglobulin heavy constant alpha 1	Extracellular Space	other	P01876	Yes	no	Yes		Inflammatory Response	8550013248	0.00786361	0.00235908
GSN	gelsolin	Extracellular Space	other	P06396	Yes	YES	Yes	disease progression,efficacy	Cancer, Cardiovascular Disease, Connective Tissue Disorders, Dermatological Diseases and Conditions, Developmental Disorder, Gastrointestinal Disease, Hematological Disease, Hereditary Disorder, Immunological Disease, Inflammatory Disease, Inflammatory Response, Metabolic Disease, Neurological Disease, Ophthalmic Disease, Organismal Injury and Abnormalities, Psychological Disorders, Renal and Uro…	7860785593	0.00722971	0.00216891	*
HP	haptoglobin	Extracellular Space	peptidase	P00738	Yes	no	Yes	diagnosis,efficacy,unspecified application	Cancer, Cardiovascular Disease, Connective Tissue Disorders, Developmental Disorder, Endocrine System Disorders, Gastrointestinal Disease, Hematological Disease, Hepatic System Disease, Hereditary Disorder, Immunological Disease, Infectious Disease, Inflammatory Disease, Inflammatory Response, Metabolic Disease, Neurological Disease, Ophthalmic Disease, Organismal Injury and Abnormalities, Psycho…	7001406339	0.00643932	0.0019318	*
A2M	alpha-2-macroglobulin	Extracellular Space	transporter	P01023	Yes	YES	Yes		Antimicrobial Response, Cancer, Dermatological Diseases and Conditions, Developmental Disorder, Endocrine System Disorders, Gastrointestinal Disease, Hematological Disease, Hereditary Disorder, Infectious Disease, Inflammatory Disease, Inflammatory Response, Metabolic Disease, Neurological Disease, Organismal Injury and Abnormalities, Psychological Disorders, Renal and Urological Disease, Skeleta…	6862561564	0.00631163	0.00189349	*
DKK3	dickkopf WNT signaling pathway inhibitor 3	Extracellular Space	cytokine	Q9UBP4	Yes	YES	Yes		Hereditary Disorder, Neurological Disease, Organismal Injury and Abnormalities, Psychological Disorders, Renal and Urological Disease, Skeletal and Muscular Disorders	6333476030	0.00582502	0.0017475	*
AGT	angiotensinogen (serpin peptidase inhibitor, clade A, member 8)	Extracellular Space	growth factor	P01019	Yes	YES	NO	efficacy	Cancer, Cardiovascular Disease, Connective Tissue Disorders, Developmental Disorder, Endocrine System Disorders, Gastrointestinal Disease, Hepatic System Disease, Hereditary Disorder, Immunological Disease, Inflammatory Disease, Inflammatory Response, Metabolic Disease, Neurological Disease, Nutritional Disease, Organismal Injury and Abnormalities, Psychological Disorders, Renal and Urological Di…	6332314083	0.00582395	0.00174718	*
SERPINF1	serpin peptidase inhibitor, clade F (alpha-2 antiplasmin, pigment epithelium derived factor), member 1	Extracellular Space	other	P36955	Yes	YES	NO		Cancer, Cardiovascular Disease, Connective Tissue Disorders, Developmental Disorder, Endocrine System Disorders, Hematological Disease, Hereditary Disorder, Inflammatory Response, Metabolic Disease, Neurological Disease, Ophthalmic Disease, Organismal Injury and Abnormalities, Reproductive System Disease, Skeletal and Muscular Disorders	6048147903	0.00556259	0.00166878
SERPINA3	serpin peptidase inhibitor, clade A (alpha-1 antiproteinase, antitrypsin), member 3	Extracellular Space	other	P01011	Yes	YES	Yes	unspecified application	Cancer, Endocrine System Disorders, Gastrointestinal Disease, Hereditary Disorder, Inflammatory Response, Metabolic Disease, Neurological Disease, Ophthalmic Disease, Organismal Injury and Abnormalities, Psychological Disorders, Renal and Urological Disease, Skeletal and Muscular Disorders	5649111553	0.00519559	0.00155868	*
GC	group-specific component (vitamin D binding protein)	Extracellular Space	transporter	P02774	Yes	no	NO		Cancer, Connective Tissue Disorders, Developmental Disorder, Endocrine System Disorders, Gastrointestinal Disease, Hematological Disease, Hepatic System Disease, Hereditary Disorder, Immunological Disease, Inflammatory Disease, Inflammatory Response, Metabolic Disease, Neurological Disease, Organismal Injury and Abnormalities, Psychological Disorders, Renal and Urological Disease, Respiratory Dis…	5557291882	0.00511114	0.00153334	*
CP	ceruloplasmin (ferroxidase)	Extracellular Space	enzyme	P00450	Yes	YES	Yes	efficacy	Cancer, Developmental Disorder, Endocrine System Disorders, Gastrointestinal Disease, Hematological Disease, Hepatic System Disease, Hereditary Disorder, Inflammatory Response, Metabolic Disease, Neurological Disease, Nutritional Disease, Ophthalmic Disease, Organismal Injury and Abnormalities, Psychological Disorders, Renal and Urological Disease, Reproductive System Disease, Skeletal and Muscul…	5136312781	0.00472396	0.00141719	*
FN1	fibronectin 1	Extracellular Space	enzyme	P02751	Yes	YES	Yes	diagnosis,efficacy,prognosis,unspecified application	Cancer, Cardiovascular Disease, Connective Tissue Disorders, Dermatological Diseases and Conditions, Developmental Disorder, Endocrine System Disorders, Gastrointestinal Disease, Hematological Disease, Hepatic System Disease, Hereditary Disorder, Hypersensitivity Response, Immunological Disease, Infectious Disease, Inflammatory Disease, Inflammatory Response, Metabolic Disease, Neurological Disea…	4409972031	0.00405593	0.00121678	*
CFH	complement factor H	Extracellular Space	other	P08603	Yes	YES	Yes	unspecified application	Cancer, Cardiovascular Disease, Dermatological Diseases and Conditions, Endocrine System Disorders, Gastrointestinal Disease, Hematological Disease, Hepatic System Disease, Hereditary Disorder, Immunological Disease, Inflammatory Disease, Inflammatory Response, Metabolic Disease, Ophthalmic Disease, Organismal Injury and Abnormalities, Renal and Urological Disease, Reproductive System Disease	4314765599	0.00396837	0.00119051
CNDP1	carnosine dipeptidase 1 (metallopeptidase M20 family)	Cytoplasm	peptidase	Q96KN2	Yes	no	NO		Cancer, Gastrointestinal Disease, Hematological Disease, Hepatic System Disease, Immunological Disease, Neurological Disease, Organismal Injury and Abnormalities, Renal and Urological Disease, Reproductive System Disease	4012563041	0.00369043	0.00110713	*
TTR	transthyretin	Extracellular Space	transporter	P02766	Yes	YES	NO	diagnosis,efficacy,prognosis,unspecified application	Cancer, Cardiovascular Disease, Developmental Disorder, Endocrine System Disorders, Gastrointestinal Disease, Hepatic System Disease, Hereditary Disorder, Metabolic Disease, Neurological Disease, Organismal Injury and Abnormalities, Psychological Disorders, Renal and Urological Disease, Reproductive System Disease, Respiratory Disease, Skeletal and Muscular Disorders	3790123735	0.00348585	0.00104575	*	*
APLP1	amyloid beta (A4) precursor-like protein 1	Extracellular Space	other	P51693	Yes	YES	Yes		Developmental Disorder, Hereditary Disorder, Neurological Disease, Organismal Injury and Abnormalities, Psychological Disorders, Reproductive System Disease, Skeletal and Muscular Disorders	3537412481	0.00325342	0.000976027	*
A1BG	alpha-1-B glycoprotein	Extracellular Space	other	P04217	Yes	no	NO		Cancer, Connective Tissue Disorders, Gastrointestinal Disease, Hepatic System Disease, Immunological Disease, Inflammatory Disease, Skeletal and Muscular Disorders	3349095365	0.00308023	0.000924068
SPP1	secreted phosphoprotein 1	Extracellular Space	cytokine	P10451	Yes	YES	Yes	diagnosis,efficacy,unspecified application	Cancer, Cardiovascular Disease, Connective Tissue Disorders, Dermatological Diseases and Conditions, Developmental Disorder, Endocrine System Disorders, Gastrointestinal Disease, Hematological Disease, Hepatic System Disease, Hereditary Disorder, Immunological Disease, Infectious Disease, Inflammatory Disease, Inflammatory Response, Metabolic Disease, Neurological Disease, Nutritional Disease, Op…	3310127582	0.00304439	0.000913316	*	*
CFB	complement factor B	Extracellular Space	peptidase	P00751	Yes	YES	NO		Cancer, Cardiovascular Disease, Connective Tissue Disorders, Dermatological Diseases and Conditions, Endocrine System Disorders, Gastrointestinal Disease, Hematological Disease, Immunological Disease, Infectious Disease, Inflammatory Disease, Inflammatory Response, Metabolic Disease, Neurological Disease, Ophthalmic Disease, Organismal Injury and Abnormalities, Psychological Disorders, Renal and …	3179843916	0.00292456	0.000877368	*
AHSG	alpha-2-HS-glycoprotein	Extracellular Space	other	P02765	Yes	no	Yes	unspecified application	Cancer, Cardiovascular Disease, Connective Tissue Disorders, Endocrine System Disorders, Immunological Disease, Inflammatory Disease, Inflammatory Response, Metabolic Disease, Nutritional Disease, Organismal Injury and Abnormalities, Renal and Urological Disease, Respiratory Disease, Skeletal and Muscular Disorders	3018090335	0.00277579	0.000832738
CLSTN1	calsyntenin 1	Plasma Membrane	other	O94985	Yes	YES	Yes	diagnosis	Cancer, Gastrointestinal Disease, Organismal Injury and Abnormalities, Reproductive System Disease	2870010299	0.0026396	0.000791881
APP	amyloid beta (A4) precursor protein	Plasma Membrane	other	P05067	Yes	YES	Yes	diagnosis,efficacy,unspecified application	Cancer, Cardiovascular Disease, Dermatological Diseases and Conditions, Developmental Disorder, Endocrine System Disorders, Gastrointestinal Disease, Hematological Disease, Hepatic System Disease, Hereditary Disorder, Immunological Disease, Infectious Disease, Inflammatory Disease, Inflammatory Response, Metabolic Disease, Neurological Disease, Nutritional Disease, Ophthalmic Disease, Organismal …	2830514132	0.00260328	0.000780983	*	*
SPARCL1	SPARC-like 1 (hevin)	Extracellular Space	other	Q14515	Yes	YES	NO	disease progression	Cancer, Cardiovascular Disease, Gastrointestinal Disease, Hepatic System Disease, Neurological Disease, Organismal Injury and Abnormalities, Psychological Disorders, Reproductive System Disease, Skeletal and Muscular Disorders	2810407406	0.00258478	0.000775435	*
CHL1	cell adhesion molecule L1-like	Plasma Membrane	other	O00533	Yes	YES	NO		Cancer, Hereditary Disorder, Metabolic Disease, Neurological Disease, Psychological Disorders	2782034844	0.00255869	0.000767607	*
ENPP2	ectonucleotide pyrophosphatase/phosphodiesterase 2	Plasma Membrane	enzyme	Q13822	Yes	YES	Yes		Cancer, Cardiovascular Disease, Connective Tissue Disorders, Dermatological Diseases and Conditions, Developmental Disorder, Gastrointestinal Disease, Hepatic System Disease, Hereditary Disorder, Infectious Disease, Inflammatory Disease, Neurological Disease, Organismal Injury and Abnormalities, Reproductive System Disease, Skeletal and Muscular Disorders	2647080279	0.00243457	0.000730371	*
EFEMP1	EGF containing fibulin-like extracellular matrix protein 1	Extracellular Space	enzyme	Q12805	Yes	YES	Yes		Cancer, Connective Tissue Disorders, Dermatological Diseases and Conditions, Developmental Disorder, Gastrointestinal Disease, Hepatic System Disease, Hereditary Disorder, Metabolic Disease, Neurological Disease, Ophthalmic Disease, Organismal Injury and Abnormalities, Renal and Urological Disease, Reproductive System Disease, Skeletal and Muscular Disorders	2623951683	0.0024133	0.000723989	*
FBLN1	fibulin 1	Extracellular Space	other	P23142	Yes	YES	Yes	unspecified application	Cancer, Cardiovascular Disease, Dermatological Diseases and Conditions, Developmental Disorder, Hematological Disease, Hereditary Disorder, Immunological Disease, Neurological Disease, Ophthalmic Disease, Organismal Injury and Abnormalities, Renal and Urological Disease, Reproductive System Disease, Skeletal and Muscular Disorders	2574134595	0.00236748	0.000710244	*
SERPING1	serpin peptidase inhibitor, clade G (C1 inhibitor), member 1	Extracellular Space	other	P05155	Yes	YES	NO		Cancer, Cardiovascular Disease, Dermatological Diseases and Conditions, Developmental Disorder, Endocrine System Disorders, Gastrointestinal Disease, Hereditary Disorder, Immunological Disease, Infectious Disease, Inflammatory Disease, Inflammatory Response, Metabolic Disease, Neurological Disease, Ophthalmic Disease, Organismal Injury and Abnormalities, Reproductive System Disease, Respiratory D…	2565973483	0.00235997	0.000707992	*
SERPINC1	serpin peptidase inhibitor, clade C (antithrombin), member 1	Extracellular Space	enzyme	P01008	Yes	YES	NO	diagnosis,unspecified application	Cancer, Cardiovascular Disease, Connective Tissue Disorders, Dermatological Diseases and Conditions, Gastrointestinal Disease, Hematological Disease, Hepatic System Disease, Immunological Disease, Infectious Disease, Inflammatory Disease, Inflammatory Response, Metabolic Disease, Neurological Disease, Nutritional Disease, Ophthalmic Disease, Organismal Injury and Abnormalities, Psychological Diso…	2283185283	0.00209989	0.000629966	*
NRCAM	neuronal cell adhesion molecule	Plasma Membrane	other	Q92823	Yes	YES	Yes		Cancer, Gastrointestinal Disease, Neurological Disease, Ophthalmic Disease	2177268209	0.00200247	0.000600742	*
B3GNT1	UDP-GlcNAc:betaGal beta-1,3-N-acetylglucosaminyltransferase 1	Cytoplasm	enzyme	O43505	Yes	YES	Yes		Cancer, Developmental Disorder, Hereditary Disorder, Immunological Disease, Metabolic Disease, Neurological Disease, Ophthalmic Disease, Organismal Injury and Abnormalities, Psychological Disorders, Skeletal and Muscular Disorders	2129212364	0.00195828	0.000587483	*
KLK6	kallikrein-related peptidase 6	Extracellular Space	peptidase	Q92876	Yes	YES	Yes	diagnosis,prognosis	Cancer, Dermatological Diseases and Conditions, Endocrine System Disorders, Gastrointestinal Disease, Immunological Disease, Inflammatory Disease, Inflammatory Response, Neurological Disease, Organismal Injury and Abnormalities, Reproductive System Disease, Respiratory Disease	2096676457	0.00192835	0.000578506	*
NELL2	NEL-like 2 (chicken)	Extracellular Space	other	Q99435	Yes	no	NO		Cancer, Dermatological Diseases and Conditions, Hereditary Disorder, Neurological Disease, Psychological Disorders	2058387625	0.00189314	0.000567941	*
CNTN1	contactin 1	Plasma Membrane	enzyme	Q12860	NO	YES	Yes		Cancer, Developmental Disorder, Gastrointestinal Disease, Hereditary Disorder, Neurological Disease, Nutritional Disease, Organismal Injury and Abnormalities, Reproductive System Disease, Skeletal and Muscular Disorders	2034378150	0.00187106	0.000561317	*
APOA4	apolipoprotein A-IV	Extracellular Space	transporter	P06727	Yes	YES	NO	unspecified application	Cardiovascular Disease, Gastrointestinal Disease, Hereditary Disorder, Inflammatory Disease, Inflammatory Response, Metabolic Disease, Neurological Disease, Nutritional Disease, Organismal Injury and Abnormalities, Psychological Disorders, Skeletal and Muscular Disorders	2022321737	0.00185997	0.00055799	*	*
F2	coagulation factor II (thrombin)	Extracellular Space	peptidase	P00734	Yes	YES	NO	diagnosis,unspecified application	Cancer, Cardiovascular Disease, Connective Tissue Disorders, Dermatological Diseases and Conditions, Developmental Disorder, Endocrine System Disorders, Gastrointestinal Disease, Hematological Disease, Hepatic System Disease, Hereditary Disorder, Hypersensitivity Response, Immunological Disease, Infectious Disease, Inflammatory Disease, Inflammatory Response, Metabolic Disease, Neurological Disea…	1981547198	0.00182247	0.00054674	*
PLG	plasminogen	Extracellular Space	peptidase	P00747	Yes	YES	NO	diagnosis	Cancer, Cardiovascular Disease, Connective Tissue Disorders, Dermatological Diseases and Conditions, Developmental Disorder, Endocrine System Disorders, Gastrointestinal Disease, Hematological Disease, Hepatic System Disease, Hereditary Disorder, Hypersensitivity Response, Immunological Disease, Infectious Disease, Inflammatory Disease, Inflammatory Response, Metabolic Disease, Neurological Disea…	1777662956	0.00163495	0.000490485	*
ORM1	orosomucoid 1	Extracellular Space	other	P02763	Yes	no	NO	unspecified application	Cancer, Immunological Disease, Inflammatory Response, Neurological Disease, Organismal Injury and Abnormalities, Reproductive System Disease	1743844690	0.00160385	0.000481154
KNG1	kininogen 1	Extracellular Space	other	P01042	Yes	YES	Yes		Cancer, Cardiovascular Disease, Dermatological Diseases and Conditions, Developmental Disorder, Gastrointestinal Disease, Hematological Disease, Hepatic System Disease, Hereditary Disorder, Hypersensitivity Response, Inflammatory Disease, Inflammatory Response, Neurological Disease, Organismal Injury and Abnormalities, Renal and Urological Disease, Respiratory Disease	1715884116	0.00157813	0.000473439	*
C1S	complement component 1, s subcomponent	Extracellular Space	peptidase	P09871	NO	no	Yes		Cancer, Cardiovascular Disease, Connective Tissue Disorders, Dermatological Diseases and Conditions, Developmental Disorder, Endocrine System Disorders, Gastrointestinal Disease, Hepatic System Disease, Hereditary Disorder, Immunological Disease, Infectious Disease, Inflammatory Disease, Metabolic Disease, Organismal Injury and Abnormalities, Reproductive System Disease, Skeletal and Muscular Dis…	1676009251	0.00154146	0.000462437
NCAM1	neural cell adhesion molecule 1	Plasma Membrane	other	P13591	Yes	YES	Yes	efficacy,prognosis	Cancer, Endocrine System Disorders, Gastrointestinal Disease, Hematological Disease, Hereditary Disorder, Immunological Disease, Inflammatory Response, Neurological Disease, Organismal Injury and Abnormalities, Psychological Disorders, Reproductive System Disease, Respiratory Disease, Skeletal and Muscular Disorders	1529541128	0.00140675	0.000422024	*
APOH	apolipoprotein H (beta-2-glycoprotein I)	Extracellular Space	transporter	P02749	Yes	no	NO	unspecified application	Cardiovascular Disease, Connective Tissue Disorders, Gastrointestinal Disease, Hematological Disease, Immunological Disease, Inflammatory Disease, Inflammatory Response, Organismal Injury and Abnormalities, Reproductive System Disease, Respiratory Disease, Skeletal and Muscular Disorders	1380135709	0.00126934	0.000380801
VTN	vitronectin	Extracellular Space	other	P04004	NO	YES	NO		Cancer, Cardiovascular Disease, Gastrointestinal Disease, Hematological Disease, Hepatic System Disease, Infectious Disease, Inflammatory Disease, Inflammatory Response, Organismal Injury and Abnormalities, Respiratory Disease	1378902403	0.0012682	0.000380461
B2M	beta-2-microglobulin	Plasma Membrane	transmembrane receptor	P61769	Yes	YES	Yes	disease progression,efficacy,safety,unspecified application	Cancer, Cardiovascular Disease, Connective Tissue Disorders, Dermatological Diseases and Conditions, Developmental Disorder, Endocrine System Disorders, Gastrointestinal Disease, Hematological Disease, Hepatic System Disease, Hereditary Disorder, Immunological Disease, Infectious Disease, Inflammatory Disease, Inflammatory Response, Metabolic Disease, Neurological Disease, Nutritional Disease, Op…	1218775179	0.00112093	0.000336279	*
PSAP	prosaposin	Extracellular Space	other	P07602	Yes	YES	Yes		Auditory Disease, Connective Tissue Disorders, Dermatological Diseases and Conditions, Developmental Disorder, Hereditary Disorder, Immunological Disease, Inflammatory Disease, Inflammatory Response, Metabolic Disease, Neurological Disease, Nutritional Disease, Organismal Injury and Abnormalities, Psychological Disorders, Renal and Urological Disease, Skeletal and Muscular Disorders	1216509379	0.00111885	0.000335654	*
IGFBP7	insulin-like growth factor binding protein 7	Extracellular Space	transporter	Q16270	Yes	YES	Yes		Cancer, Cardiovascular Disease, Connective Tissue Disorders, Dermatological Diseases and Conditions, Endocrine System Disorders, Gastrointestinal Disease, Immunological Disease, Inflammatory Disease, Metabolic Disease, Organismal Injury and Abnormalities, Skeletal and Muscular Disorders	1213878703	0.00111643	0.000334928
CTSD	cathepsin D	Cytoplasm	peptidase	P07339	NO	YES	Yes	diagnosis,unspecified application	Cancer, Cardiovascular Disease, Developmental Disorder, Endocrine System Disorders, Gastrointestinal Disease, Hematological Disease, Hepatic System Disease, Hereditary Disorder, Immunological Disease, Inflammatory Disease, Inflammatory Response, Metabolic Disease, Neurological Disease, Ophthalmic Disease, Organismal Injury and Abnormalities, Psychological Disorders, Reproductive System Disease, R…	1189572734	0.00109407	0.000328222	*	*
CHGB	chromogranin B (secretogranin 1)	Extracellular Space	other	P05060	Yes	YES	NO		Cancer, Endocrine System Disorders, Gastrointestinal Disease, Hereditary Disorder, Neurological Disease, Organismal Injury and Abnormalities, Psychological Disorders, Reproductive System Disease, Skeletal and Muscular Disorders	1186277622	0.00109104	0.000327312	*
NPC2	Niemann-Pick disease, type C2	Extracellular Space	other	P61916	Yes	YES	Yes		Developmental Disorder, Hereditary Disorder, Metabolic Disease	1157981945	0.00106502	0.000319505
PCSK1N	proprotein convertase subtilisin/kexin type 1 inhibitor	Extracellular Space	other	Q9UHG2	Yes	YES	NO		Nutritional Disease	1122485919	0.00103237	0.000309711
FAM3C	family with sequence similarity 3, member C	Extracellular Space	cytokine	Q92520	Yes	YES	Yes		Cancer, Hereditary Disorder, Metabolic Disease, Neurological Disease, Psychological Disorders, Skeletal and Muscular Disorders	1086805455	0.000999555	0.000299867	*
AFM	afamin	Extracellular Space	transporter	P43652	Yes	no	NO		Cancer, Gastrointestinal Disease, Hereditary Disorder, Metabolic Disease, Neurological Disease, Psychological Disorders, Skeletal and Muscular Disorders	1068275731	0.000982513	0.000294754	*
SCG3	secretogranin III	Extracellular Space	other	Q8WXD2	Yes	YES	NO			1066644382	0.000981013	0.000294304
SERPINF2	serpin peptidase inhibitor, clade F (alpha-2 antiplasmin, pigment epithelium derived factor), member 2	Extracellular Space	other	P08697	NO	YES	NO		Dermatological Diseases and Conditions, Developmental Disorder, Hematological Disease, Hereditary Disorder, Hypersensitivity Response, Inflammatory Response, Neurological Disease, Organismal Injury and Abnormalities, Psychological Disorders, Skeletal and Muscular Disorders	1065115359	0.000979606	0.000293882	*
CHGA	chromogranin A (parathyroid secretory protein 1)	Cytoplasm	other	P10645	Yes	YES	NO	diagnosis,efficacy,unspecified application	Cancer, Cardiovascular Disease, Developmental Disorder, Endocrine System Disorders, Gastrointestinal Disease, Hematological Disease, Hepatic System Disease, Immunological Disease, Neurological Disease, Organismal Injury and Abnormalities, Psychological Disorders, Renal and Urological Disease, Reproductive System Disease, Skeletal and Muscular Disorders	1055788119	0.000971028	0.000291308	*	*
C7	complement component 7	Extracellular Space	other	P10643	Yes	no	NO		Cancer, Developmental Disorder, Gastrointestinal Disease, Hepatic System Disease, Hereditary Disorder, Immunological Disease, Inflammatory Response, Metabolic Disease, Neurological Disease, Organismal Injury and Abnormalities, Psychological Disorders, Reproductive System Disease, Skeletal and Muscular Disorders	1013491549	0.000932127	0.000279638	*
IGFBP6	insulin-like growth factor binding protein 6	Extracellular Space	other	P24592	Yes	YES	Yes		Cancer, Dermatological Diseases and Conditions, Gastrointestinal Disease, Immunological Disease, Inflammatory Disease, Metabolic Disease, Neurological Disease, Organismal Injury and Abnormalities, Psychological Disorders, Reproductive System Disease	1011804699	0.000930576	0.000279173	*
CD59	CD59 molecule, complement regulatory protein	Plasma Membrane	other	P13987	Yes	no	Yes		Cancer, Cardiovascular Disease, Connective Tissue Disorders, Dermatological Diseases and Conditions, Endocrine System Disorders, Gastrointestinal Disease, Hematological Disease, Hereditary Disorder, Infectious Disease, Inflammatory Disease, Inflammatory Response, Metabolic Disease, Neurological Disease, Organismal Injury and Abnormalities, Renal and Urological Disease, Reproductive System Disease…	9.87659e+08	0.000908368	0.00027251
CD14	CD14 molecule	Plasma Membrane	transmembrane receptor	P08571	Yes	YES	NO	efficacy	Antimicrobial Response, Cancer, Cardiovascular Disease, Connective Tissue Disorders, Dermatological Diseases and Conditions, Developmental Disorder, Gastrointestinal Disease, Hematological Disease, Hepatic System Disease, Hereditary Disorder, Immunological Disease, Infectious Disease, Inflammatory Disease, Inflammatory Response, Metabolic Disease, Neurological Disease, Nutritional Disease, Organi…	9.84653e+08	0.000905603	0.000271681	*
RNASE1	ribonuclease, RNase A family, 1 (pancreatic)	Extracellular Space	enzyme	P07998	Yes	YES	NO		Cancer, Respiratory Disease	9.57634e+08	0.000880754	0.000264226
HRG	histidine-rich glycoprotein	Extracellular Space	other	P04196	Yes	YES	NO		Antimicrobial Response, Cancer, Cardiovascular Disease, Dermatological Diseases and Conditions, Endocrine System Disorders, Gastrointestinal Disease, Hematological Disease, Hereditary Disorder, Inflammatory Response, Metabolic Disease, Neurological Disease, Organismal Injury and Abnormalities, Psychological Disorders, Respiratory Disease	950197333	0.000873914	0.000262174	*
RELN	reelin	Extracellular Space	peptidase	P78509	NO	YES	NO		Cancer, Developmental Disorder, Gastrointestinal Disease, Hematological Disease, Hereditary Disorder, Immunological Disease, Metabolic Disease, Neurological Disease, Organismal Injury and Abnormalities, Psychological Disorders, Reproductive System Disease	9.4415e+08	0.000868352	0.000260506	*
ECM1	extracellular matrix protein 1	Extracellular Space	transporter	Q16610	Yes	YES	Yes	diagnosis	Cancer, Connective Tissue Disorders, Dermatological Diseases and Conditions, Developmental Disorder, Endocrine System Disorders, Hereditary Disorder, Immunological Disease, Metabolic Disease, Organismal Injury and Abnormalities, Reproductive System Disease	9.20012e+08	0.000846152	0.000253846
CDH2	cadherin 2, type 1, N-cadherin (neuronal)	Plasma Membrane	other	P19022	Yes	YES	Yes	diagnosis,prognosis	Cancer, Connective Tissue Disorders, Developmental Disorder, Endocrine System Disorders, Gastrointestinal Disease, Hereditary Disorder, Metabolic Disease, Neurological Disease, Organismal Injury and Abnormalities, Psychological Disorders, Reproductive System Disease, Skeletal and Muscular Disorders	9.12148e+08	0.00083892	0.000251676	*
CLEC3B	C-type lectin domain family 3, member B	Extracellular Space	other	P05452	Yes	no	NO		Cancer, Connective Tissue Disorders, Dermatological Diseases and Conditions, Developmental Disorder, Endocrine System Disorders, Gastrointestinal Disease, Metabolic Disease, Neurological Disease, Organismal Injury and Abnormalities, Psychological Disorders, Renal and Urological Disease, Reproductive System Disease, Skeletal and Muscular Disorders	9.03704e+08	0.000831153	0.000249346	*
OGN	osteoglycin	Extracellular Space	growth factor	P20774	Yes	YES	Yes		Metabolic Disease, Neurological Disease, Psychological Disorders	8.95576e+08	0.000823678	0.000247103	*
LGALS3BP	lectin, galactoside-binding, soluble, 3 binding protein	Plasma Membrane	transmembrane receptor	Q08380	NO	YES	Yes	prognosis	Cancer, Connective Tissue Disorders, Dermatological Diseases and Conditions, Gastrointestinal Disease, Immunological Disease, Inflammatory Response, Skeletal and Muscular Disorders	8.59992e+08	0.000790951	0.000237285
BCAN	brevican	Extracellular Space	other	Q96GW7	Yes	YES	Yes		Cancer, Hematological Disease, Immunological Disease, Neurological Disease	8.49375e+08	0.000781186	0.000234356
RBP4	retinol binding protein 4, plasma	Extracellular Space	transporter	P02753	Yes	YES	Yes	unspecified application	Cancer, Cardiovascular Disease, Connective Tissue Disorders, Dermatological Diseases and Conditions, Developmental Disorder, Endocrine System Disorders, Gastrointestinal Disease, Hereditary Disorder, Immunological Disease, Inflammatory Disease, Metabolic Disease, Neurological Disease, Organismal Injury and Abnormalities, Psychological Disorders, Reproductive System Disease, Skeletal and Muscular …	8.48012e+08	0.000779933	0.00023398	*
FGB	fibrinogen beta chain	Extracellular Space	other	P02675	Yes	no	NO	unspecified application	Cancer, Cardiovascular Disease, Connective Tissue Disorders, Developmental Disorder, Gastrointestinal Disease, Hematological Disease, Hereditary Disorder, Immunological Disease, Inflammatory Disease, Inflammatory Response, Organismal Injury and Abnormalities, Skeletal and Muscular Disorders	8.35379e+08	0.000768314	0.000230494
FGG	fibrinogen gamma chain	Extracellular Space	other	P02679	Yes	no	NO		Cancer, Cardiovascular Disease, Connective Tissue Disorders, Developmental Disorder, Hematological Disease, Hereditary Disorder, Immunological Disease, Inflammatory Disease, Inflammatory Response, Neurological Disease, Organismal Injury and Abnormalities, Psychological Disorders, Reproductive System Disease, Respiratory Disease, Skeletal and Muscular Disorders	7.93399e+08	0.000729704	0.000218911	*
NCAN	neurocan	Extracellular Space	other	O14594	Yes	YES	NO		Cancer, Cardiovascular Disease, Neurological Disease, Organismal Injury and Abnormalities, Psychological Disorders, Reproductive System Disease	7.84417e+08	0.000721443	0.000216433
FGA	fibrinogen alpha chain	Extracellular Space	other	P02671	Yes	no	NO	diagnosis	Cancer, Cardiovascular Disease, Connective Tissue Disorders, Dermatological Diseases and Conditions, Developmental Disorder, Gastrointestinal Disease, Hematological Disease, Hepatic System Disease, Hereditary Disorder, Immunological Disease, Infectious Disease, Inflammatory Disease, Inflammatory Response, Metabolic Disease, Organismal Injury and Abnormalities, Psychological Disorders, Renal and U…	7.71452e+08	0.000709519	0.000212856
VGF	VGF nerve growth factor inducible	Extracellular Space	growth factor	O15240	Yes	YES	NO	unspecified application	Connective Tissue Disorders, Hereditary Disorder, Metabolic Disease, Neurological Disease, Nutritional Disease, Organismal Injury and Abnormalities, Psychological Disorders	7.69728e+08	0.000707933	0.00021238	*	*
CPE	carboxypeptidase E	Cytoplasm	peptidase	P16870	Yes	YES	Yes		Cancer, Connective Tissue Disorders, Endocrine System Disorders, Gastrointestinal Disease, Hepatic System Disease, Inflammatory Disease, Metabolic Disease, Neurological Disease, Nutritional Disease, Psychological Disorders, Skeletal and Muscular Disorders	7.69423e+08	0.000707652	0.000212296	*
HBB	hemoglobin, beta	Cytoplasm	transporter	P68871	NO	YES	NO		Cancer, Cardiovascular Disease, Connective Tissue Disorders, Dermatological Diseases and Conditions, Developmental Disorder, Gastrointestinal Disease, Hematological Disease, Hepatic System Disease, Hereditary Disorder, Immunological Disease, Infectious Disease, Inflammatory Disease, Inflammatory Response, Metabolic Disease, Neurological Disease, Nutritional Disease, Organismal Injury and Abnormal…	7.63582e+08	0.00070228	0.000210684	*
SERPIND1	serpin peptidase inhibitor, clade D (heparin cofactor), member 1	Extracellular Space	other	P05546	NO	no	NO	disease progression	Cancer, Cardiovascular Disease, Dermatological Diseases and Conditions, Developmental Disorder, Hematological Disease, Hereditary Disorder, Metabolic Disease, Organismal Injury and Abnormalities, Renal and Urological Disease, Respiratory Disease, Skeletal and Muscular Disorders	7.48372e+08	0.000688292	0.000206488
MEGF8	multiple EGF-like-domains 8	Extracellular Space	other	Q7Z7M0	NO	YES	Yes		Cancer, Connective Tissue Disorders, Developmental Disorder, Gastrointestinal Disease, Hereditary Disorder, Skeletal and Muscular Disorders	7.26929e+08	0.00066857	0.000200571
FCGBP	Fc fragment of IgG binding protein	Extracellular Space	other	Q9Y6R7	NO	YES	NO		Cancer, Dermatological Diseases and Conditions, Endocrine System Disorders, Gastrointestinal Disease, Immunological Disease, Inflammatory Disease, Inflammatory Response, Organismal Injury and Abnormalities, Reproductive System Disease, Respiratory Disease	7.19148e+08	0.000661414	0.000198424
LSAMP	limbic system-associated membrane protein	Plasma Membrane	other	Q13449	Yes	YES	Yes		Cancer	7.15132e+08	0.000657721	0.000197316
DAG1	dystroglycan 1 (dystrophin-associated glycoprotein 1)	Plasma Membrane	transmembrane receptor	Q14118	Yes	YES	Yes		Cancer, Cardiovascular Disease, Developmental Disorder, Gastrointestinal Disease, Hereditary Disorder, Infectious Disease, Inflammatory Disease, Neurological Disease, Organismal Injury and Abnormalities, Skeletal and Muscular Disorders	7.11311e+08	0.000654206	0.000196262
LUM	lumican	Extracellular Space	other	P51884	NO	YES	Yes		Cancer, Cardiovascular Disease, Connective Tissue Disorders, Dermatological Diseases and Conditions, Gastrointestinal Disease, Hematological Disease, Infectious Disease, Inflammatory Disease, Inflammatory Response, Neurological Disease, Ophthalmic Disease, Organismal Injury and Abnormalities, Reproductive System Disease, Respiratory Disease, Skeletal and Muscular Disorders	6.82603e+08	0.000627803	0.000188341	*
C1R	complement component 1, r subcomponent	Extracellular Space	peptidase	P00736	Yes	YES	Yes		Cancer, Connective Tissue Disorders, Dermatological Diseases and Conditions, Developmental Disorder, Gastrointestinal Disease, Hereditary Disorder, Immunological Disease, Infectious Disease, Inflammatory Disease, Inflammatory Response, Metabolic Disease, Neurological Disease, Organismal Injury and Abnormalities, Psychological Disorders, Reproductive System Disease, Skeletal and Muscular Disorders	6.78535e+08	0.000624062	0.000187218	*
PZP	pregnancy-zone protein	Extracellular Space	other	P20742	NO	no	NO		Cancer, Dermatological Diseases and Conditions, Neurological Disease	675678600	0.000621434	0.00018643	*
ITIH4	inter-alpha-trypsin inhibitor heavy chain family, member 4	Extracellular Space	other	Q14624	NO	no	Yes		Cancer, Cardiovascular Disease, Endocrine System Disorders, Gastrointestinal Disease, Hepatic System Disease, Hereditary Disorder, Immunological Disease, Metabolic Disease, Neurological Disease, Psychological Disorders, Skeletal and Muscular Disorders	6.38437e+08	0.000587182	0.000176155	*
C9	complement component 9	Extracellular Space	other	P02748	NO	no	NO		Cancer, Dermatological Diseases and Conditions, Developmental Disorder, Gastrointestinal Disease, Hematological Disease, Hepatic System Disease, Hereditary Disorder, Immunological Disease, Infectious Disease, Inflammatory Disease, Inflammatory Response, Metabolic Disease, Neurological Disease, Psychological Disorders, Skeletal and Muscular Disorders	6.37719e+08	0.000586522	0.000175957	*
ITIH1	inter-alpha-trypsin inhibitor heavy chain 1	Extracellular Space	other	P19827	NO	no	NO			6.16356e+08	0.000566874	0.000170062
ITIH2	inter-alpha-trypsin inhibitor heavy chain 2	Extracellular Space	other	P19823	NO	no	NO		Cancer, Respiratory Disease	6.08164e+08	0.00055934	0.000167802
IGFBP2	insulin-like growth factor binding protein 2, 36kDa	Extracellular Space	other	P18065	Yes	YES	Yes	diagnosis,efficacy,prognosis	Cancer, Cardiovascular Disease, Endocrine System Disorders, Gastrointestinal Disease, Hepatic System Disease, Metabolic Disease, Neurological Disease, Organismal Injury and Abnormalities, Psychological Disorders, Renal and Urological Disease, Reproductive System Disease	6.07572e+08	0.000558795	0.000167638	*
CRTAC1	cartilage acidic protein 1	Extracellular Space	other	Q9NQ79	Yes	no	NO		Cancer	6.04383e+08	0.000555863	0.000166759
CDH13	cadherin 13	Plasma Membrane	other	P55290	NO	no	Yes	diagnosis,disease progression,prognosis	Cancer, Cardiovascular Disease, Gastrointestinal Disease, Hematological Disease, Hypersensitivity Response, Immunological Disease, Inflammatory Disease, Inflammatory Response, Organismal Injury and Abnormalities, Reproductive System Disease, Respiratory Disease	5.88631e+08	0.000541375	0.000162412
CACNA2D1	calcium channel, voltage-dependent, alpha 2/delta subunit 1	Plasma Membrane	ion channel	P54289	NO	YES	NO		Auditory Disease, Cancer, Cardiovascular Disease, Connective Tissue Disorders, Dermatological Diseases and Conditions, Developmental Disorder, Endocrine System Disorders, Gastrointestinal Disease, Hematological Disease, Hepatic System Disease, Hereditary Disorder, Infectious Disease, Inflammatory Disease, Metabolic Disease, Neurological Disease, Nutritional Disease, Organismal Injury and Abnormal…	5.66375e+08	0.000520905	0.000156272	*
THY1	Thy-1 cell surface antigen	Plasma Membrane	other	P04216	Yes	YES	Yes	diagnosis,disease progression	Antimicrobial Response, Cancer, Cardiovascular Disease, Dermatological Diseases and Conditions, Endocrine System Disorders, Gastrointestinal Disease, Hepatic System Disease, Hypersensitivity Response, Inflammatory Disease, Inflammatory Response, Metabolic Disease, Neurological Disease, Organismal Injury and Abnormalities, Psychological Disorders, Reproductive System Disease, Respiratory Disease, …	5.54026e+08	0.000509548	0.000152864	*
NPTXR	neuronal pentraxin receptor	Plasma Membrane	transmembrane receptor	O95502	Yes	YES	Yes		Cancer, Hematological Disease, Immunological Disease	5.4988e+08	0.000505735	0.00015172
CFI	complement factor I	Extracellular Space	peptidase	P05156	Yes	YES	Yes		Cancer, Hematological Disease, Immunological Disease, Infectious Disease, Neurological Disease, Organismal Injury and Abnormalities, Renal and Urological Disease, Reproductive System Disease	5.39129e+08	0.000495847	0.000148754	*
PLTP	phospholipid transfer protein	Extracellular Space	enzyme	P55058	Yes	YES	Yes		Cardiovascular Disease, Inflammatory Response, Metabolic Disease, Neurological Disease, Ophthalmic Disease, Organismal Injury and Abnormalities, Psychological Disorders, Reproductive System Disease	5.37655e+08	0.000494492	0.000148347	*
CHI3L1	chitinase 3-like 1 (cartilage glycoprotein-39)	Extracellular Space	enzyme	P36222	NO	YES	Yes	diagnosis,efficacy,prognosis	Cancer, Cardiovascular Disease, Connective Tissue Disorders, Endocrine System Disorders, Gastrointestinal Disease, Hereditary Disorder, Hypersensitivity Response, Immunological Disease, Inflammatory Disease, Inflammatory Response, Metabolic Disease, Neurological Disease, Organismal Injury and Abnormalities, Psychological Disorders, Renal and Urological Disease, Reproductive System Disease, Respir…	5.37373e+08	0.000494232	0.000148269	*	*
C1QC	complement component 1, q subcomponent, C chain	Extracellular Space	other	P02747	NO	YES	NO		Cancer, Developmental Disorder, Hereditary Disorder, Immunological Disease	5.3586e+08	0.00049284	0.000147852
NRXN3	neurexin 3	Other	transporter	Q9Y4C0	NO	no	Yes		Cancer, Cardiovascular Disease, Endocrine System Disorders, Organismal Injury and Abnormalities, Reproductive System Disease, Respiratory Disease	5.22912e+08	0.000480932	0.00014428
CNTN2	contactin 2 (axonal)	Plasma Membrane	other	Q02246	Yes	YES	Yes		Cancer, Connective Tissue Disorders, Gastrointestinal Disease, Inflammatory Disease, Neurological Disease, Skeletal and Muscular Disorders	502092170	0.000461784	0.000138535	*
GM2A	GM2 ganglioside activator	Cytoplasm	enzyme	P17900	Yes	YES	Yes		Cancer, Dermatological Diseases and Conditions, Developmental Disorder, Gastrointestinal Disease, Hereditary Disorder, Infectious Disease, Inflammatory Response, Metabolic Disease, Neurological Disease, Psychological Disorders, Reproductive System Disease	4.91483e+08	0.000452026	0.000135608	*
PAM	peptidylglycine alpha-amidating monooxygenase	Plasma Membrane	enzyme	P19021	Yes	YES	Yes		Cancer, Organismal Injury and Abnormalities	4.90879e+08	0.000451471	0.000135441
AZGP1	alpha-2-glycoprotein 1, zinc-binding	Extracellular Space	transporter	P25311	Yes	no	NO		Cancer, Connective Tissue Disorders, Endocrine System Disorders, Gastrointestinal Disease, Inflammatory Disease, Nutritional Disease, Organismal Injury and Abnormalities, Respiratory Disease, Skeletal and Muscular Disorders	4.90655e+08	0.000451264	0.000135379
AMBP	alpha-1-microglobulin/bikunin precursor	Extracellular Space	transporter	P02760	NO	no	NO	safety,unspecified application	Cancer, Dermatological Diseases and Conditions, Gastrointestinal Disease, Hepatic System Disease, Inflammatory Disease, Inflammatory Response, Organismal Injury and Abnormalities, Psychological Disorders, Renal and Urological Disease, Reproductive System Disease, Respiratory Disease	488840273	0.000449595	0.000134879
PRNP	prion protein	Plasma Membrane	other	P04156	Yes	YES	Yes		Cancer, Cardiovascular Disease, Connective Tissue Disorders, Dermatological Diseases and Conditions, Developmental Disorder, Gastrointestinal Disease, Hepatic System Disease, Hereditary Disorder, Immunological Disease, Infectious Disease, Inflammatory Disease, Inflammatory Response, Metabolic Disease, Neurological Disease, Organismal Injury and Abnormalities, Psychological Disorders, Reproductive…	4.84476e+08	0.000445582	0.000133675	*
SCG2	secretogranin II	Extracellular Space	cytokine	P13521	Yes	YES	Yes		Cancer, Cardiovascular Disease, Gastrointestinal Disease, Hereditary Disorder, Hypersensitivity Response, Inflammatory Response, Neurological Disease, Organismal Injury and Abnormalities, Psychological Disorders, Reproductive System Disease, Skeletal and Muscular Disorders	4.75746e+08	0.000437552	0.000131266	*
PCOLCE	procollagen C-endopeptidase enhancer	Extracellular Space	other	Q15113	Yes	YES	Yes		Cancer, Gastrointestinal Disease, Skeletal and Muscular Disorders	462224882	0.000425117	0.000127535
PTPRZ1	protein tyrosine phosphatase, receptor-type, Z polypeptide 1	Plasma Membrane	phosphatase	P23471	Yes	YES	Yes		Cancer, Dermatological Diseases and Conditions, Gastrointestinal Disease, Hematological Disease, Immunological Disease, Infectious Disease, Inflammatory Disease, Inflammatory Response, Neurological Disease, Reproductive System Disease, Respiratory Disease	4.5727e+08	0.000420559	0.000126168	*
SPARC	secreted protein, acidic, cysteine-rich (osteonectin)	Extracellular Space	other	P09486	Yes	YES	Yes	disease progression,efficacy	Cancer, Cardiovascular Disease, Connective Tissue Disorders, Gastrointestinal Disease, Hepatic System Disease, Infectious Disease, Inflammatory Disease, Inflammatory Response, Metabolic Disease, Neurological Disease, Ophthalmic Disease, Organismal Injury and Abnormalities, Psychological Disorders, Renal and Urological Disease, Reproductive System Disease, Respiratory Disease, Skeletal and Muscula…	4.54412e+08	0.000417931	0.000125379	*
LRG1	leucine-rich alpha-2-glycoprotein 1	Extracellular Space	other	P02750	Yes	no	NO		Cancer, Gastrointestinal Disease, Hepatic System Disease, Hereditary Disorder, Neurological Disease, Psychological Disorders, Skeletal and Muscular Disorders	454179921	0.000417718	0.000125315	*
NPTX1	neuronal pentraxin I	Extracellular Space	other	Q15818	NO	YES	Yes		Cancer, Endocrine System Disorders, Gastrointestinal Disease, Hereditary Disorder, Immunological Disease, Metabolic Disease, Neurological Disease, Organismal Injury and Abnormalities, Psychological Disorders, Reproductive System Disease	4.52396e+08	0.000416077	0.000124823	*
APOA2	apolipoprotein A-II	Extracellular Space	transporter	P02652	Yes	no	NO		Cancer, Cardiovascular Disease, Dermatological Diseases and Conditions, Endocrine System Disorders, Gastrointestinal Disease, Hematological Disease, Hepatic System Disease, Hereditary Disorder, Immunological Disease, Inflammatory Disease, Inflammatory Response, Metabolic Disease, Neurological Disease, Organismal Injury and Abnormalities, Psychological Disorders, Reproductive System Disease	4.49899e+08	0.00041378	0.000124134	*
SOD3	superoxide dismutase 3, extracellular	Extracellular Space	enzyme	P08294	Yes	YES	Yes		Cancer, Connective Tissue Disorders, Gastrointestinal Disease, Inflammatory Disease, Inflammatory Response, Organismal Injury and Abnormalities, Respiratory Disease, Skeletal and Muscular Disorders	4.36967e+08	0.000401887	0.000120566
CUTA	cutA divalent cation tolerance homolog (E. coli)	Other	other	O60888	Yes	YES	Yes			4.30291e+08	0.000395747	0.000118724
PROS1	protein S (alpha)	Extracellular Space	other	P07225	NO	YES	Yes	diagnosis	Cancer, Cardiovascular Disease, Dermatological Diseases and Conditions, Developmental Disorder, Hematological Disease, Hereditary Disorder, Infectious Disease, Inflammatory Response, Metabolic Disease, Neurological Disease, Organismal Injury and Abnormalities, Psychological Disorders, Skeletal and Muscular Disorders	4.08984e+08	0.00037615	0.000112845	*
FAT2	FAT atypical cadherin 2	Plasma Membrane	other	Q9NYQ8	NO	YES	NO		Cancer, Hematological Disease, Immunological Disease	4.04658e+08	0.000372171	0.000111651
NRXN1	neurexin 1	Plasma Membrane	transporter	Q9ULB1	Yes	YES	NO		Cancer, Developmental Disorder, Gastrointestinal Disease, Hereditary Disorder, Metabolic Disease, Neurological Disease, Organismal Injury and Abnormalities, Psychological Disorders, Respiratory Disease	3.86591e+08	0.000355555	0.000106667	*
SEMA7A	semaphorin 7A, GPI membrane anchor (John Milton Hagen blood group)	Plasma Membrane	transmembrane receptor	O75326	NO	YES	NO		Cancer, Gastrointestinal Disease, Hematological Disease, Immunological Disease, Infectious Disease, Inflammatory Disease, Inflammatory Response, Neurological Disease, Organismal Injury and Abnormalities, Respiratory Disease	3.72074e+08	0.000342203	0.000102661
PKM	pyruvate kinase, muscle	Cytoplasm	kinase	P14618	Yes	YES	Yes	unspecified application	Cancer, Dermatological Diseases and Conditions, Endocrine System Disorders, Gastrointestinal Disease, Hepatic System Disease, Hereditary Disorder, Immunological Disease, Inflammatory Disease, Neurological Disease, Organismal Injury and Abnormalities, Psychological Disorders, Reproductive System Disease, Respiratory Disease, Skeletal and Muscular Disorders	3.71282e+08	0.000341475	0.000102442	*
HSPG2	heparan sulfate proteoglycan 2	Extracellular Space	enzyme	P98160	Yes	YES	Yes	unspecified application	Cancer, Cardiovascular Disease, Connective Tissue Disorders, Dermatological Diseases and Conditions, Developmental Disorder, Gastrointestinal Disease, Hereditary Disorder, Inflammatory Disease, Inflammatory Response, Metabolic Disease, Neurological Disease, Ophthalmic Disease, Organismal Injury and Abnormalities, Psychological Disorders, Reproductive System Disease, Respiratory Disease, Skeletal …	3.70491e+08	0.000340748	0.000102224	*
EPHA4	EPH receptor A4	Plasma Membrane	kinase	P54764	NO	YES	Yes		Cancer, Gastrointestinal Disease, Hereditary Disorder, Immunological Disease, Inflammatory Disease, Inflammatory Response, Metabolic Disease, Neurological Disease, Ophthalmic Disease, Organismal Injury and Abnormalities, Psychological Disorders, Reproductive System Disease, Skeletal and Muscular Disorders	3.67895e+08	0.00033836	0.000101508	*
F5	coagulation factor V (proaccelerin, labile factor)	Plasma Membrane	enzyme	P12259	NO	no	NO	diagnosis	Cancer, Cardiovascular Disease, Developmental Disorder, Endocrine System Disorders, Gastrointestinal Disease, Hematological Disease, Hereditary Disorder, Hypersensitivity Response, Infectious Disease, Inflammatory Disease, Inflammatory Response, Neurological Disease, Organismal Injury and Abnormalities, Reproductive System Disease, Respiratory Disease	3.65021e+08	0.000335717	0.000100715
COL6A1	collagen, type VI, alpha 1	Extracellular Space	other	P12109	NO	YES	Yes		Cancer, Cardiovascular Disease, Connective Tissue Disorders, Dermatological Diseases and Conditions, Gastrointestinal Disease, Hereditary Disorder, Inflammatory Disease, Neurological Disease, Organismal Injury and Abnormalities, Renal and Urological Disease, Reproductive System Disease, Skeletal and Muscular Disorders	3.64919e+08	0.000335623	0.000100687
CADM3	cell adhesion molecule 3	Plasma Membrane	other	Q8N126	NO	YES	Yes		Hereditary Disorder, Neurological Disease, Organismal Injury and Abnormalities, Psychological Disorders, Reproductive System Disease	3.60587e+08	0.000331639	9.94917e-05	*
KRT1	keratin 1	Cytoplasm	other	P04264	Yes	no	NO	diagnosis	Cancer, Dermatological Diseases and Conditions, Developmental Disorder, Gastrointestinal Disease, Hematological Disease, Hereditary Disorder, Immunological Disease, Inflammatory Disease, Inflammatory Response, Organismal Injury and Abnormalities, Reproductive System Disease	3.44676e+08	0.000317005	9.51016e-05
ATP6AP1	ATPase, H+ transporting, lysosomal accessory protein 1	Cytoplasm	transporter	Q15904	NO	YES	Yes		Cancer, Gastrointestinal Disease, Infectious Disease	3.42106e+08	0.000314641	9.43924e-05
PGLYRP2	peptidoglycan recognition protein 2	Plasma Membrane	transmembrane receptor	Q96PD5	Yes	no	NO		Antimicrobial Response, Cancer, Connective Tissue Disorders, Dermatological Diseases and Conditions, Gastrointestinal Disease, Hepatic System Disease, Inflammatory Disease, Inflammatory Response, Nutritional Disease, Organismal Injury and Abnormalities, Skeletal and Muscular Disorders	3.30721e+08	0.00030417	9.12511e-05
PEBP4	phosphatidylethanolamine-binding protein 4	Cytoplasm	other	Q96S96	NO	YES	NO		Cancer, Hematological Disease, Immunological Disease, Inflammatory Response	3.22196e+08	0.00029633	8.88989e-05
ORM2	orosomucoid 2	Extracellular Space	other	P19652	Yes	no	NO		Neurological Disease, Organismal Injury and Abnormalities, Reproductive System Disease	3.2104e+08	0.000295267	8.858e-05
APLP2	amyloid beta (A4) precursor-like protein 2	Cytoplasm	other	Q06481	Yes	YES	Yes		Cancer, Connective Tissue Disorders, Developmental Disorder, Immunological Disease, Inflammatory Disease, Metabolic Disease, Neurological Disease, Organismal Injury and Abnormalities, Psychological Disorders, Respiratory Disease, Skeletal and Muscular Disorders	3.2009e+08	0.000294393	8.83179e-05	*
NRXN2	neurexin 2	Plasma Membrane	transporter	Q9P2S2	NO	YES	Yes		Cancer, Gastrointestinal Disease, Organismal Injury and Abnormalities, Reproductive System Disease, Respiratory Disease	3.10397e+08	0.000285478	8.56434e-05
NEO1	neogenin 1	Plasma Membrane	transcription regulator	Q92859	NO	YES	Yes		Cancer, Inflammatory Response, Respiratory Disease	3.00254e+08	0.000276149	8.28448e-05
C1QA	complement component 1, q subcomponent, A chain	Extracellular Space	other	P02745	Yes	YES	NO		Cardiovascular Disease, Connective Tissue Disorders, Developmental Disorder, Endocrine System Disorders, Gastrointestinal Disease, Hematological Disease, Hepatic System Disease, Hereditary Disorder, Immunological Disease, Infectious Disease, Inflammatory Disease, Inflammatory Response, Metabolic Disease, Neurological Disease, Organismal Injury and Abnormalities, Psychological Disorders, Renal and…	2.9405e+08	0.000270443	8.11329e-05	*
C2	complement component 2	Extracellular Space	peptidase	P06681	Yes	YES	Yes		Cardiovascular Disease, Connective Tissue Disorders, Developmental Disorder, Endocrine System Disorders, Gastrointestinal Disease, Hematological Disease, Hereditary Disorder, Immunological Disease, Infectious Disease, Inflammatory Disease, Inflammatory Response, Metabolic Disease, Ophthalmic Disease, Organismal Injury and Abnormalities, Renal and Urological Disease, Respiratory Disease, Skeletal …	2.93437e+08	0.00026988	8.09639e-05
OMG	oligodendrocyte myelin glycoprotein	Plasma Membrane	G-protein coupled receptor	P23515	Yes	YES	NO			2.93316e+08	0.000269768	8.09304e-05
LTBP4	latent transforming growth factor beta binding protein 4	Extracellular Space	growth factor	Q8N2S1	Yes	no	Yes		Cancer, Cardiovascular Disease, Connective Tissue Disorders, Dermatological Diseases and Conditions, Developmental Disorder, Gastrointestinal Disease, Hereditary Disorder, Inflammatory Disease, Metabolic Disease, Organismal Injury and Abnormalities, Reproductive System Disease, Respiratory Disease	2.82359e+08	0.000259691	7.79072e-05
LY6H	lymphocyte antigen 6 complex, locus H	Plasma Membrane	other	O94772	Yes	YES	NO			2.82299e+08	0.000259636	7.78907e-05
SCG5	secretogranin V (7B2 protein)	Extracellular Space	other	P05408	Yes	no	Yes		Cancer, Gastrointestinal Disease, Hereditary Disorder, Metabolic Disease, Neurological Disease, Psychological Disorders	2.81215e+08	0.000258639	7.75917e-05	*
PEBP1	phosphatidylethanolamine binding protein 1	Cytoplasm	other	P30086	Yes	YES	Yes	unspecified application	Cancer, Neurological Disease, Psychological Disorders, Skeletal and Muscular Disorders	2.8118e+08	0.000258607	7.7582e-05	*	*
SERPINI1	serpin peptidase inhibitor, clade I (neuroserpin), member 1	Extracellular Space	other	Q99574	NO	no	NO		Cancer, Cardiovascular Disease, Gastrointestinal Disease, Hereditary Disorder, Inflammatory Disease, Neurological Disease, Organismal Injury and Abnormalities, Psychological Disorders, Respiratory Disease, Skeletal and Muscular Disorders	2.7835e+08	0.000256003	7.6801e-05	*
OPCML	opioid binding protein/cell adhesion molecule-like	Plasma Membrane	transmembrane receptor	Q14982	NO	YES	NO	diagnosis	Cancer, Endocrine System Disorders, Gastrointestinal Disease, Organismal Injury and Abnormalities, Reproductive System Disease, Respiratory Disease	2.78007e+08	0.000255688	7.67065e-05
COL1A1	collagen, type I, alpha 1	Extracellular Space	other	P02452	NO	YES	Yes	diagnosis	Auditory Disease, Cancer, Cardiovascular Disease, Connective Tissue Disorders, Dermatological Diseases and Conditions, Developmental Disorder, Gastrointestinal Disease, Hematological Disease, Hepatic System Disease, Hereditary Disorder, Immunological Disease, Inflammatory Disease, Inflammatory Response, Metabolic Disease, Neurological Disease, Organismal Injury and Abnormalities, Reproductive Sys…	2.75468e+08	0.000253353	7.6006e-05	*
NTM	neurotrimin	Plasma Membrane	other	Q9P121	NO	YES	Yes		Cancer, Gastrointestinal Disease, Respiratory Disease	2.6624e+08	0.000244866	7.34598e-05
IGSF8	immunoglobulin superfamily, member 8	Plasma Membrane	other	Q969P0	Yes	YES	Yes		Cancer, Metabolic Disease, Neurological Disease, Organismal Injury and Abnormalities, Psychological Disorders, Reproductive System Disease	2.64129e+08	0.000242924	7.28773e-05	*
NEGR1	neuronal growth regulator 1	Extracellular Space	other	Q7Z3B1	NO	YES	Yes		Cancer, Cardiovascular Disease, Gastrointestinal Disease, Inflammatory Disease, Neurological Disease	2.63115e+08	0.000241992	7.25977e-05	*
SOD1	superoxide dismutase 1, soluble	Cytoplasm	enzyme	P00441	Yes	YES	Yes	unspecified application	Auditory Disease, Cancer, Cardiovascular Disease, Connective Tissue Disorders, Dermatological Diseases and Conditions, Developmental Disorder, Endocrine System Disorders, Gastrointestinal Disease, Hematological Disease, Hepatic System Disease, Hereditary Disorder, Immunological Disease, Inflammatory Disease, Inflammatory Response, Metabolic Disease, Neurological Disease, Nutritional Disease, Opht…	2.58346e+08	0.000237605	7.12816e-05	*
C5	complement component 5	Extracellular Space	cytokine	P01031	NO	YES	Yes		Antimicrobial Response, Cancer, Cardiovascular Disease, Connective Tissue Disorders, Developmental Disorder, Gastrointestinal Disease, Hematological Disease, Hepatic System Disease, Hereditary Disorder, Hypersensitivity Response, Immunological Disease, Infectious Disease, Inflammatory Disease, Inflammatory Response, Neurological Disease, Ophthalmic Disease, Organismal Injury and Abnormalities, Re…	2.56394e+08	0.00023581	7.0743e-05	*
TIMP1	TIMP metallopeptidase inhibitor 1	Extracellular Space	other	P01033	Yes	YES	Yes	diagnosis,disease progression,efficacy,prognosis,unspecified application	Cancer, Cardiovascular Disease, Connective Tissue Disorders, Dermatological Diseases and Conditions, Developmental Disorder, Endocrine System Disorders, Gastrointestinal Disease, Hematological Disease, Hepatic System Disease, Hereditary Disorder, Hypersensitivity Response, Immunological Disease, Infectious Disease, Inflammatory Disease, Inflammatory Response, Metabolic Disease, Neurological Disea…	2.54301e+08	0.000233886	7.01657e-05	*	*
GPX3	glutathione peroxidase 3 (plasma)	Extracellular Space	enzyme	P22352	NO	YES	Yes	unspecified application	Cancer, Cardiovascular Disease, Developmental Disorder, Endocrine System Disorders, Hematological Disease, Inflammatory Response, Neurological Disease, Organismal Injury and Abnormalities, Reproductive System Disease	2.53395e+08	0.000233052	6.99156e-05	*
MEGF10	multiple EGF-like-domains 10	Plasma Membrane	other	Q96KG7	Yes	YES	Yes		Cancer, Connective Tissue Disorders, Developmental Disorder, Gastrointestinal Disease, Hematological Disease, Hereditary Disorder, Immunological Disease, Inflammatory Response, Metabolic Disease, Neurological Disease, Psychological Disorders, Respiratory Disease, Skeletal and Muscular Disorders	252574139	0.000232297	6.96891e-05	*
ISLR	immunoglobulin superfamily containing leucine-rich repeat	Extracellular Space	other	O14498	NO	YES	Yes		Cancer, Gastrointestinal Disease	2.51795e+08	0.00023158	6.94741e-05
ALDOA	aldolase A, fructose-bisphosphate	Cytoplasm	enzyme	P04075	NO	YES	Yes	unspecified application	Cancer, Connective Tissue Disorders, Developmental Disorder, Hematological Disease, Hereditary Disorder, Immunological Disease, Inflammatory Disease, Inflammatory Response, Organismal Injury and Abnormalities, Reproductive System Disease, Respiratory Disease, Skeletal and Muscular Disorders	2.46517e+08	0.000226727	6.8018e-05
IGF2	insulin-like growth factor 2 (somatomedin A)	Extracellular Space	growth factor	P01344	Yes	YES	Yes	diagnosis,efficacy,prognosis	Cancer, Cardiovascular Disease, Developmental Disorder, Endocrine System Disorders, Gastrointestinal Disease, Hematological Disease, Hepatic System Disease, Hereditary Disorder, Immunological Disease, Metabolic Disease, Neurological Disease, Nutritional Disease, Ophthalmic Disease, Organismal Injury and Abnormalities, Psychological Disorders, Renal and Urological Disease, Reproductive System Dise…	2.45945e+08	0.0002262	6.786e-05	*	*
LDHB	lactate dehydrogenase B	Cytoplasm	enzyme	P07195	Yes	YES	Yes	unspecified application	Connective Tissue Disorders, Developmental Disorder, Hereditary Disorder, Immunological Disease, Inflammatory Disease, Metabolic Disease, Neurological Disease, Psychological Disorders, Skeletal and Muscular Disorders	2.43523e+08	0.000223973	6.71919e-05	*
C1QB	complement component 1, q subcomponent, B chain	Extracellular Space	other	P02746	Yes	YES	NO		Connective Tissue Disorders, Developmental Disorder, Hereditary Disorder, Immunological Disease, Infectious Disease, Inflammatory Disease, Inflammatory Response, Neurological Disease, Skeletal and Muscular Disorders	2.38128e+08	0.000219011	6.57033e-05	*
LRRC4B	leucine rich repeat containing 4B	Other	other	Q9NT99	NO	YES	NO		Cancer, Organismal Injury and Abnormalities, Reproductive System Disease	2.36626e+08	0.000217629	6.52888e-05
CD44	CD44 molecule (Indian blood group)	Plasma Membrane	enzyme	P16070	Yes	YES	Yes	diagnosis,disease progression,prognosis,unspecified application	Cancer, Cardiovascular Disease, Connective Tissue Disorders, Dermatological Diseases and Conditions, Gastrointestinal Disease, Hematological Disease, Hepatic System Disease, Hereditary Disorder, Immunological Disease, Infectious Disease, Inflammatory Disease, Inflammatory Response, Neurological Disease, Nutritional Disease, Organismal Injury and Abnormalities, Psychological Disorders, Renal and U…	2.33965e+08	0.000215182	6.45547e-05	*
SEZ6L2	seizure related 6 homolog (mouse)-like 2	Cytoplasm	other	Q6UXD5	Yes	YES	Yes			2.30382e+08	0.000211886	6.35659e-05
NOV	nephroblastoma overexpressed	Extracellular Space	growth factor	P48745	NO	YES	Yes		Cancer, Cardiovascular Disease, Gastrointestinal Disease, Metabolic Disease, Ophthalmic Disease, Organismal Injury and Abnormalities, Renal and Urological Disease, Skeletal and Muscular Disorders	2.22301e+08	0.000204455	6.13364e-05
LYNX1	Ly6/neurotoxin 1	Plasma Membrane	transporter	Q9BZG9	Yes	YES	Yes		Neurological Disease, Organismal Injury and Abnormalities	2.20312e+08	0.000202625	6.07876e-05	*
PIK3IP1	phosphoinositide-3-kinase interacting protein 1	Other	other	Q96FE7	Yes	YES	NO		Cancer, Cardiovascular Disease, Gastrointestinal Disease, Hepatic System Disease, Metabolic Disease, Neurological Disease, Psychological Disorders	2.19292e+08	0.000201687	6.0506e-05	*
C6	complement component 6	Extracellular Space	other	P13671	NO	YES	NO		Cancer, Cardiovascular Disease, Connective Tissue Disorders, Dermatological Diseases and Conditions, Developmental Disorder, Hereditary Disorder, Hypersensitivity Response, Immunological Disease, Inflammatory Disease, Inflammatory Response, Neurological Disease, Ophthalmic Disease, Organismal Injury and Abnormalities, Skeletal and Muscular Disorders	2.16859e+08	0.00019945	5.98349e-05	*
MINOS1-NBL1/NBL1	neuroblastoma 1, DAN family BMP antagonist	Nucleus	other	P41271	Yes	YES	Yes		Inflammatory Response, Metabolic Disease, Neurological Disease, Psychological Disorders	2.16753e+08	0.000199352	5.98057e-05	*
MCAM	melanoma cell adhesion molecule	Plasma Membrane	other	P43121	NO	YES	Yes	diagnosis,prognosis	Cancer, Dermatological Diseases and Conditions, Endocrine System Disorders, Gastrointestinal Disease, Hematological Disease, Immunological Disease, Infectious Disease, Inflammatory Disease, Inflammatory Response, Neurological Disease, Organismal Injury and Abnormalities, Reproductive System Disease, Skeletal and Muscular Disorders	2.13712e+08	0.000196555	5.89665e-05	*
SCRG1	stimulator of chondrogenesis 1	Extracellular Space	other	O75711	NO	YES	Yes		Cancer, Cardiovascular Disease, Organismal Injury and Abnormalities, Reproductive System Disease	2.10303e+08	0.000193419	5.80258e-05
FBLN5	fibulin 5	Extracellular Space	other	Q9UBX5	NO	no	NO		Cancer, Connective Tissue Disorders, Dermatological Diseases and Conditions, Developmental Disorder, Hereditary Disorder, Inflammatory Disease, Metabolic Disease, Ophthalmic Disease, Organismal Injury and Abnormalities, Reproductive System Disease, Respiratory Disease	209595754	0.000192769	5.78307e-05
CTSL	cathepsin L	Cytoplasm	peptidase	P07711	NO	no	Yes		Cancer, Cardiovascular Disease, Connective Tissue Disorders, Dermatological Diseases and Conditions, Gastrointestinal Disease, Hematological Disease, Immunological Disease, Infectious Disease, Inflammatory Disease, Inflammatory Response, Organismal Injury and Abnormalities, Renal and Urological Disease, Reproductive System Disease, Skeletal and Muscular Disorders	2.08374e+08	0.000191645	5.74936e-05
NCAM2	neural cell adhesion molecule 2	Plasma Membrane	other	O15394	NO	YES	NO		Cancer	205001018	0.000188543	5.6563e-05
ALDOC	aldolase C, fructose-bisphosphate	Cytoplasm	enzyme	P09972	NO	YES	Yes	unspecified application	Cancer, Connective Tissue Disorders, Developmental Disorder, Hereditary Disorder, Neurological Disease, Organismal Injury and Abnormalities, Reproductive System Disease, Respiratory Disease	2.04839e+08	0.000188394	5.65183e-05	*
RNASET2	ribonuclease T2	Cytoplasm	enzyme	O00584	Yes	YES	Yes		Hereditary Disorder, Metabolic Disease, Neurological Disease, Psychological Disorders	2.03327e+08	0.000187004	5.61011e-05	*
AGRN	agrin	Plasma Membrane	other	O00468	Yes	YES	Yes		Cancer, Developmental Disorder, Gastrointestinal Disease, Inflammatory Response, Metabolic Disease, Neurological Disease, Psychological Disorders, Respiratory Disease, Skeletal and Muscular Disorders	2.02203e+08	0.00018597	5.57909e-05	*
GOT1	glutamic-oxaloacetic transaminase 1, soluble	Cytoplasm	enzyme	P17174	NO	YES	Yes		Cancer, Dermatological Diseases and Conditions, Gastrointestinal Disease, Hepatic System Disease, Hereditary Disorder, Neurological Disease, Psychological Disorders	2.01031e+08	0.000184892	5.54677e-05	*
OMD	osteomodulin	Extracellular Space	other	Q99983	NO	no	NO		Cancer, Cardiovascular Disease, Dermatological Diseases and Conditions, Gastrointestinal Disease	1.99863e+08	0.000183818	5.51454e-05
ECM2	extracellular matrix protein 2, female organ and adipocyte specific	Extracellular Space	other	O94769	NO	YES	Yes		Cancer, Gastrointestinal Disease, Organismal Injury and Abnormalities, Reproductive System Disease	1.98375e+08	0.000182449	5.47348e-05
CNTNAP4	contactin associated protein-like 4	Plasma Membrane	other	Q9C0A0	NO	YES	NO		Cancer, Connective Tissue Disorders, Gastrointestinal Disease, Immunological Disease, Inflammatory Disease, Skeletal and Muscular Disorders	1.96316e+08	0.000180556	5.41667e-05
TPI1	triosephosphate isomerase 1	Cytoplasm	enzyme	P60174	NO	YES	Yes	diagnosis,unspecified application	Cancer, Dermatological Diseases and Conditions, Gastrointestinal Disease, Hematological Disease, Hepatic System Disease, Hereditary Disorder, Immunological Disease, Inflammatory Disease, Inflammatory Response, Metabolic Disease, Neurological Disease, Organismal Injury and Abnormalities, Psychological Disorders, Reproductive System Disease, Respiratory Disease, Skeletal and Muscular Disorders	1.94168e+08	0.00017858	5.3574e-05	*
CD163	CD163 molecule	Plasma Membrane	transmembrane receptor	Q86VB7	Yes	YES	NO		Cancer, Cardiovascular Disease, Connective Tissue Disorders, Dermatological Diseases and Conditions, Infectious Disease, Inflammatory Disease, Inflammatory Response, Organismal Injury and Abnormalities, Reproductive System Disease, Skeletal and Muscular Disorders	1.93127e+08	0.000177623	5.32868e-05
WFIKKN2	WAP, follistatin/kazal, immunoglobulin, kunitz and netrin domain containing 2	Other	other	Q8TEU8	NO	YES	NO		Cancer, Gastrointestinal Disease	1.91339e+08	0.000175978	5.27935e-05
CSF1R	colony stimulating factor 1 receptor	Plasma Membrane	kinase	P07333	NO	YES	NO	prognosis	Auditory Disease, Cancer, Cardiovascular Disease, Connective Tissue Disorders, Developmental Disorder, Endocrine System Disorders, Gastrointestinal Disease, Hematological Disease, Hepatic System Disease, Hereditary Disorder, Immunological Disease, Inflammatory Disease, Inflammatory Response, Neurological Disease, Nutritional Disease, Organismal Injury and Abnormalities, Psychological Disorders, R…	1.90422e+08	0.000175135	5.25404e-05	*
SEZ6	seizure related 6 homolog (mouse)	Extracellular Space	other	Q53EL9	NO	YES	NO		Hereditary Disorder, Neurological Disease, Psychological Disorders, Skeletal and Muscular Disorders	1.88812e+08	0.000173654	5.20963e-05	*
CADM4	cell adhesion molecule 4	Plasma Membrane	other	Q8NFZ8	NO	YES	Yes			1.88574e+08	0.000173435	5.20304e-05
NFASC	neurofascin	Plasma Membrane	other	O94856	NO	YES	Yes		Neurological Disease, Nutritional Disease	1.83705e+08	0.000168957	5.0687e-05
RARRES2	retinoic acid receptor responder (tazarotene induced) 2	Plasma Membrane	transmembrane receptor	Q99969	Yes	YES	Yes		Cancer, Cardiovascular Disease, Connective Tissue Disorders, Dermatological Diseases and Conditions, Immunological Disease, Infectious Disease, Inflammatory Disease, Inflammatory Response, Neurological Disease, Organismal Injury and Abnormalities, Reproductive System Disease, Skeletal and Muscular Disorders	1.83272e+08	0.000168558	5.05675e-05	*
FGFR1	fibroblast growth factor receptor 1	Plasma Membrane	kinase	P11362	NO	YES	Yes	diagnosis,prognosis,unspecified application	Cancer, Connective Tissue Disorders, Developmental Disorder, Endocrine System Disorders, Gastrointestinal Disease, Hematological Disease, Hepatic System Disease, Hereditary Disorder, Immunological Disease, Infectious Disease, Inflammatory Disease, Metabolic Disease, Neurological Disease, Organismal Injury and Abnormalities, Psychological Disorders, Renal and Urological Disease, Reproductive Syste…	1.79204e+08	0.000164818	4.94453e-05	*
PON1	paraoxonase 1	Extracellular Space	phosphatase	P27169	NO	no	NO	efficacy,unspecified application	Cancer, Cardiovascular Disease, Endocrine System Disorders, Gastrointestinal Disease, Hereditary Disorder, Inflammatory Disease, Inflammatory Response, Metabolic Disease, Neurological Disease, Nutritional Disease, Organismal Injury and Abnormalities, Psychological Disorders, Reproductive System Disease, Skeletal and Muscular Disorders	1.76728e+08	0.00016254	4.87619e-05	*
SERPINA7	serpin peptidase inhibitor, clade A (alpha-1 antiproteinase, antitrypsin), member 7	Extracellular Space	transporter	P05543	NO	YES	NO		Developmental Disorder, Hereditary Disorder, Metabolic Disease	1.73367e+08	0.000159449	4.78348e-05
SERPINA6	serpin peptidase inhibitor, clade A (alpha-1 antiproteinase, antitrypsin), member 6	Extracellular Space	other	P08185	NO	YES	NO		Cancer, Gastrointestinal Disease, Hepatic System Disease, Hereditary Disorder, Immunological Disease, Inflammatory Response, Organismal Injury and Abnormalities, Reproductive System Disease	1.6987e+08	0.000156233	4.68699e-05
SERPINA4	serpin peptidase inhibitor, clade A (alpha-1 antiproteinase, antitrypsin), member 4	Extracellular Space	other	P29622	NO	no	NO		Cancer, Cardiovascular Disease	1.68332e+08	0.000154818	4.64455e-05
GAPDH	glyceraldehyde-3-phosphate dehydrogenase	Cytoplasm	enzyme	P04406	NO	YES	Yes	diagnosis,unspecified application	Cancer, Dermatological Diseases and Conditions, Endocrine System Disorders, Hematological Disease, Hereditary Disorder, Immunological Disease, Infectious Disease, Inflammatory Disease, Inflammatory Response, Metabolic Disease, Neurological Disease, Organismal Injury and Abnormalities, Psychological Disorders, Reproductive System Disease, Respiratory Disease, Skeletal and Muscular Disorders	168117043	0.00015462	4.63861e-05	*
MMP2	matrix metallopeptidase 2 (gelatinase A, 72kDa gelatinase, 72kDa type IV collagenase)	Extracellular Space	peptidase	P08253	NO	YES	Yes	diagnosis,disease progression,efficacy,prognosis,response to therapy,unspecified application	Cancer, Cardiovascular Disease, Connective Tissue Disorders, Dermatological Diseases and Conditions, Developmental Disorder, Endocrine System Disorders, Gastrointestinal Disease, Hematological Disease, Hepatic System Disease, Hereditary Disorder, Immunological Disease, Infectious Disease, Inflammatory Disease, Inflammatory Response, Neurological Disease, Ophthalmic Disease, Organismal Injury and …	1.64326e+08	0.000151133	4.534e-05	*	*
TGFBI	transforming growth factor, beta-induced, 68kDa	Extracellular Space	other	Q15582	NO	YES	Yes		Cancer, Connective Tissue Disorders, Developmental Disorder, Endocrine System Disorders, Gastrointestinal Disease, Hematological Disease, Hereditary Disorder, Immunological Disease, Metabolic Disease, Neurological Disease, Ophthalmic Disease, Organismal Injury and Abnormalities, Reproductive System Disease, Respiratory Disease	1.6213e+08	0.000149114	4.47342e-05	*
IGHM	immunoglobulin heavy constant mu	Plasma Membrane	transmembrane receptor	P01871	Yes	no	NO		Antimicrobial Response, Cancer, Cardiovascular Disease, Connective Tissue Disorders, Dermatological Diseases and Conditions, Developmental Disorder, Endocrine System Disorders, Gastrointestinal Disease, Hematological Disease, Hereditary Disorder, Immunological Disease, Infectious Disease, Inflammatory Disease, Inflammatory Response, Metabolic Disease, Neurological Disease, Nutritional Disease, Or…	1.61898e+08	0.000148901	4.46702e-05	*
SIRPA	signal-regulatory protein alpha	Plasma Membrane	phosphatase	P78324	Yes	YES	Yes		Cancer, Connective Tissue Disorders, Dermatological Diseases and Conditions, Gastrointestinal Disease, Hematological Disease, Hepatic System Disease, Hereditary Disorder, Hypersensitivity Response, Immunological Disease, Infectious Disease, Inflammatory Disease, Inflammatory Response, Skeletal and Muscular Disorders	157438130	0.000144799	4.34396e-05
TMEM132A	transmembrane protein 132A	Cytoplasm	other	Q24JP5	NO	YES	Yes		Infectious Disease, Organismal Injury and Abnormalities, Renal and Urological Disease	1.55885e+08	0.000143371	4.30112e-05
LRP1	low density lipoprotein receptor-related protein 1	Plasma Membrane	transmembrane receptor	Q07954	NO	YES	Yes		Cancer, Cardiovascular Disease, Connective Tissue Disorders, Dermatological Diseases and Conditions, Developmental Disorder, Endocrine System Disorders, Gastrointestinal Disease, Hereditary Disorder, Infectious Disease, Inflammatory Disease, Inflammatory Response, Metabolic Disease, Neurological Disease, Nutritional Disease, Organismal Injury and Abnormalities, Psychological Disorders, Reproducti…	1.54956e+08	0.000142516	4.27548e-05	*
MDH1	malate dehydrogenase 1, NAD (soluble)	Cytoplasm	enzyme	P40925	Yes	YES	Yes		Cancer, Gastrointestinal Disease, Hereditary Disorder, Neurological Disease, Psychological Disorders, Skeletal and Muscular Disorders	1.53968e+08	0.000141607	4.24822e-05	*
LPHN1	latrophilin 1	Plasma Membrane	G-protein coupled receptor	O94910	Yes	YES	Yes		Cancer, Cardiovascular Disease, Metabolic Disease, Neurological Disease, Organismal Injury and Abnormalities, Psychological Disorders, Reproductive System Disease	1.53714e+08	0.000141373	4.2412e-05	*
C8B	complement component 8, beta polypeptide	Extracellular Space	other	P07358	Yes	YES	NO		Cancer, Dermatological Diseases and Conditions, Developmental Disorder, Hereditary Disorder, Immunological Disease, Inflammatory Response	1.53656e+08	0.000141321	4.23962e-05
NID1	nidogen 1	Extracellular Space	other	P14543	NO	YES	Yes		Cancer, Gastrointestinal Disease, Neurological Disease, Psychological Disorders	1.52843e+08	0.000140573	4.21718e-05	*
COL18A1	collagen, type XVIII, alpha 1	Extracellular Space	other	P39060	Yes	YES	Yes	diagnosis	Cancer, Cardiovascular Disease, Connective Tissue Disorders, Dermatological Diseases and Conditions, Developmental Disorder, Endocrine System Disorders, Gastrointestinal Disease, Hematological Disease, Hereditary Disorder, Hypersensitivity Response, Immunological Disease, Inflammatory Response, Neurological Disease, Ophthalmic Disease, Organismal Injury and Abnormalities, Reproductive System Dise…	1.49043e+08	0.000137077	4.11232e-05
BTD	biotinidase	Extracellular Space	enzyme	P43251	NO	YES	Yes		Cancer, Dermatological Diseases and Conditions, Developmental Disorder, Hereditary Disorder, Metabolic Disease, Neurological Disease, Nutritional Disease, Organismal Injury and Abnormalities, Psychological Disorders, Renal and Urological Disease, Skeletal and Muscular Disorders	1.48678e+08	0.000136742	4.10227e-05	*
NUCB1	nucleobindin 1	Cytoplasm	other	Q02818	NO	YES	Yes	diagnosis	Cancer, Gastrointestinal Disease	1.48179e+08	0.000136283	4.08849e-05
LCAT	lecithin-cholesterol acyltransferase	Extracellular Space	enzyme	P04180	Yes	YES	Yes	efficacy	Cancer, Cardiovascular Disease, Connective Tissue Disorders, Developmental Disorder, Gastrointestinal Disease, Hematological Disease, Hereditary Disorder, Inflammatory Disease, Inflammatory Response, Metabolic Disease, Organismal Injury and Abnormalities, Renal and Urological Disease, Reproductive System Disease	1.43185e+08	0.000131689	3.95068e-05
PTPRS	protein tyrosine phosphatase, receptor type, S	Plasma Membrane	phosphatase	Q13332	NO	YES	Yes		Cancer, Connective Tissue Disorders, Dental Disease, Developmental Disorder, Endocrine System Disorders, Gastrointestinal Disease, Hereditary Disorder, Neurological Disease, Ophthalmic Disease, Organismal Injury and Abnormalities, Renal and Urological Disease, Skeletal and Muscular Disorders	1.41101e+08	0.000129773	3.8932e-05
DCN	decorin	Extracellular Space	other	P07585	NO	YES	NO		Antimicrobial Response, Auditory Disease, Cancer, Developmental Disorder, Gastrointestinal Disease, Hematological Disease, Hereditary Disorder, Immunological Disease, Infectious Disease, Inflammatory Disease, Inflammatory Response, Metabolic Disease, Neurological Disease, Ophthalmic Disease, Organismal Injury and Abnormalities, Psychological Disorders, Renal and Urological Disease, Reproductive S…	1.34817e+08	0.000123994	3.71982e-05	*
ALCAM	activated leukocyte cell adhesion molecule	Plasma Membrane	other	Q13740	NO	YES	Yes	prognosis	Cancer, Endocrine System Disorders, Gastrointestinal Disease, Immunological Disease, Inflammatory Disease, Inflammatory Response, Neurological Disease, Organismal Injury and Abnormalities, Renal and Urological Disease, Reproductive System Disease, Skeletal and Muscular Disorders	1.33699e+08	0.000122966	3.68897e-05	*
TIMP2	TIMP metallopeptidase inhibitor 2	Extracellular Space	other	P16035	Yes	YES	Yes	efficacy,unspecified application	Cancer, Cardiovascular Disease, Connective Tissue Disorders, Dermatological Diseases and Conditions, Developmental Disorder, Endocrine System Disorders, Gastrointestinal Disease, Hematological Disease, Hepatic System Disease, Hereditary Disorder, Hypersensitivity Response, Immunological Disease, Infectious Disease, Inflammatory Disease, Inflammatory Response, Metabolic Disease, Nutritional Diseas…	1.32283e+08	0.000121663	3.64989e-05
KRT9	keratin 9	Cytoplasm	other	P35527	Yes	no	NO	diagnosis	Cancer, Dermatological Diseases and Conditions, Hereditary Disorder, Organismal Injury and Abnormalities, Reproductive System Disease	1.32063e+08	0.000121461	3.64382e-05
FMOD	fibromodulin	Extracellular Space	other	Q06828	NO	YES	NO		Cancer, Cardiovascular Disease, Connective Tissue Disorders, Inflammatory Disease, Inflammatory Response, Neurological Disease, Ophthalmic Disease, Organismal Injury and Abnormalities, Skeletal and Muscular Disorders	1.31857e+08	0.000121272	3.63815e-05	*
KLKB1	kallikrein B, plasma (Fletcher factor) 1	Extracellular Space	peptidase	P03952	NO	YES	NO		Cancer, Cardiovascular Disease, Dermatological Diseases and Conditions, Developmental Disorder, Gastrointestinal Disease, Hematological Disease, Hereditary Disorder, Immunological Disease, Inflammatory Response, Metabolic Disease, Organismal Injury and Abnormalities	1.30628e+08	0.000120141	3.60422e-05
MAN2A2	mannosidase, alpha, class 2A, member 2	Cytoplasm	enzyme	P49641	NO	YES	Yes		Cancer, Organismal Injury and Abnormalities, Reproductive System Disease, Respiratory Disease	1.27308e+08	0.000117088	3.51263e-05
SLIT1	slit homolog 1 (Drosophila)	Extracellular Space	other	O75093	NO	YES	NO			1.24667e+08	0.000114658	3.43975e-05
PI16	peptidase inhibitor 16	Extracellular Space	other	Q6UXB8	NO	no	NO			1.23077e+08	0.000113196	3.39588e-05
PRKCSH	protein kinase C substrate 80K-H	Cytoplasm	enzyme	P14314	Yes	YES	Yes		Cancer, Developmental Disorder, Gastrointestinal Disease, Hepatic System Disease, Hereditary Disorder, Organismal Injury and Abnormalities, Renal and Urological Disease, Reproductive System Disease	1.2303e+08	0.000113153	3.39458e-05
PLXNB2	plexin B2	Plasma Membrane	transmembrane receptor	O15031	NO	YES	Yes		Cancer, Connective Tissue Disorders, Dermatological Diseases and Conditions, Developmental Disorder, Neurological Disease, Organismal Injury and Abnormalities, Skeletal and Muscular Disorders	1.22624e+08	0.00011278	3.3834e-05
COL6A3	collagen, type VI, alpha 3	Extracellular Space	other	P12111	NO	YES	Yes		Cancer, Connective Tissue Disorders, Dermatological Diseases and Conditions, Gastrointestinal Disease, Hereditary Disorder, Organismal Injury and Abnormalities, Skeletal and Muscular Disorders	1.20797e+08	0.000111099	3.33298e-05
COL1A2	collagen, type I, alpha 2	Extracellular Space	other	P08123	NO	YES	Yes		Cancer, Cardiovascular Disease, Connective Tissue Disorders, Dermatological Diseases and Conditions, Developmental Disorder, Endocrine System Disorders, Gastrointestinal Disease, Hematological Disease, Hepatic System Disease, Hereditary Disorder, Immunological Disease, Metabolic Disease, Neurological Disease, Organismal Injury and Abnormalities, Reproductive System Disease, Skeletal and Muscular …	1.20206e+08	0.000110555	3.31666e-05	*
FSTL4	follistatin-like 4	Other	other	Q6MZW2	NO	YES	NO		Endocrine System Disorders, Gastrointestinal Disease, Immunological Disease, Metabolic Disease	1.20176e+08	0.000110528	3.31583e-05
L1CAM	L1 cell adhesion molecule	Plasma Membrane	other	P32004	NO	YES	Yes		Cancer, Connective Tissue Disorders, Developmental Disorder, Endocrine System Disorders, Gastrointestinal Disease, Hematological Disease, Hepatic System Disease, Hereditary Disorder, Immunological Disease, Inflammatory Disease, Inflammatory Response, Metabolic Disease, Neurological Disease, Nutritional Disease, Ophthalmic Disease, Organismal Injury and Abnormalities, Reproductive System Disease, …	1.20023e+08	0.000110387	3.31161e-05
FBLN2	fibulin 2	Extracellular Space	other	P98095	NO	YES	NO		Cancer, Gastrointestinal Disease, Ophthalmic Disease	1.18566e+08	0.000109047	3.27141e-05
ATRN	attractin	Extracellular Space	other	O75882	Yes	YES	Yes		Cancer, Gastrointestinal Disease, Hematological Disease, Immunological Disease, Inflammatory Response, Nutritional Disease	1.1702e+08	0.000107626	3.22877e-05
PRCP	prolylcarboxypeptidase (angiotensinase C)	Cytoplasm	peptidase	P42785	NO	YES	Yes		Cardiovascular Disease, Endocrine System Disorders, Metabolic Disease	115776124	0.000106481	3.19444e-05
HSPA5	heat shock 70kDa protein 5 (glucose-regulated protein, 78kDa)	Cytoplasm	enzyme	P11021	NO	YES	Yes	unspecified application	Cancer, Connective Tissue Disorders, Dermatological Diseases and Conditions, Developmental Disorder, Gastrointestinal Disease, Hematological Disease, Hepatic System Disease, Hereditary Disorder, Immunological Disease, Infectious Disease, Inflammatory Disease, Inflammatory Response, Metabolic Disease, Neurological Disease, Organismal Injury and Abnormalities, Psychological Disorders, Renal and Uro…	1.15512e+08	0.000106239	3.18716e-05	*
SST	somatostatin	Extracellular Space	other	P61278	Yes	YES	NO	efficacy	Cancer, Dermatological Diseases and Conditions, Gastrointestinal Disease, Hereditary Disorder, Inflammatory Response, Neurological Disease, Nutritional Disease, Organismal Injury and Abnormalities, Psychological Disorders, Respiratory Disease, Skeletal and Muscular Disorders	1.15315e+08	0.000106057	3.18171e-05	*
MGP	matrix Gla protein	Extracellular Space	other	P08493	NO	YES	NO		Cancer, Cardiovascular Disease, Developmental Disorder, Endocrine System Disorders, Gastrointestinal Disease, Hereditary Disorder, Neurological Disease, Ophthalmic Disease, Organismal Injury and Abnormalities, Reproductive System Disease, Skeletal and Muscular Disorders	1.13314e+08	0.000104217	3.1265e-05	*
ITIH5	inter-alpha-trypsin inhibitor heavy chain family, member 5	Other	other	Q86UX2	NO	YES	NO	prognosis	Cancer, Organismal Injury and Abnormalities, Reproductive System Disease	1.13146e+08	0.000104063	3.12188e-05
CFD	complement factor D (adipsin)	Extracellular Space	peptidase	P00746	Yes	YES	Yes		Cancer, Dermatological Diseases and Conditions, Developmental Disorder, Endocrine System Disorders, Hereditary Disorder, Immunological Disease, Infectious Disease, Inflammatory Disease, Inflammatory Response, Metabolic Disease, Neurological Disease, Organismal Injury and Abnormalities, Psychological Disorders, Renal and Urological Disease	1.13126e+08	0.000104044	3.12132e-05	*
KRT2	keratin 2	Cytoplasm	other	P35908	Yes	YES	NO		Cancer, Dermatological Diseases and Conditions, Developmental Disorder, Gastrointestinal Disease, Hereditary Disorder, Organismal Injury and Abnormalities	112664763	0.00010362	3.1086e-05
PRRT3	proline-rich transmembrane protein 3	Other	other	Q5FWE3	NO	YES	NO			1.0836e+08	9.96606e-05	2.98982e-05
AEBP1	AE binding protein 1	Nucleus	peptidase	Q8IUX7	NO	YES	NO		Cancer, Dermatological Diseases and Conditions, Developmental Disorder, Hereditary Disorder, Neurological Disease, Nutritional Disease, Organismal Injury and Abnormalities, Psychological Disorders, Skeletal and Muscular Disorders	1.07317e+08	9.87011e-05	2.96103e-05	*
EFEMP2	EGF containing fibulin-like extracellular matrix protein 2	Extracellular Space	other	O95967	NO	YES	Yes		Cancer, Cardiovascular Disease, Connective Tissue Disorders, Dermatological Diseases and Conditions, Developmental Disorder, Hereditary Disorder, Inflammatory Disease, Metabolic Disease, Ophthalmic Disease, Organismal Injury and Abnormalities, Respiratory Disease, Skeletal and Muscular Disorders	1.06094e+08	9.75762e-05	2.92729e-05
C16orf89	chromosome 16 open reading frame 89	Other	other	Q6UX73	Yes	no	NO			1.0415e+08	9.57885e-05	2.87366e-05
F12	coagulation factor XII (Hageman factor)	Extracellular Space	peptidase	P00748	NO	no	NO	prognosis	Cancer, Cardiovascular Disease, Dermatological Diseases and Conditions, Gastrointestinal Disease, Hematological Disease, Hereditary Disorder, Immunological Disease, Infectious Disease, Inflammatory Response, Organismal Injury and Abnormalities	1.02865e+08	9.46068e-05	2.8382e-05
C8A	complement component 8, alpha polypeptide	Extracellular Space	other	P07357	NO	no	NO		Cancer, Developmental Disorder, Hereditary Disorder, Immunological Disease, Inflammatory Response	1.02717e+08	9.44709e-05	2.83413e-05
NID2	nidogen 2 (osteonidogen)	Extracellular Space	other	Q14112	NO	YES	Yes		Cancer, Dermatological Diseases and Conditions, Respiratory Disease	1.02499e+08	9.42702e-05	2.82811e-05
IL6ST	interleukin 6 signal transducer (gp130, oncostatin M receptor)	Plasma Membrane	transmembrane receptor	P40189	NO	YES	Yes	unspecified application	Cancer, Cardiovascular Disease, Connective Tissue Disorders, Developmental Disorder, Endocrine System Disorders, Gastrointestinal Disease, Hematological Disease, Hepatic System Disease, Hypersensitivity Response, Immunological Disease, Infectious Disease, Inflammatory Disease, Inflammatory Response, Metabolic Disease, Neurological Disease, Nutritional Disease, Organismal Injury and Abnormalities,…	1.0123e+08	9.31027e-05	2.79308e-05	*
SERPINA5	serpin peptidase inhibitor, clade A (alpha-1 antiproteinase, antitrypsin), member 5	Extracellular Space	other	P05154	NO	YES	Yes	diagnosis	Cancer, Cardiovascular Disease, Endocrine System Disorders, Gastrointestinal Disease, Hematological Disease, Hepatic System Disease, Infectious Disease, Inflammatory Disease, Organismal Injury and Abnormalities, Reproductive System Disease	1.00613e+08	9.25359e-05	2.77608e-05
VCAN	versican	Extracellular Space	other	P13611	NO	YES	Yes		Cancer, Dermatological Diseases and Conditions, Endocrine System Disorders, Hematological Disease, Hereditary Disorder, Immunological Disease, Inflammatory Response, Neurological Disease, Ophthalmic Disease, Organismal Injury and Abnormalities, Psychological Disorders, Reproductive System Disease, Skeletal and Muscular Disorders	9.95791e+07	9.15848e-05	2.74754e-05	*
TPP1	tripeptidyl peptidase I	Cytoplasm	peptidase	O14773	NO	YES	Yes		Cardiovascular Disease, Developmental Disorder, Gastrointestinal Disease, Hereditary Disorder, Metabolic Disease, Neurological Disease	9.6247e+07	8.85201e-05	2.6556e-05	*
NTRK2	neurotrophic tyrosine kinase, receptor, type 2	Plasma Membrane	kinase	Q16620	NO	YES	Yes	diagnosis,disease progression,response to therapy	Auditory Disease, Cancer, Connective Tissue Disorders, Developmental Disorder, Endocrine System Disorders, Gastrointestinal Disease, Hematological Disease, Hepatic System Disease, Hereditary Disorder, Immunological Disease, Infectious Disease, Inflammatory Disease, Metabolic Disease, Neurological Disease, Nutritional Disease, Organismal Injury and Abnormalities, Psychological Disorders, Renal and…	9.39528e+07	8.64101e-05	2.5923e-05	*
SEZ6L	seizure related 6 homolog (mouse)-like	Plasma Membrane	other	Q9BYH1	NO	YES	NO		Cancer, Cardiovascular Disease, Respiratory Disease	9.30012e+07	8.55349e-05	2.56605e-05
OLFML3	olfactomedin-like 3	Extracellular Space	other	Q9NRN5	NO	YES	Yes		Cancer, Gastrointestinal Disease	9.26817e+07	8.52411e-05	2.55723e-05
RTN4R	reticulon 4 receptor	Plasma Membrane	other	Q9BZR6	NO	YES	Yes		Hereditary Disorder, Metabolic Disease, Neurological Disease, Psychological Disorders, Skeletal and Muscular Disorders	9.24672e+07	8.50438e-05	2.55131e-05	*
RGMB	RGM domain family, member B	Plasma Membrane	other	Q6NW40	NO	YES	Yes			9.22575e+07	8.48509e-05	2.54553e-05
FBN1	fibrillin 1	Extracellular Space	other	P35555	NO	YES	Yes		Cancer, Cardiovascular Disease, Connective Tissue Disorders, Dermatological Diseases and Conditions, Developmental Disorder, Hematological Disease, Hereditary Disorder, Inflammatory Disease, Inflammatory Response, Neurological Disease, Ophthalmic Disease, Organismal Injury and Abnormalities, Reproductive System Disease, Respiratory Disease, Skeletal and Muscular Disorders	9.13561e+07	8.40219e-05	2.52066e-05
ITM2B	integral membrane protein 2B	Plasma Membrane	other	Q9Y287	NO	YES	Yes		Cardiovascular Disease, Metabolic Disease, Neurological Disease, Organismal Injury and Abnormalities, Psychological Disorders	9.12058e+07	8.38837e-05	2.51651e-05	*
GFRA2	GDNF family receptor alpha 2	Plasma Membrane	transmembrane receptor	O00451	NO	YES	NO		Dermatological Diseases and Conditions, Developmental Disorder, Gastrointestinal Disease, Neurological Disease, Ophthalmic Disease, Skeletal and Muscular Disorders	9.11215e+07	8.38061e-05	2.51418e-05	*
IGFALS	insulin-like growth factor binding protein, acid labile subunit	Extracellular Space	other	P35858	NO	no	NO		Developmental Disorder, Hereditary Disorder, Neurological Disease, Nutritional Disease, Psychological Disorders, Skeletal and Muscular Disorders	9.05993e+07	8.33258e-05	2.49978e-05	*
POMGNT1	protein O-linked mannose N-acetylglucosaminyltransferase 1 (beta 1,2-)	Cytoplasm	enzyme	Q8WZA1	NO	YES	Yes		Cancer, Developmental Disorder, Gastrointestinal Disease, Hereditary Disorder, Metabolic Disease, Neurological Disease, Ophthalmic Disease, Organismal Injury and Abnormalities, Skeletal and Muscular Disorders	89527427	8.234e-05	2.4702e-05
KRT77	keratin 77	Other	other	Q7Z794	NO	no	NO		Cancer	8.89678e+07	8.18253e-05	2.45476e-05
VASN	vasorin	Plasma Membrane	other	Q6EMK4	NO	no	NO		Cancer, Organismal Injury and Abnormalities, Reproductive System Disease	8.86386e+07	8.15226e-05	2.44568e-05
KRT10	keratin 10	Cytoplasm	other	P13645	Yes	YES	Yes		Cancer, Dermatological Diseases and Conditions, Developmental Disorder, Endocrine System Disorders, Gastrointestinal Disease, Hematological Disease, Hereditary Disorder, Immunological Disease, Infectious Disease, Inflammatory Disease, Inflammatory Response, Neurological Disease, Organismal Injury and Abnormalities, Respiratory Disease	8.82935e+07	8.12052e-05	2.43616e-05
RTN4RL2	reticulon 4 receptor-like 2	Plasma Membrane	other	Q86UN3	NO	no	NO			8.66885e+07	7.97291e-05	2.39187e-05
LMAN2	lectin, mannose-binding 2	Cytoplasm	transporter	Q12907	NO	YES	Yes		Infectious Disease, Organismal Injury and Abnormalities, Renal and Urological Disease	8.5965e+07	7.90636e-05	2.37191e-05
FGFR2	fibroblast growth factor receptor 2	Plasma Membrane	kinase	P21802	NO	YES	Yes	diagnosis,response to therapy	Cancer, Connective Tissue Disorders, Dermatological Diseases and Conditions, Developmental Disorder, Endocrine System Disorders, Gastrointestinal Disease, Hematological Disease, Hepatic System Disease, Hereditary Disorder, Immunological Disease, Infectious Disease, Inflammatory Disease, Inflammatory Response, Metabolic Disease, Neurological Disease, Nutritional Disease, Ophthalmic Disease, Organi…	8.56935e+07	7.88139e-05	2.36442e-05
QPCT	glutaminyl-peptide cyclotransferase	Cytoplasm	enzyme	Q16769	NO	YES	Yes		Cancer, Gastrointestinal Disease, Inflammatory Response, Metabolic Disease, Neurological Disease, Organismal Injury and Abnormalities, Psychological Disorders	8.55936e+07	7.87221e-05	2.36166e-05	*
LAMC1	laminin, gamma 1 (formerly LAMB2)	Extracellular Space	other	P11047	NO	YES	Yes		Cancer, Cardiovascular Disease, Connective Tissue Disorders, Developmental Disorder, Gastrointestinal Disease, Neurological Disease, Organismal Injury and Abnormalities, Renal and Urological Disease, Skeletal and Muscular Disorders	8.54719e+07	7.86101e-05	2.3583e-05	*
CADM1	cell adhesion molecule 1	Plasma Membrane	other	Q9BY67	NO	YES	Yes		Cancer, Developmental Disorder, Endocrine System Disorders, Gastrointestinal Disease, Hereditary Disorder, Inflammatory Response, Organismal Injury and Abnormalities, Reproductive System Disease	8.53365e+07	7.84856e-05	2.35457e-05
CPVL	carboxypeptidase, vitellogenic-like	Other	peptidase	Q9H3G5	NO	no	Yes		Cardiovascular Disease, Dermatological Diseases and Conditions, Endocrine System Disorders, Gastrointestinal Disease, Immunological Disease, Inflammatory Disease, Inflammatory Response, Metabolic Disease	8.50423e+07	7.8215e-05	2.34645e-05
LPHN3	latrophilin 3	Plasma Membrane	G-protein coupled receptor	Q9HAR2	NO	YES	Yes			8.41177e+07	7.73646e-05	2.32094e-05
C8G	complement component 8, gamma polypeptide	Extracellular Space	transporter	P07360	NO	no	NO			8.34571e+07	7.67571e-05	2.30271e-05
FSTL1	follistatin-like 1	Extracellular Space	other	Q12841	NO	YES	Yes		Cancer, Cardiovascular Disease, Connective Tissue Disorders, Dermatological Diseases and Conditions, Developmental Disorder, Gastrointestinal Disease, Hematological Disease, Hereditary Disorder, Immunological Disease, Inflammatory Disease, Inflammatory Response, Organismal Injury and Abnormalities, Renal and Urological Disease, Respiratory Disease, Skeletal and Muscular Disorders	8.31097e+07	7.64375e-05	2.29313e-05
ICAM5	intercellular adhesion molecule 5, telencephalin	Plasma Membrane	other	Q9UMF0	NO	YES	Yes		Hereditary Disorder, Inflammatory Response, Neurological Disease, Psychological Disorders, Skeletal and Muscular Disorders	8.19505e+07	7.53714e-05	2.26114e-05	*
PENK	proenkephalin	Extracellular Space	other	P01210	Yes	YES	NO		Hereditary Disorder, Inflammatory Response, Metabolic Disease, Neurological Disease, Organismal Injury and Abnormalities, Psychological Disorders, Reproductive System Disease, Skeletal and Muscular Disorders	8.1461e+07	7.49212e-05	2.24763e-05	*
SHISA5	shisa family member 5	Nucleus	other	Q8N114	NO	YES	Yes			8.01932e+07	7.37552e-05	2.21266e-05
HABP2	hyaluronan binding protein 2	Extracellular Space	peptidase	Q14520	NO	no	NO		Cancer, Cardiovascular Disease, Endocrine System Disorders, Gastrointestinal Disease, Hematological Disease, Hepatic System Disease, Inflammatory Disease, Organismal Injury and Abnormalities, Respiratory Disease	7.99977e+07	7.35754e-05	2.20726e-05
PPIB	peptidylprolyl isomerase B (cyclophilin B)	Cytoplasm	enzyme	P23284	NO	YES	Yes		Connective Tissue Disorders, Developmental Disorder, Hereditary Disorder, Infectious Disease, Inflammatory Response, Metabolic Disease, Neurological Disease, Reproductive System Disease, Skeletal and Muscular Disorders	7.9971e+07	7.35508e-05	2.20652e-05
CSF1	colony stimulating factor 1 (macrophage)	Extracellular Space	cytokine	P09603	Yes	YES	Yes	diagnosis,disease progression,efficacy,prognosis,unspecified application	Cancer, Cardiovascular Disease, Connective Tissue Disorders, Dermatological Diseases and Conditions, Developmental Disorder, Gastrointestinal Disease, Hematological Disease, Hepatic System Disease, Hereditary Disorder, Hypersensitivity Response, Immunological Disease, Infectious Disease, Inflammatory Disease, Inflammatory Response, Metabolic Disease, Neurological Disease, Ophthalmic Disease, Orga…	7.92314e+07	7.28706e-05	2.18612e-05
NRN1	neuritin 1	Cytoplasm	other	Q9NPD7	NO	YES	Yes		Cancer, Gastrointestinal Disease	7.91549e+07	7.28003e-05	2.18401e-05
QSOX1	quiescin Q6 sulfhydryl oxidase 1	Cytoplasm	enzyme	O00391	NO	no	Yes		Cancer, Organismal Injury and Abnormalities, Reproductive System Disease	7.88804e+07	7.25478e-05	2.17643e-05
CTSH	cathepsin H	Cytoplasm	peptidase	P09668	NO	YES	Yes		Cancer, Gastrointestinal Disease, Inflammatory Response, Organismal Injury and Abnormalities, Renal and Urological Disease, Reproductive System Disease	7.83207e+07	7.2033e-05	2.16099e-05
IGFBP5	insulin-like growth factor binding protein 5	Extracellular Space	other	P24593	NO	YES	Yes	unspecified application	Cancer, Cardiovascular Disease, Connective Tissue Disorders, Dermatological Diseases and Conditions, Endocrine System Disorders, Gastrointestinal Disease, Hereditary Disorder, Immunological Disease, Inflammatory Disease, Metabolic Disease, Neurological Disease, Organismal Injury and Abnormalities, Reproductive System Disease, Skeletal and Muscular Disorders	7.75466e+07	7.13211e-05	2.13963e-05	*
SEPP1	selenoprotein P, plasma, 1	Extracellular Space	other	P49908	NO	YES	NO		Cancer, Hereditary Disorder, Infectious Disease, Metabolic Disease, Neurological Disease, Nutritional Disease, Psychological Disorders	7.70988e+07	7.09092e-05	2.12728e-05	*
CALR	calreticulin	Cytoplasm	transcription regulator	P27797	NO	YES	Yes	unspecified application	Cancer, Cardiovascular Disease, Connective Tissue Disorders, Dermatological Diseases and Conditions, Developmental Disorder, Endocrine System Disorders, Gastrointestinal Disease, Hereditary Disorder, Immunological Disease, Inflammatory Disease, Inflammatory Response, Neurological Disease, Organismal Injury and Abnormalities, Psychological Disorders, Renal and Urological Disease, Skeletal and Musc…	7.54996e+07	6.94384e-05	2.08315e-05	*
ATP6AP2	ATPase, H+ transporting, lysosomal accessory protein 2	Cytoplasm	transporter	O75787	NO	YES	Yes		Developmental Disorder, Hereditary Disorder, Infectious Disease, Neurological Disease, Ophthalmic Disease, Psychological Disorders, Reproductive System Disease, Skeletal and Muscular Disorders	7.42293e+07	6.827e-05	2.0481e-05	*
CNTNAP2	contactin associated protein-like 2	Plasma Membrane	other	Q9UHC6	NO	YES	NO		Cancer, Dermatological Diseases and Conditions, Developmental Disorder, Endocrine System Disorders, Gastrointestinal Disease, Hematological Disease, Hereditary Disorder, Immunological Disease, Metabolic Disease, Neurological Disease, Organismal Injury and Abnormalities, Psychological Disorders	7.29581e+07	6.71009e-05	2.01303e-05	*
TNXB	tenascin XB	Extracellular Space	other	P22105	NO	no	NO		Cancer, Connective Tissue Disorders, Dermatological Diseases and Conditions, Developmental Disorder, Endocrine System Disorders, Gastrointestinal Disease, Hereditary Disorder, Immunological Disease, Inflammatory Disease, Metabolic Disease, Neurological Disease, Organismal Injury and Abnormalities, Psychological Disorders, Reproductive System Disease, Skeletal and Muscular Disorders	7.28298e+07	6.69829e-05	2.00949e-05	*
ENO2	enolase 2 (gamma, neuronal)	Cytoplasm	enzyme	P09104	NO	YES	Yes	diagnosis,efficacy,prognosis	Cancer, Cardiovascular Disease, Developmental Disorder, Hereditary Disorder, Neurological Disease, Psychological Disorders, Respiratory Disease, Skeletal and Muscular Disorders	7.28189e+07	6.69729e-05	2.00919e-05	*	*
DNER	delta/notch-like EGF repeat containing	Plasma Membrane	transmembrane receptor	Q8NFT8	NO	YES	Yes		Cancer, Hematological Disease, Immunological Disease	7.21436e+07	6.63518e-05	1.99056e-05
MASP1	mannan-binding lectin serine peptidase 1 (C4/C2 activating component of Ra-reactive factor)	Extracellular Space	peptidase	P48740	NO	no	NO		Cancer, Connective Tissue Disorders, Developmental Disorder, Gastrointestinal Disease, Hepatic System Disease, Hereditary Disorder, Inflammatory Response, Organismal Injury and Abnormalities, Reproductive System Disease, Skeletal and Muscular Disorders	7.20272e+07	6.62448e-05	1.98734e-05
PTPRF	protein tyrosine phosphatase, receptor type, F	Plasma Membrane	phosphatase	P10586	NO	YES	Yes		Cancer, Connective Tissue Disorders, Dental Disease, Developmental Disorder, Gastrointestinal Disease, Hematological Disease, Immunological Disease, Neurological Disease, Nutritional Disease, Ophthalmic Disease, Organismal Injury and Abnormalities, Psychological Disorders, Renal and Urological Disease, Skeletal and Muscular Disorders	7.1945e+07	6.61691e-05	1.98507e-05
ENO1	enolase 1, (alpha)	Cytoplasm	enzyme	P06733	Yes	YES	Yes	diagnosis	Cancer, Connective Tissue Disorders, Dermatological Diseases and Conditions, Endocrine System Disorders, Gastrointestinal Disease, Hematological Disease, Immunological Disease, Inflammatory Disease, Inflammatory Response, Organismal Injury and Abnormalities, Reproductive System Disease, Respiratory Disease, Skeletal and Muscular Disorders	7.1848e+07	6.60799e-05	1.9824e-05
C4orf48	chromosome 4 open reading frame 48	Other	other	Q5BLP8	NO	YES	NO			7.15418e+07	6.57983e-05	1.97395e-05
PTPRG	protein tyrosine phosphatase, receptor type, G	Plasma Membrane	phosphatase	P23470	NO	YES	Yes	safety	Cancer, Gastrointestinal Disease, Organismal Injury and Abnormalities, Reproductive System Disease	7.12686e+07	6.5547e-05	1.96641e-05
SPINT2	serine peptidase inhibitor, Kunitz type, 2	Extracellular Space	other	O43291	Yes	YES	NO	diagnosis	Cancer, Developmental Disorder, Endocrine System Disorders, Gastrointestinal Disease, Hereditary Disorder, Organismal Injury and Abnormalities, Reproductive System Disease	7.09525e+07	6.52563e-05	1.95769e-05
LYVE1	lymphatic vessel endothelial hyaluronan receptor 1	Plasma Membrane	transmembrane receptor	Q9Y5Y7	NO	no	NO	disease progression	Cancer, Organismal Injury and Abnormalities, Reproductive System Disease	7.04896e+07	6.48306e-05	1.94492e-05
CNTN6	contactin 6	Plasma Membrane	enzyme	Q9UQ52	NO	YES	Yes		Cancer, Cardiovascular Disease, Dermatological Diseases and Conditions, Neurological Disease	6.98353e+07	6.42288e-05	1.92686e-05	*
PTPRD	protein tyrosine phosphatase, receptor type, D	Plasma Membrane	phosphatase	P23468	NO	YES	NO		Cancer, Cardiovascular Disease, Dermatological Diseases and Conditions, Gastrointestinal Disease, Neurological Disease, Organismal Injury and Abnormalities, Psychological Disorders, Reproductive System Disease	6.9769e+07	6.41679e-05	1.92504e-05	*
GRIA4	glutamate receptor, ionotropic, AMPA 4	Plasma Membrane	ion channel	P48058	NO	YES	Yes		Cancer, Cardiovascular Disease, Endocrine System Disorders, Gastrointestinal Disease, Hereditary Disorder, Metabolic Disease, Neurological Disease, Psychological Disorders	6.91198e+07	6.35708e-05	1.90712e-05	*
FUCA2	fucosidase, alpha-L- 2, plasma	Extracellular Space	enzyme	Q9BTY2	NO	no	Yes		Cancer, Gastrointestinal Disease	6.85379e+07	6.30356e-05	1.89107e-05
RGMA	RGM domain family, member A	Plasma Membrane	other	Q96B86	NO	YES	NO		Connective Tissue Disorders, Developmental Disorder, Inflammatory Response, Neurological Disease, Organismal Injury and Abnormalities, Skeletal and Muscular Disorders	6.84627e+07	6.29664e-05	1.88899e-05
ART3	ADP-ribosyltransferase 3	Plasma Membrane	enzyme	Q13508	NO	YES	NO		Inflammatory Response	6.75752e+07	6.21502e-05	1.86451e-05
KIT	v-kit Hardy-Zuckerman 4 feline sarcoma viral oncogene homolog	Plasma Membrane	transmembrane receptor	P10721	NO	YES	NO	diagnosis,efficacy,prognosis,safety,unspecified application	Cancer, Cardiovascular Disease, Connective Tissue Disorders, Dermatological Diseases and Conditions, Developmental Disorder, Endocrine System Disorders, Gastrointestinal Disease, Hematological Disease, Hepatic System Disease, Hereditary Disorder, Hypersensitivity Response, Immunological Disease, Infectious Disease, Inflammatory Disease, Inflammatory Response, Metabolic Disease, Neurological Disea…	6.68864e+07	6.15166e-05	1.8455e-05	*
CTSB	cathepsin B	Cytoplasm	peptidase	P07858	Yes	YES	NO		Cancer, Cardiovascular Disease, Connective Tissue Disorders, Dermatological Diseases and Conditions, Developmental Disorder, Endocrine System Disorders, Gastrointestinal Disease, Hematological Disease, Hepatic System Disease, Hereditary Disorder, Immunological Disease, Infectious Disease, Inflammatory Disease, Inflammatory Response, Metabolic Disease, Neurological Disease, Organismal Injury and A…	6.6686e+07	6.13323e-05	1.83997e-05	*
CGREF1	cell growth regulator with EF-hand domain 1	Extracellular Space	other	Q99674	Yes	YES	NO		Infectious Disease, Organismal Injury and Abnormalities, Renal and Urological Disease	6.65607e+07	6.12172e-05	1.83651e-05
LAMP2	lysosomal-associated membrane protein 2	Plasma Membrane	enzyme	P13473	NO	YES	Yes		Cardiovascular Disease, Connective Tissue Disorders, Dental Disease, Developmental Disorder, Gastrointestinal Disease, Hereditary Disorder, Infectious Disease, Inflammatory Response, Skeletal and Muscular Disorders	6.53787e+07	6.013e-05	1.8039e-05
CNTFR	ciliary neurotrophic factor receptor	Plasma Membrane	transmembrane receptor	P26992	NO	YES	NO		Cancer, Gastrointestinal Disease, Hematological Disease, Immunological Disease, Neurological Disease, Organismal Injury and Abnormalities, Renal and Urological Disease, Skeletal and Muscular Disorders	6.4765e+07	5.95655e-05	1.78697e-05	*
FRZB	frizzled-related protein	Extracellular Space	other	Q92765	NO	YES	NO		Cancer, Connective Tissue Disorders, Dermatological Diseases and Conditions, Gastrointestinal Disease, Hepatic System Disease, Immunological Disease, Inflammatory Disease, Organismal Injury and Abnormalities, Reproductive System Disease, Skeletal and Muscular Disorders	64349184	5.91831e-05	1.77549e-05
CTSZ	cathepsin Z	Cytoplasm	peptidase	Q9UBR2	NO	YES	Yes		Cancer, Gastrointestinal Disease, Infectious Disease, Inflammatory Response, Reproductive System Disease, Respiratory Disease	6.40734e+07	5.89295e-05	1.76788e-05
CANT1	calcium activated nucleotidase 1	Extracellular Space	enzyme	Q8WVQ1	NO	YES	Yes		Cancer, Cardiovascular Disease, Connective Tissue Disorders, Developmental Disorder, Hematological Disease, Hereditary Disorder, Infectious Disease, Inflammatory Response, Organismal Injury and Abnormalities, Renal and Urological Disease, Reproductive System Disease, Skeletal and Muscular Disorders	6.13271e+07	5.64037e-05	1.69211e-05
CD55	CD55 molecule, decay accelerating factor for complement (Cromer blood group)	Plasma Membrane	other	P08174	NO	YES	Yes		Cancer, Cardiovascular Disease, Developmental Disorder, Gastrointestinal Disease, Hepatic System Disease, Hereditary Disorder, Infectious Disease, Inflammatory Disease, Inflammatory Response, Metabolic Disease, Reproductive System Disease	6.05789e+07	5.57155e-05	1.67147e-05
HEXB	hexosaminidase B (beta polypeptide)	Cytoplasm	enzyme	P07686	NO	YES	NO		Auditory Disease, Connective Tissue Disorders, Developmental Disorder, Gastrointestinal Disease, Hereditary Disorder, Immunological Disease, Inflammatory Response, Metabolic Disease, Neurological Disease, Nutritional Disease, Ophthalmic Disease, Organismal Injury and Abnormalities, Renal and Urological Disease, Reproductive System Disease, Skeletal and Muscular Disorders	5.9702e+07	5.4909e-05	1.64727e-05	*
CADM2	cell adhesion molecule 2	Plasma Membrane	other	Q8N3J6	NO	YES	NO		Cancer, Gastrointestinal Disease	5.8826e+07	5.41033e-05	1.6231e-05
GSTP1	glutathione S-transferase pi 1	Cytoplasm	enzyme	P09211	NO	YES	Yes	diagnosis,efficacy,prognosis,safety,unspecified application	Auditory Disease, Cancer, Cardiovascular Disease, Dermatological Diseases and Conditions, Endocrine System Disorders, Gastrointestinal Disease, Hematological Disease, Hepatic System Disease, Inflammatory Disease, Inflammatory Response, Metabolic Disease, Neurological Disease, Organismal Injury and Abnormalities, Psychological Disorders, Renal and Urological Disease, Reproductive System Disease, R…	5.8193e+07	5.35212e-05	1.60564e-05	*	*
BAI2	brain-specific angiogenesis inhibitor 2	Plasma Membrane	G-protein coupled receptor	O60241	Yes	YES	Yes		Cancer, Dermatological Diseases and Conditions	5.70546e+07	5.24741e-05	1.57422e-05
ICOSLG	inducible T-cell co-stimulator ligand	Plasma Membrane	other	O75144	NO	YES	NO		Cancer, Connective Tissue Disorders, Dermatological Diseases and Conditions, Gastrointestinal Disease, Immunological Disease, Inflammatory Disease, Inflammatory Response, Organismal Injury and Abnormalities, Renal and Urological Disease, Skeletal and Muscular Disorders	5.69552e+07	5.23828e-05	1.57148e-05
SPOCK1	sparc/osteonectin, cwcv and kazal-like domains proteoglycan (testican) 1	Extracellular Space	other	Q08629	NO	YES	Yes		Cancer, Connective Tissue Disorders, Endocrine System Disorders, Gastrointestinal Disease, Hereditary Disorder, Immunological Disease, Inflammatory Disease, Metabolic Disease, Neurological Disease, Organismal Injury and Abnormalities, Renal and Urological Disease, Skeletal and Muscular Disorders	5.68211e+07	5.22594e-05	1.56778e-05
PLD3	phospholipase D family, member 3	Cytoplasm	enzyme	Q8IV08	NO	YES	Yes		Cancer	5.66178e+07	5.20725e-05	1.56217e-05
ST6GAL2	ST6 beta-galactosamide alpha-2,6-sialyltranferase 2	Cytoplasm	enzyme	Q96JF0	Yes	no	Yes		Cancer, Dermatological Diseases and Conditions	5.59749e+07	5.14811e-05	1.54443e-05
SAA4	serum amyloid A4, constitutive	Extracellular Space	transporter	P35542	NO	no	NO		Cancer, Gastrointestinal Disease, Hepatic System Disease	5.58201e+07	5.13388e-05	1.54016e-05
SPON1	spondin 1, extracellular matrix protein	Extracellular Space	other	Q9HCB6	Yes	YES	NO		Cancer, Gastrointestinal Disease, Inflammatory Disease, Metabolic Disease, Neurological Disease, Psychological Disorders	5.56745e+07	5.12049e-05	1.53615e-05	*
MMRN2	multimerin 2	Extracellular Space	other	Q9H8L6	NO	YES	NO			5.56531e+07	5.11852e-05	1.53556e-05
LAMA2	laminin, alpha 2	Extracellular Space	other	P24043	NO	YES	NO		Cancer, Connective Tissue Disorders, Dental Disease, Dermatological Diseases and Conditions, Developmental Disorder, Gastrointestinal Disease, Hereditary Disorder, Immunological Disease, Infectious Disease, Inflammatory Disease, Inflammatory Response, Neurological Disease, Organismal Injury and Abnormalities, Psychological Disorders, Skeletal and Muscular Disorders	5.54083e+07	5.09601e-05	1.5288e-05	*
FGFR3	fibroblast growth factor receptor 3	Plasma Membrane	kinase	P22607	NO	YES	Yes	prognosis	Auditory Disease, Cancer, Connective Tissue Disorders, Dermatological Diseases and Conditions, Developmental Disorder, Endocrine System Disorders, Gastrointestinal Disease, Hematological Disease, Hepatic System Disease, Hereditary Disorder, Immunological Disease, Inflammatory Disease, Neurological Disease, Organismal Injury and Abnormalities, Renal and Urological Disease, Reproductive System Dise…	5.53794e+07	5.09334e-05	1.528e-05	*
PROC	protein C (inactivator of coagulation factors Va and VIIIa)	Extracellular Space	peptidase	P04070	NO	YES	NO	diagnosis,efficacy	Cardiovascular Disease, Connective Tissue Disorders, Dermatological Diseases and Conditions, Developmental Disorder, Gastrointestinal Disease, Hematological Disease, Hepatic System Disease, Hereditary Disorder, Immunological Disease, Infectious Disease, Inflammatory Disease, Inflammatory Response, Neurological Disease, Nutritional Disease, Ophthalmic Disease, Organismal Injury and Abnormalities, …	5.52799e+07	5.08419e-05	1.52526e-05	*
CD74	CD74 molecule, major histocompatibility complex, class II invariant chain	Plasma Membrane	transmembrane receptor	P04233	NO	YES	Yes		Cancer, Connective Tissue Disorders, Dermatological Diseases and Conditions, Endocrine System Disorders, Gastrointestinal Disease, Hematological Disease, Hepatic System Disease, Immunological Disease, Infectious Disease, Inflammatory Disease, Inflammatory Response, Metabolic Disease, Neurological Disease, Nutritional Disease, Organismal Injury and Abnormalities, Psychological Disorders, Reproduct…	5.50213e+07	5.06042e-05	1.51812e-05	*
GGH	gamma-glutamyl hydrolase (conjugase, folylpolygammaglutamyl hydrolase)	Cytoplasm	peptidase	Q92820	NO	YES	Yes		Cancer, Gastrointestinal Disease	5.4851e+07	5.04475e-05	1.51343e-05
MANBA	mannosidase, beta A, lysosomal	Cytoplasm	enzyme	O00462	NO	YES	Yes		Cancer, Connective Tissue Disorders, Developmental Disorder, Gastrointestinal Disease, Hereditary Disorder, Infectious Disease, Inflammatory Response, Metabolic Disease, Organismal Injury and Abnormalities, Renal and Urological Disease	5.48325e+07	5.04304e-05	1.51291e-05
MAN1A1	mannosidase, alpha, class 1A, member 1	Cytoplasm	enzyme	P33908	Yes	YES	Yes		Cancer, Hereditary Disorder, Infectious Disease, Neurological Disease, Organismal Injury and Abnormalities, Psychological Disorders, Renal and Urological Disease, Skeletal and Muscular Disorders	5.48116e+07	5.04112e-05	1.51234e-05	*
IGJ	immunoglobulin J polypeptide, linker protein for immunoglobulin alpha and mu polypeptides	Extracellular Space	other	P01591	NO	YES	NO		Cancer, Gastrointestinal Disease, Hepatic System Disease, Infectious Disease, Inflammatory Response, Organismal Injury and Abnormalities, Reproductive System Disease, Respiratory Disease	5.45297e+07	5.0152e-05	1.50456e-05
CPQ	carboxypeptidase Q	Extracellular Space	peptidase	Q9Y646	NO	YES	Yes			5.35874e+07	4.92854e-05	1.47856e-05
FETUB	fetuin B	Extracellular Space	other	Q9UGM5	NO	YES	NO		Cancer, Dermatological Diseases and Conditions, Gastrointestinal Disease	5.31919e+07	4.89216e-05	1.46765e-05
F10	coagulation factor X	Extracellular Space	peptidase	P00742	NO	YES	NO	efficacy	Cancer, Cardiovascular Disease, Connective Tissue Disorders, Dermatological Diseases and Conditions, Endocrine System Disorders, Gastrointestinal Disease, Hematological Disease, Hereditary Disorder, Immunological Disease, Infectious Disease, Inflammatory Disease, Inflammatory Response, Neurological Disease, Nutritional Disease, Ophthalmic Disease, Organismal Injury and Abnormalities, Psychologica…	5.30091e+07	4.87534e-05	1.4626e-05	*
CDH15	cadherin 15, type 1, M-cadherin (myotubule)	Plasma Membrane	other	P55291	NO	YES	NO		Developmental Disorder, Hereditary Disorder, Neurological Disease	5.23235e+07	4.81229e-05	1.44369e-05
GNS	glucosamine (N-acetyl)-6-sulfatase	Cytoplasm	enzyme	P15586	NO	YES	Yes		Developmental Disorder, Hereditary Disorder, Metabolic Disease	5.18854e+07	4.772e-05	1.4316e-05
VCAM1	vascular cell adhesion molecule 1	Plasma Membrane	transmembrane receptor	P19320	NO	YES	Yes	diagnosis,disease progression,efficacy,prognosis,unspecified application	Cancer, Cardiovascular Disease, Connective Tissue Disorders, Dermatological Diseases and Conditions, Endocrine System Disorders, Gastrointestinal Disease, Hypersensitivity Response, Immunological Disease, Inflammatory Disease, Inflammatory Response, Metabolic Disease, Neurological Disease, Ophthalmic Disease, Organismal Injury and Abnormalities, Renal and Urological Disease, Reproductive System D…	5.1096e+07	4.6994e-05	1.40982e-05	*	*
ADAM22	ADAM metallopeptidase domain 22	Plasma Membrane	peptidase	Q9P0K1	NO	YES	NO		Neurological Disease	5.10718e+07	4.69717e-05	1.40915e-05	*
COCH	cochlin	Extracellular Space	other	O43405	NO	YES	NO		Auditory Disease, Hereditary Disorder, Neurological Disease, Psychological Disorders, Skeletal and Muscular Disorders	5.02228e+07	4.61909e-05	1.38573e-05	*
PAPLN	papilin, proteoglycan-like sulfated glycoprotein	Extracellular Space	other	O95428	NO	no	NO			5.01932e+07	4.61636e-05	1.38491e-05
PTPRN2	protein tyrosine phosphatase, receptor type, N polypeptide 2	Plasma Membrane	phosphatase	Q92932	Yes	YES	Yes		Cancer, Connective Tissue Disorders, Gastrointestinal Disease, Hereditary Disorder, Immunological Disease, Infectious Disease, Inflammatory Disease, Neurological Disease, Organismal Injury and Abnormalities, Renal and Urological Disease, Reproductive System Disease, Skeletal and Muscular Disorders	4.97992e+07	4.58012e-05	1.37404e-05	*
GOLM1	golgi membrane protein 1	Cytoplasm	other	Q8NBJ4	NO	YES	Yes	diagnosis	Cancer, Gastrointestinal Disease, Hepatic System Disease, Organismal Injury and Abnormalities	4.97812e+07	4.57847e-05	1.37354e-05
SULF2	sulfatase 2	Plasma Membrane	enzyme	Q8IWU5	Yes	YES	Yes		Cancer, Connective Tissue Disorders, Developmental Disorder, Gastrointestinal Disease, Hepatic System Disease, Infectious Disease, Organismal Injury and Abnormalities, Skeletal and Muscular Disorders	4.95779e+07	4.55977e-05	1.36793e-05
THBS2	thrombospondin 2	Extracellular Space	other	P35442	NO	YES	Yes		Cancer, Cardiovascular Disease, Connective Tissue Disorders, Dermatological Diseases and Conditions, Developmental Disorder, Hematological Disease, Inflammatory Disease, Inflammatory Response, Neurological Disease, Organismal Injury and Abnormalities, Reproductive System Disease, Respiratory Disease, Skeletal and Muscular Disorders	4.93185e+07	4.53591e-05	1.36077e-05
PCDHAC2	protocadherin alpha subfamily C, 2	Plasma Membrane	other	Q9Y5I4	NO	no	NO		Cancer	4.90104e+07	4.50758e-05	1.35227e-05
SELENBP1	selenium binding protein 1	Cytoplasm	other	Q13228	NO	no	Yes		Cancer, Cardiovascular Disease, Connective Tissue Disorders, Hematological Disease, Immunological Disease, Inflammatory Disease, Inflammatory Response, Metabolic Disease, Neurological Disease, Organismal Injury and Abnormalities, Psychological Disorders, Renal and Urological Disease, Reproductive System Disease, Respiratory Disease, Skeletal and Muscular Disorders	4.89671e+07	4.50359e-05	1.35108e-05	*
GPC1	glypican 1	Plasma Membrane	transmembrane receptor	P35052	NO	YES	Yes		Cancer, Developmental Disorder, Endocrine System Disorders, Gastrointestinal Disease, Hereditary Disorder, Neurological Disease, Organismal Injury and Abnormalities, Psychological Disorders, Reproductive System Disease, Skeletal and Muscular Disorders	4.85762e+07	4.46764e-05	1.34029e-05	*
HEXA	hexosaminidase A (alpha polypeptide)	Cytoplasm	enzyme	P06865	NO	YES	Yes		Auditory Disease, Connective Tissue Disorders, Developmental Disorder, Hereditary Disorder, Metabolic Disease, Neurological Disease, Nutritional Disease, Ophthalmic Disease, Organismal Injury and Abnormalities, Reproductive System Disease, Skeletal and Muscular Disorders	4.84705e+07	4.45792e-05	1.33738e-05	*
IGFBP4	insulin-like growth factor binding protein 4	Extracellular Space	other	P22692	Yes	YES	Yes		Cancer, Connective Tissue Disorders, Endocrine System Disorders, Immunological Disease, Inflammatory Disease, Metabolic Disease, Organismal Injury and Abnormalities, Reproductive System Disease, Skeletal and Muscular Disorders	4.81694e+07	4.43023e-05	1.32907e-05
CELSR2	cadherin, EGF LAG seven-pass G-type receptor 2	Plasma Membrane	G-protein coupled receptor	Q9HCU4	NO	YES	Yes		Cancer, Hematological Disease, Immunological Disease	4.7145e+07	4.33601e-05	1.3008e-05
CTSF	cathepsin F	Cytoplasm	peptidase	Q9UBX1	NO	YES	Yes		Cancer, Developmental Disorder, Hereditary Disorder, Inflammatory Response, Metabolic Disease, Neurological Disease, Nutritional Disease, Organismal Injury and Abnormalities, Reproductive System Disease	4.65912e+07	4.28508e-05	1.28552e-05	*
MEGF9	multiple EGF-like-domains 9	Other	other	Q9H1U4	NO	YES	Yes		Cancer	4.65517e+07	4.28144e-05	1.28443e-05
ENDOD1	endonuclease domain containing 1	Extracellular Space	enzyme	O94919	NO	YES	Yes			4.65461e+07	4.28093e-05	1.28428e-05
PGK1	phosphoglycerate kinase 1	Cytoplasm	kinase	P00558	NO	YES	Yes		Cancer, Connective Tissue Disorders, Gastrointestinal Disease, Hematological Disease, Hepatic System Disease, Hereditary Disorder, Immunological Disease, Inflammatory Disease, Neurological Disease, Organismal Injury and Abnormalities, Psychological Disorders, Reproductive System Disease, Skeletal and Muscular Disorders	4.63878e+07	4.26637e-05	1.27991e-05	*
LYZ	lysozyme	Extracellular Space	enzyme	P61626	NO	no	NO	unspecified application	Antimicrobial Response, Cancer, Connective Tissue Disorders, Dermatological Diseases and Conditions, Hematological Disease, Hereditary Disorder, Immunological Disease, Inflammatory Disease, Inflammatory Response, Metabolic Disease, Ophthalmic Disease, Organismal Injury and Abnormalities, Renal and Urological Disease, Reproductive System Disease, Respiratory Disease, Skeletal and Muscular Disorders	4.63556e+07	4.26341e-05	1.27902e-05
TNFRSF21	tumor necrosis factor receptor superfamily, member 21	Plasma Membrane	transmembrane receptor	O75509	Yes	YES	Yes		Cancer, Connective Tissue Disorders, Hematological Disease, Immunological Disease, Inflammatory Disease, Inflammatory Response, Metabolic Disease, Neurological Disease, Organismal Injury and Abnormalities, Skeletal and Muscular Disorders	4.62771e+07	4.25619e-05	1.27686e-05	*
SDF4	stromal cell derived factor 4	Cytoplasm	other	Q9BRK5	NO	YES	Yes		Infectious Disease, Organismal Injury and Abnormalities, Renal and Urological Disease, Reproductive System Disease	4.62019e+07	4.24928e-05	1.27478e-05
PRELP	proline/arginine-rich end leucine-rich repeat protein	Extracellular Space	other	P51888	NO	YES	Yes		Cancer, Cardiovascular Disease, Organismal Injury and Abnormalities, Reproductive System Disease, Respiratory Disease	4.57268e+07	4.20558e-05	1.26167e-05
CBLN3	cerebellin 3 precursor	Extracellular Space	other	Q6UW01	NO	YES	NO		Neurological Disease	4.53513e+07	4.17104e-05	1.25131e-05	*
LINGO1	leucine rich repeat and Ig domain containing 1	Plasma Membrane	other	Q96FE5	NO	YES	Yes		Infectious Disease, Neurological Disease	4.53069e+07	4.16696e-05	1.25009e-05	*
CAMK2A	calcium/calmodulin-dependent protein kinase II alpha	Cytoplasm	kinase	Q9UQM7	NO	YES	NO		Cardiovascular Disease, Hereditary Disorder, Metabolic Disease, Neurological Disease, Organismal Injury and Abnormalities, Psychological Disorders, Skeletal and Muscular Disorders	4.49031e+07	4.12982e-05	1.23895e-05	*
C1QTNF5	C1q and tumor necrosis factor related protein 5	Plasma Membrane	transmembrane receptor	Q9BXJ0	NO	YES	Yes	unspecified application	Cancer, Cardiovascular Disease, Gastrointestinal Disease, Hereditary Disorder, Ophthalmic Disease, Organismal Injury and Abnormalities, Reproductive System Disease	4.43652e+07	4.08035e-05	1.22411e-05
PCDH1	protocadherin 1	Plasma Membrane	other	Q08174	NO	YES	Yes		Cancer, Gastrointestinal Disease	4.43319e+07	4.07729e-05	1.22319e-05
CLSTN3	calsyntenin 3	Plasma Membrane	other	Q9BQT9	Yes	YES	Yes		Infectious Disease	4.42553e+07	4.07025e-05	1.22107e-05
SLITRK1	SLIT and NTRK-like family, member 1	Other	other	Q96PX8	NO	YES	NO		Cancer, Gastrointestinal Disease, Hereditary Disorder, Neurological Disease, Psychological Disorders	4.41307e+07	4.05879e-05	1.21764e-05	*
CXCL16	chemokine (C-X-C motif) ligand 16	Extracellular Space	cytokine	Q9H2A7	Yes	YES	Yes	diagnosis,disease progression,unspecified application	Cancer, Cardiovascular Disease, Connective Tissue Disorders, Endocrine System Disorders, Gastrointestinal Disease, Immunological Disease, Infectious Disease, Inflammatory Disease, Inflammatory Response, Metabolic Disease, Neurological Disease, Organismal Injury and Abnormalities, Psychological Disorders, Renal and Urological Disease, Reproductive System Disease, Skeletal and Muscular Disorders	4.40991e+07	4.05587e-05	1.21676e-05	*
CSPG4	chondroitin sulfate proteoglycan 4	Plasma Membrane	other	Q6UVK1	NO	no	Yes		Cancer, Dermatological Diseases and Conditions, Endocrine System Disorders, Gastrointestinal Disease, Hepatic System Disease, Inflammatory Response, Metabolic Disease, Nutritional Disease, Organismal Injury and Abnormalities, Reproductive System Disease, Respiratory Disease	4.39577e+07	4.04287e-05	1.21286e-05
SPOCK3	sparc/osteonectin, cwcv and kazal-like domains proteoglycan (testican) 3	Extracellular Space	other	Q9BQ16	NO	YES	NO		Cancer, Dermatological Diseases and Conditions, Hereditary Disorder, Neurological Disease, Psychological Disorders, Skeletal and Muscular Disorders	4.32501e+07	3.97779e-05	1.19334e-05	*
CBLN1	cerebellin 1 precursor	Cytoplasm	other	P23435	NO	YES	NO	unspecified application	Cancer, Cardiovascular Disease, Neurological Disease, Organismal Injury and Abnormalities, Reproductive System Disease, Respiratory Disease	4.29898e+07	3.95385e-05	1.18616e-05	*
LTBP2	latent transforming growth factor beta binding protein 2	Extracellular Space	other	Q14767	NO	no	Yes		Cancer, Connective Tissue Disorders, Dermatological Diseases and Conditions, Developmental Disorder, Gastrointestinal Disease, Hereditary Disorder, Infectious Disease, Ophthalmic Disease, Skeletal and Muscular Disorders	4.29091e+07	3.94643e-05	1.18393e-05
RNASE4	ribonuclease, RNase A family, 4	Extracellular Space	enzyme	P34096	NO	YES	Yes		Antimicrobial Response, Cancer, Organismal Injury and Abnormalities, Reproductive System Disease	4.22996e+07	3.89037e-05	1.16711e-05
BSG	basigin (Ok blood group)	Plasma Membrane	transporter	P35613	NO	YES	Yes	disease progression,prognosis,response to therapy	Cancer, Connective Tissue Disorders, Gastrointestinal Disease, Hematological Disease, Hepatic System Disease, Immunological Disease, Infectious Disease, Inflammatory Disease, Inflammatory Response, Organismal Injury and Abnormalities, Renal and Urological Disease, Reproductive System Disease, Respiratory Disease, Skeletal and Muscular Disorders	4.22156e+07	3.88265e-05	1.16479e-05
PRDX2	peroxiredoxin 2	Cytoplasm	enzyme	P32119	Yes	YES	Yes		Cancer, Cardiovascular Disease, Connective Tissue Disorders, Endocrine System Disorders, Gastrointestinal Disease, Hematological Disease, Hereditary Disorder, Immunological Disease, Infectious Disease, Inflammatory Disease, Inflammatory Response, Metabolic Disease, Neurological Disease, Nutritional Disease, Organismal Injury and Abnormalities, Psychological Disorders, Renal and Urological Disease…	4.20509e+07	3.8675e-05	1.16025e-05	*
DGCR2	DiGeorge syndrome critical region gene 2	Plasma Membrane	other	P98153	NO	YES	Yes		Hereditary Disorder, Neurological Disease, Psychological Disorders	4.19426e+07	3.85754e-05	1.15726e-05	*
FCGR3A	Fc fragment of IgG, low affinity IIIa, receptor (CD16a)	Plasma Membrane	transmembrane receptor	P08637	NO	no	NO		Cancer, Connective Tissue Disorders, Hematological Disease, Immunological Disease, Infectious Disease, Inflammatory Disease, Inflammatory Response, Organismal Injury and Abnormalities, Renal and Urological Disease, Reproductive System Disease, Respiratory Disease, Skeletal and Muscular Disorders	4.15989e+07	3.82593e-05	1.14778e-05
THBS4	thrombospondin 4	Extracellular Space	other	P35443	NO	YES	NO	diagnosis	Cancer, Cardiovascular Disease, Gastrointestinal Disease, Inflammatory Response, Neurological Disease, Organismal Injury and Abnormalities, Reproductive System Disease	4.09312e+07	3.76452e-05	1.12935e-05
CPB2	carboxypeptidase B2 (plasma)	Extracellular Space	peptidase	Q96IY4	NO	no	Yes		Cancer, Cardiovascular Disease, Gastrointestinal Disease, Hematological Disease, Hepatic System Disease, Immunological Disease, Inflammatory Disease, Inflammatory Response, Organismal Injury and Abnormalities, Renal and Urological Disease, Respiratory Disease	4.05089e+07	3.72568e-05	1.1177e-05
OAF	OAF homolog (Drosophila)	Other	other	Q86UD1	NO	YES	Yes			4.03636e+07	3.71231e-05	1.11369e-05
HEATR1	HEAT repeat containing 1	Nucleus	other	Q9H583	Yes	no	NO		Cancer, Infectious Disease, Organismal Injury and Abnormalities, Reproductive System Disease	4.02555e+07	3.70237e-05	1.11071e-05
MFAP4	microfibrillar-associated protein 4	Extracellular Space	other	P55083	NO	no	NO		Cancer, Connective Tissue Disorders, Developmental Disorder, Hereditary Disorder, Organismal Injury and Abnormalities, Reproductive System Disease	3.96613e+07	3.64772e-05	1.09432e-05
FSTL5	follistatin-like 5	Extracellular Space	other	Q8N475	NO	YES	Yes		Cancer, Gastrointestinal Disease	3.9335e+07	3.61772e-05	1.08531e-05
EXTL2	exostosin-like glycosyltransferase 2	Cytoplasm	enzyme	Q9UBQ6	NO	YES	Yes		Cancer	3.92073e+07	3.60596e-05	1.08179e-05
TGFBR3	transforming growth factor, beta receptor III	Plasma Membrane	kinase	Q03167	NO	YES	NO		Cancer, Cardiovascular Disease, Dermatological Diseases and Conditions, Developmental Disorder, Endocrine System Disorders, Gastrointestinal Disease, Hereditary Disorder, Inflammatory Response, Metabolic Disease, Neurological Disease, Organismal Injury and Abnormalities, Psychological Disorders, Reproductive System Disease, Skeletal and Muscular Disorders	3.91513e+07	3.60082e-05	1.08025e-05	*
PCMT1	protein-L-isoaspartate (D-aspartate) O-methyltransferase	Cytoplasm	enzyme	P22061	NO	YES	Yes		Cancer, Connective Tissue Disorders, Dermatological Diseases and Conditions, Developmental Disorder, Hematological Disease, Hereditary Disorder, Metabolic Disease, Neurological Disease, Psychological Disorders, Respiratory Disease, Skeletal and Muscular Disorders	3.90269e+07	3.58937e-05	1.07681e-05	*
CDH4	cadherin 4, type 1, R-cadherin (retinal)	Plasma Membrane	other	P55283	NO	YES	Yes		Cancer, Organismal Injury and Abnormalities, Reproductive System Disease	3.86312e+07	3.55299e-05	1.0659e-05
CHRDL1	chordin-like 1	Extracellular Space	other	Q9BU40	NO	no	Yes		Cancer, Developmental Disorder, Ophthalmic Disease, Organismal Injury and Abnormalities, Reproductive System Disease	3.85284e+07	3.54353e-05	1.06306e-05
CLSTN2	calsyntenin 2	Plasma Membrane	transporter	Q9H4D0	Yes	YES	NO		Cancer, Cardiovascular Disease, Connective Tissue Disorders, Dermatological Diseases and Conditions, Immunological Disease, Inflammatory Disease, Skeletal and Muscular Disorders	3.8306e+07	3.52308e-05	1.05692e-05
CDH6	cadherin 6, type 2, K-cadherin (fetal kidney)	Plasma Membrane	other	P55285	NO	YES	Yes	diagnosis	Cancer, Dermatological Diseases and Conditions, Gastrointestinal Disease, Organismal Injury and Abnormalities, Renal and Urological Disease	3.82435e+07	3.51733e-05	1.0552e-05
LAMB2	laminin, beta 2 (laminin S)	Extracellular Space	enzyme	P55268	NO	YES	Yes		Cancer, Developmental Disorder, Gastrointestinal Disease, Hereditary Disorder, Inflammatory Disease, Inflammatory Response, Metabolic Disease, Organismal Injury and Abnormalities, Renal and Urological Disease	3.76991e+07	3.46725e-05	1.04018e-05
CLEC11A	C-type lectin domain family 11, member A	Extracellular Space	growth factor	Q9Y240	NO	no	Yes		Cancer, Dermatological Diseases and Conditions, Hematological Disease, Hypersensitivity Response, Infectious Disease, Inflammatory Response, Respiratory Disease	3.71776e+07	3.4193e-05	1.02579e-05
EPHA7	EPH receptor A7	Plasma Membrane	kinase	Q15375	NO	YES	Yes		Cancer, Developmental Disorder, Gastrointestinal Disease, Neurological Disease, Organismal Injury and Abnormalities	3.64462e+07	3.35202e-05	1.00561e-05
CFHR2	complement factor H-related 2	Extracellular Space	other	P36980	NO	no	NO			3.63654e+07	3.34459e-05	1.00338e-05
PCDH17	protocadherin 17	Other	other	O14917	NO	YES	Yes		Cancer	3.58602e+07	3.29813e-05	9.89438e-06
MRC2	mannose receptor, C type 2	Plasma Membrane	transmembrane receptor	Q9UBG0	NO	no	Yes		Cancer	3.58213e+07	3.29455e-05	9.88365e-06
CFHR3	complement factor H-related 3	Extracellular Space	other	Q02985	NO	no	Yes		Cancer, Dermatological Diseases and Conditions, Gastrointestinal Disease, Hematological Disease, Hepatic System Disease, Infectious Disease, Ophthalmic Disease, Organismal Injury and Abnormalities, Renal and Urological Disease	3.57316e+07	3.28631e-05	9.85892e-06
WFDC1	WAP four-disulfide core domain 1	Extracellular Space	other	Q9HC57	NO	YES	NO			3.56924e+07	3.2827e-05	9.84809e-06
APOB	apolipoprotein B	Extracellular Space	transporter	P04114	NO	no	NO	diagnosis,efficacy	Cancer, Cardiovascular Disease, Connective Tissue Disorders, Dermatological Diseases and Conditions, Developmental Disorder, Endocrine System Disorders, Gastrointestinal Disease, Hematological Disease, Hepatic System Disease, Hereditary Disorder, Infectious Disease, Inflammatory Disease, Inflammatory Response, Metabolic Disease, Neurological Disease, Nutritional Disease, Organismal Injury and Abn…	3.5194e+07	3.23686e-05	9.71058e-06	*
NTNG1	netrin G1	Extracellular Space	other	Q9Y2I2	NO	YES	Yes		Cancer, Gastrointestinal Disease, Hereditary Disorder, Neurological Disease, Psychological Disorders	3.51766e+07	3.23526e-05	9.70578e-06	*
APOC3	apolipoprotein C-III	Extracellular Space	transporter	P02656	NO	YES	NO	diagnosis	Cardiovascular Disease, Developmental Disorder, Endocrine System Disorders, Gastrointestinal Disease, Hematological Disease, Hereditary Disorder, Inflammatory Response, Metabolic Disease, Neurological Disease, Nutritional Disease, Psychological Disorders	3.49183e+07	3.2115e-05	9.6345e-06	*
TCN2	transcobalamin II	Extracellular Space	transporter	P20062	NO	no	NO		Hereditary Disorder, Metabolic Disease, Nutritional Disease	3.47794e+07	3.19872e-05	9.59617e-06
EPDR1	ependymin related 1	Nucleus	other	Q9UM22	NO	YES	Yes			3.46704e+07	3.1887e-05	9.56611e-06
MRC1	mannose receptor, C type 1	Plasma Membrane	transmembrane receptor	P22897	NO	YES	NO		Cancer, Connective Tissue Disorders, Endocrine System Disorders, Gastrointestinal Disease, Immunological Disease, Inflammatory Disease, Inflammatory Response, Metabolic Disease, Neurological Disease, Organismal Injury and Abnormalities, Psychological Disorders, Reproductive System Disease, Skeletal and Muscular Disorders	3.46534e+07	3.18713e-05	9.5614e-06	*
NPDC1	neural proliferation, differentiation and control, 1	Extracellular Space	other	Q9NQX5	Yes	YES	Yes		Cancer, Metabolic Disease, Neurological Disease, Psychological Disorders	3.46289e+07	3.18488e-05	9.55464e-06	*
PDIA3	protein disulfide isomerase family A, member 3	Cytoplasm	peptidase	P30101	NO	YES	Yes	diagnosis	Cancer, Connective Tissue Disorders, Endocrine System Disorders, Hematological Disease, Immunological Disease, Infectious Disease, Inflammatory Disease, Inflammatory Response, Neurological Disease, Organismal Injury and Abnormalities, Reproductive System Disease, Respiratory Disease, Skeletal and Muscular Disorders	3.43949e+07	3.16336e-05	9.49008e-06	*
GAS6	growth arrest-specific 6	Extracellular Space	growth factor	Q14393	NO	YES	Yes		Cancer, Cardiovascular Disease, Gastrointestinal Disease, Hematological Disease, Infectious Disease, Inflammatory Disease, Inflammatory Response, Metabolic Disease, Neurological Disease, Nutritional Disease, Organismal Injury and Abnormalities, Psychological Disorders, Renal and Urological Disease, Reproductive System Disease	3.42541e+07	3.15041e-05	9.45123e-06
KRT5	keratin 5	Cytoplasm	other	P13647	NO	no	NO	diagnosis,efficacy,unspecified application	Cancer, Connective Tissue Disorders, Dermatological Diseases and Conditions, Developmental Disorder, Hereditary Disorder, Immunological Disease, Inflammatory Disease, Inflammatory Response, Organismal Injury and Abnormalities, Reproductive System Disease, Respiratory Disease	3.41285e+07	3.13886e-05	9.41659e-06
CNTN4	contactin 4	Plasma Membrane	enzyme	Q8IWV2	NO	YES	NO		Cancer, Dermatological Diseases and Conditions, Gastrointestinal Disease	3.40174e+07	3.12865e-05	9.38594e-06
SORL1	sortilin-related receptor, L(DLR class) A repeats containing	Cytoplasm	transporter	Q92673	NO	YES	Yes		Cancer, Connective Tissue Disorders, Dermatological Diseases and Conditions, Gastrointestinal Disease, Hereditary Disorder, Immunological Disease, Inflammatory Disease, Metabolic Disease, Neurological Disease, Psychological Disorders, Skeletal and Muscular Disorders	3.369e+07	3.09853e-05	9.29559e-06	*
GPLD1	glycosylphosphatidylinositol specific phospholipase D1	Cytoplasm	enzyme	P80108	NO	YES	Yes		Organismal Injury and Abnormalities, Renal and Urological Disease	3.34601e+07	3.07739e-05	9.23216e-06
IGLON5	IgLON family member 5	Other	other	A6NGN9	NO	YES	NO			3.31759e+07	3.05125e-05	9.15374e-06
MINPP1	multiple inositol-polyphosphate phosphatase 1	Cytoplasm	phosphatase	Q9UNW1	NO	YES	Yes		Cancer, Endocrine System Disorders	3.26792e+07	3.00557e-05	9.01671e-06
LAMP1	lysosomal-associated membrane protein 1	Plasma Membrane	other	P11279	NO	YES	Yes		Cancer, Connective Tissue Disorders, Dental Disease, Developmental Disorder, Gastrointestinal Disease, Hematological Disease, Hereditary Disorder, Immunological Disease, Inflammatory Response, Neurological Disease, Organismal Injury and Abnormalities, Psychological Disorders, Renal and Urological Disease, Skeletal and Muscular Disorders	3.26466e+07	3.00257e-05	9.00771e-06	*
COL3A1	collagen, type III, alpha 1	Extracellular Space	other	P02461	NO	YES	Yes	diagnosis,efficacy	Cancer, Cardiovascular Disease, Connective Tissue Disorders, Dermatological Diseases and Conditions, Developmental Disorder, Gastrointestinal Disease, Hematological Disease, Hepatic System Disease, Hereditary Disorder, Immunological Disease, Infectious Disease, Inflammatory Disease, Inflammatory Response, Metabolic Disease, Neurological Disease, Organismal Injury and Abnormalities, Psychological …	3.26452e+07	3.00244e-05	9.00731e-06	*
LAMB1	laminin, beta 1	Extracellular Space	other	P07942	NO	YES	Yes		Cancer, Hereditary Disorder, Neurological Disease, Organismal Injury and Abnormalities, Psychological Disorders, Renal and Urological Disease, Reproductive System Disease, Skeletal and Muscular Disorders	3.23411e+07	2.97447e-05	8.92341e-06	*
MANSC1	MANSC domain containing 1	Other	other	Q9H8J5	Yes	YES	Yes			3.22259e+07	2.96388e-05	8.89164e-06
SHISA6	shisa family member 6	Other	other	Q6ZSJ9	NO	no	NO			3.19774e+07	2.94102e-05	8.82307e-06
PLD4	phospholipase D family, member 4	Extracellular Space	enzyme	Q96BZ4	NO	no	NO		Endocrine System Disorders, Gastrointestinal Disease, Immunological Disease, Metabolic Disease	3.14627e+07	2.89368e-05	8.68105e-06
PCDHGC5	protocadherin gamma subfamily C, 5	Other	other	Q9Y5F6	NO	YES	NO		Cancer, Gastrointestinal Disease, Hematological Disease, Immunological Disease	3.13965e+07	2.88759e-05	8.66278e-06
EFNB2	ephrin-B2	Plasma Membrane	other	P52799	Yes	YES	Yes	diagnosis	Auditory Disease, Cancer, Cardiovascular Disease, Connective Tissue Disorders, Dermatological Diseases and Conditions, Developmental Disorder, Endocrine System Disorders, Infectious Disease, Inflammatory Disease, Inflammatory Response, Organismal Injury and Abnormalities, Renal and Urological Disease, Reproductive System Disease, Respiratory Disease	3.1364e+07	2.88461e-05	8.65382e-06
PCDH9	protocadherin 9	Plasma Membrane	other	Q9HC56	NO	YES	NO		Cancer, Gastrointestinal Disease	3.13584e+07	2.88409e-05	8.65227e-06
DPP6	dipeptidyl-peptidase 6	Plasma Membrane	peptidase	P42658	NO	YES	NO		Cancer, Cardiovascular Disease, Gastrointestinal Disease, Hereditary Disorder, Inflammatory Disease, Neurological Disease, Organismal Injury and Abnormalities, Reproductive System Disease, Skeletal and Muscular Disorders	3.1266e+07	2.87559e-05	8.62677e-06	*
BAI1	brain-specific angiogenesis inhibitor 1	Plasma Membrane	G-protein coupled receptor	O14514	NO	YES	NO		Cancer, Neurological Disease	3.12216e+07	2.87151e-05	8.61452e-06	*
LRRC4	leucine rich repeat containing 4	Plasma Membrane	other	Q9HBW1	NO	YES	NO		Cancer, Psychological Disorders	3.11807e+07	2.86775e-05	8.60325e-06
DPP7	dipeptidyl-peptidase 7	Cytoplasm	peptidase	Q9UHL4	NO	YES	Yes		Gastrointestinal Disease	3.11785e+07	2.86755e-05	8.60264e-06
FUCA1	fucosidase, alpha-L- 1, tissue	Cytoplasm	enzyme	P04066	NO	YES	Yes		Developmental Disorder, Hereditary Disorder, Metabolic Disease, Neurological Disease	3.11085e+07	2.86111e-05	8.58333e-06	*
PPIA	peptidylprolyl isomerase A (cyclophilin A)	Cytoplasm	enzyme	P62937	Yes	YES	Yes		Antimicrobial Response, Cancer, Cardiovascular Disease, Developmental Disorder, Gastrointestinal Disease, Hepatic System Disease, Hereditary Disorder, Hypersensitivity Response, Immunological Disease, Infectious Disease, Inflammatory Disease, Inflammatory Response, Neurological Disease, Ophthalmic Disease, Organismal Injury and Abnormalities, Psychological Disorders, Respiratory Disease, Skeletal…	3.10333e+07	2.85419e-05	8.56256e-06	*
PRDX1	peroxiredoxin 1	Cytoplasm	enzyme	Q06830	Yes	YES	Yes	diagnosis	Cancer, Connective Tissue Disorders, Endocrine System Disorders, Gastrointestinal Disease, Hematological Disease, Hepatic System Disease, Immunological Disease, Infectious Disease, Inflammatory Disease, Inflammatory Response, Metabolic Disease, Neurological Disease, Organismal Injury and Abnormalities, Psychological Disorders, Reproductive System Disease, Respiratory Disease, Skeletal and Muscula…	3.04079e+07	2.79667e-05	8.39e-06	*
CACHD1	cache domain containing 1	Other	other	Q5VU97	NO	YES	Yes		Cancer, Gastrointestinal Disease	3.03379e+07	2.79023e-05	8.37069e-06
CPN2	carboxypeptidase N, polypeptide 2	Extracellular Space	peptidase	P22792	NO	no	NO			3.02608e+07	2.78314e-05	8.34942e-06
HSP90B1	heat shock protein 90kDa beta (Grp94), member 1	Cytoplasm	other	P14625	NO	YES	Yes		Cancer, Connective Tissue Disorders, Dermatological Diseases and Conditions, Developmental Disorder, Endocrine System Disorders, Gastrointestinal Disease, Hereditary Disorder, Immunological Disease, Inflammatory Disease, Inflammatory Response, Neurological Disease, Nutritional Disease, Organismal Injury and Abnormalities, Psychological Disorders, Renal and Urological Disease, Reproductive System …	3.01215e+07	2.77033e-05	8.311e-06
PODXL2	podocalyxin-like 2	Plasma Membrane	other	Q9NZ53	NO	YES	Yes			3.00378e+07	2.76264e-05	8.28791e-06
QDPR	quinoid dihydropteridine reductase	Cytoplasm	enzyme	P09417	NO	YES	Yes		Developmental Disorder, Hereditary Disorder, Metabolic Disease	2.98749e+07	2.74765e-05	8.24296e-06
MIF	macrophage migration inhibitory factor (glycosylation-inhibiting factor)	Extracellular Space	cytokine	P14174	Yes	YES	Yes	diagnosis,prognosis,response to therapy	Cancer, Cardiovascular Disease, Connective Tissue Disorders, Dermatological Diseases and Conditions, Developmental Disorder, Endocrine System Disorders, Gastrointestinal Disease, Hematological Disease, Hepatic System Disease, Hypersensitivity Response, Immunological Disease, Infectious Disease, Inflammatory Disease, Inflammatory Response, Metabolic Disease, Neurological Disease, Organismal Injury…	2.93183e+07	2.69646e-05	8.08939e-06	*
DCC	deleted in colorectal carcinoma	Plasma Membrane	transmembrane receptor	P43146	NO	YES	NO	prognosis	Cancer, Developmental Disorder, Gastrointestinal Disease, Hematological Disease, Immunological Disease, Inflammatory Disease, Neurological Disease, Ophthalmic Disease, Organismal Injury and Abnormalities, Respiratory Disease	2.92587e+07	2.69097e-05	8.07292e-06	*
F9	coagulation factor IX	Extracellular Space	peptidase	P00740	NO	YES	NO		Cancer, Cardiovascular Disease, Dermatological Diseases and Conditions, Gastrointestinal Disease, Hematological Disease, Hereditary Disorder, Infectious Disease, Inflammatory Response, Metabolic Disease, Neurological Disease, Organismal Injury and Abnormalities, Psychological Disorders, Respiratory Disease	2.90926e+07	2.6757e-05	8.02711e-06
CTBS	chitobiase, di-N-acetyl-	Cytoplasm	enzyme	Q01459	NO	YES	Yes		Inflammatory Response	2.89493e+07	2.66253e-05	7.98758e-06
SEMA6D	sema domain, transmembrane domain (TM), and cytoplasmic domain, (semaphorin) 6D	Plasma Membrane	other	Q8NFY4	NO	YES	NO	safety	Cancer	2.85836e+07	2.62889e-05	7.88666e-06
SEMA3G	sema domain, immunoglobulin domain (Ig), short basic domain, secreted, (semaphorin) 3G	Other	other	Q9NS98	NO	no	NO		Organismal Injury and Abnormalities, Reproductive System Disease	2.84755e+07	2.61895e-05	7.85684e-06
COLEC12	collectin sub-family member 12	Plasma Membrane	transmembrane receptor	Q5KU26	NO	YES	Yes		Cancer, Gastrointestinal Disease, Inflammatory Response	28396434	2.61167e-05	7.83502e-06
GNPTG	N-acetylglucosamine-1-phosphate transferase, gamma subunit	Cytoplasm	enzyme	Q9UJJ9	NO	YES	Yes		Developmental Disorder, Hereditary Disorder, Metabolic Disease	2.79719e+07	2.57263e-05	7.71788e-06
LRRC4C	leucine rich repeat containing 4C	Plasma Membrane	other	Q9HCJ2	NO	YES	NO		Cancer, Gastrointestinal Disease	2.79065e+07	2.56662e-05	7.69985e-06
ANG	angiogenin, ribonuclease, RNase A family, 5	Extracellular Space	enzyme	P03950	NO	no	NO	response to therapy	Cancer, Connective Tissue Disorders, Hereditary Disorder, Immunological Disease, Infectious Disease, Inflammatory Disease, Neurological Disease, Organismal Injury and Abnormalities, Reproductive System Disease, Skeletal and Muscular Disorders	2.76286e+07	2.54106e-05	7.62317e-06	*
MAN2A1	mannosidase, alpha, class 2A, member 1	Cytoplasm	enzyme	Q16706	NO	YES	Yes		Cancer, Dermatological Diseases and Conditions, Developmental Disorder, Gastrointestinal Disease, Hematological Disease, Hepatic System Disease, Hereditary Disorder, Immunological Disease, Inflammatory Disease, Inflammatory Response, Nutritional Disease, Organismal Injury and Abnormalities, Renal and Urological Disease, Respiratory Disease	2.73214e+07	2.5128e-05	7.53841e-06
SEMA6A	sema domain, transmembrane domain (TM), and cytoplasmic domain, (semaphorin) 6A	Plasma Membrane	transmembrane receptor	Q9H2E6	NO	YES	NO		Cancer	2.72973e+07	2.51059e-05	7.53176e-06
BASP1	brain abundant, membrane attached signal protein 1	Nucleus	transcription regulator	P80723	NO	YES	Yes		Cancer, Dermatological Diseases and Conditions, Hereditary Disorder, Neurological Disease, Organismal Injury and Abnormalities, Psychological Disorders, Renal and Urological Disease, Skeletal and Muscular Disorders	2.70569e+07	2.48847e-05	7.46542e-06	*
SLC3A2	solute carrier family 3 (amino acid transporter heavy chain), member 2	Plasma Membrane	transporter	P08195	NO	YES	Yes		Cancer, Endocrine System Disorders, Gastrointestinal Disease, Immunological Disease, Metabolic Disease, Organismal Injury and Abnormalities	2.70375e+07	2.48669e-05	7.46007e-06
LTBP1	latent transforming growth factor beta binding protein 1	Extracellular Space	other	Q14766	NO	no	Yes		Cancer, Cardiovascular Disease, Dermatological Diseases and Conditions, Developmental Disorder, Hematological Disease, Hereditary Disorder, Inflammatory Response, Ophthalmic Disease, Respiratory Disease	2.67959e+07	2.46446e-05	7.39339e-06
ROBO1	roundabout, axon guidance receptor, homolog 1 (Drosophila)	Plasma Membrane	transmembrane receptor	Q9Y6N7	NO	YES	Yes		Cancer, Connective Tissue Disorders, Gastrointestinal Disease, Hematological Disease, Hereditary Disorder, Immunological Disease, Inflammatory Disease, Neurological Disease, Organismal Injury and Abnormalities, Psychological Disorders, Reproductive System Disease, Respiratory Disease, Skeletal and Muscular Disorders	2.67494e+07	2.46019e-05	7.38058e-06	*
PTPRN	protein tyrosine phosphatase, receptor type, N	Plasma Membrane	phosphatase	Q16849	Yes	YES	NO		Cancer, Endocrine System Disorders, Gastrointestinal Disease, Immunological Disease, Infectious Disease, Inflammatory Disease, Metabolic Disease, Neurological Disease	2.67396e+07	2.45929e-05	7.37788e-06	*
HYOU1	hypoxia up-regulated 1	Cytoplasm	other	Q9Y4L1	NO	YES	Yes		Cancer, Cardiovascular Disease, Endocrine System Disorders, Inflammatory Response, Metabolic Disease, Neurological Disease, Organismal Injury and Abnormalities, Respiratory Disease	2.65739e+07	2.44405e-05	7.33216e-06	*
GDI1	GDP dissociation inhibitor 1	Cytoplasm	other	P31150	NO	YES	Yes		Developmental Disorder, Hereditary Disorder, Neurological Disease	2.6273e+07	2.41638e-05	7.24913e-06	*
CDH8	cadherin 8, type 2	Plasma Membrane	other	P55286	NO	no	NO		Cancer, Gastrointestinal Disease	2.62685e+07	2.41596e-05	7.24789e-06
PLXDC2	plexin domain containing 2	Extracellular Space	other	Q6UX71	NO	YES	NO			2.62468e+07	2.41397e-05	7.2419e-06
CHRD	chordin	Extracellular Space	other	Q9H2X0	Yes	YES	NO		Connective Tissue Disorders, Developmental Disorder, Neurological Disease, Organismal Injury and Abnormalities, Skeletal and Muscular Disorders	2.6194e+07	2.40911e-05	7.22734e-06
IMPAD1	inositol monophosphatase domain containing 1	Cytoplasm	enzyme	Q9NX62	NO	YES	Yes		Connective Tissue Disorders, Developmental Disorder, Hereditary Disorder, Skeletal and Muscular Disorders	2.61874e+07	2.4085e-05	7.2255e-06
PRAP1	proline-rich acidic protein 1	Plasma Membrane	other	Q96NZ9	NO	no	NO		Cancer, Hypersensitivity Response, Inflammatory Response	2.61396e+07	2.40411e-05	7.21232e-06
APOL1	apolipoprotein L, 1	Extracellular Space	transporter	O14791	NO	YES	Yes		Cancer, Dermatological Diseases and Conditions, Gastrointestinal Disease, Hereditary Disorder, Infectious Disease, Inflammatory Response, Neurological Disease, Organismal Injury and Abnormalities, Psychological Disorders, Renal and Urological Disease	2.58374e+07	2.37631e-05	7.12894e-06	*
EFNA3	ephrin-A3	Plasma Membrane	kinase	P52797	NO	YES	Yes			2.56635e+07	2.36032e-05	7.08095e-06
IDS	iduronate 2-sulfatase	Cytoplasm	enzyme	P22304	NO	YES	Yes		Cancer, Dermatological Diseases and Conditions, Developmental Disorder, Hereditary Disorder, Inflammatory Disease, Inflammatory Response, Metabolic Disease, Neurological Disease, Skeletal and Muscular Disorders	2.56306e+07	2.35729e-05	7.07188e-06	*
OLFM1	olfactomedin 1	Cytoplasm	other	Q99784	NO	YES	Yes		Cancer, Cardiovascular Disease, Dermatological Diseases and Conditions, Hereditary Disorder, Neurological Disease, Organismal Injury and Abnormalities, Psychological Disorders, Reproductive System Disease	2.53859e+07	2.33479e-05	7.00436e-06	*
KIAA0319	KIAA0319	Plasma Membrane	other	Q5VV43	NO	YES	NO		Neurological Disease	2.49053e+07	2.29058e-05	6.87175e-06
SEMA4B	sema domain, immunoglobulin domain (Ig), transmembrane domain (TM) and short cytoplasmic domain, (semaphorin) 4B	Plasma Membrane	other	Q9NPR2	NO	no	Yes		Cancer, Inflammatory Response	2.48745e+07	2.28775e-05	6.86325e-06
C1RL	complement component 1, r subcomponent-like	Extracellular Space	peptidase	Q9NZP8	NO	no	NO			2.48484e+07	2.28535e-05	6.85606e-06
NPTX2	neuronal pentraxin II	Extracellular Space	other	P47972	NO	YES	NO	diagnosis	Cancer, Cardiovascular Disease, Endocrine System Disorders, Gastrointestinal Disease, Neurological Disease, Organismal Injury and Abnormalities, Reproductive System Disease	2.45927e+07	2.26184e-05	6.78552e-06	*
SMOC1	SPARC related modular calcium binding 1	Extracellular Space	other	Q9H4F8	NO	YES	Yes		Cancer, Dermatological Diseases and Conditions, Developmental Disorder, Hereditary Disorder, Ophthalmic Disease, Skeletal and Muscular Disorders	2.44427e+07	2.24804e-05	6.74413e-06
CCK	cholecystokinin	Extracellular Space	other	P06307	NO	YES	NO		Cancer, Developmental Disorder, Endocrine System Disorders, Gastrointestinal Disease, Hereditary Disorder, Metabolic Disease, Neurological Disease, Nutritional Disease, Organismal Injury and Abnormalities, Psychological Disorders, Respiratory Disease	2.43271e+07	2.23741e-05	6.71222e-06	*
GPC6	glypican 6	Plasma Membrane	transmembrane receptor	Q9Y625	NO	YES	Yes		Cancer, Connective Tissue Disorders, Developmental Disorder, Gastrointestinal Disease, Hereditary Disorder, Respiratory Disease, Skeletal and Muscular Disorders	2.42433e+07	2.2297e-05	6.68909e-06
SPOCK2	sparc/osteonectin, cwcv and kazal-like domains proteoglycan (testican) 2	Extracellular Space	other	Q92563	Yes	YES	NO	diagnosis	Cancer, Organismal Injury and Abnormalities, Reproductive System Disease	2.41876e+07	2.22458e-05	6.67375e-06
SNED1	sushi, nidogen and EGF-like domains 1	Plasma Membrane	other	Q8TER0	NO	YES	Yes		Cancer	2.41372e+07	2.21994e-05	6.65983e-06
CA11	carbonic anhydrase XI	Extracellular Space	enzyme	O75493	NO	YES	NO		Hereditary Disorder, Neurological Disease, Psychological Disorders, Skeletal and Muscular Disorders	2.39605e+07	2.20369e-05	6.61107e-06	*
IGSF21	immunoglobin superfamily, member 21	Extracellular Space	other	Q96ID5	NO	YES	NO			2.37598e+07	2.18523e-05	6.55569e-06
FOLR2	folate receptor 2 (fetal)	Plasma Membrane	transporter	P14207	NO	no	NO		Cancer, Dermatological Diseases and Conditions, Gastrointestinal Disease, Immunological Disease, Inflammatory Disease	2.35212e+07	2.16329e-05	6.48987e-06
RNASE6	ribonuclease, RNase A family, k6	Extracellular Space	enzyme	Q93091	NO	no	NO		Endocrine System Disorders, Gastrointestinal Disease, Immunological Disease, Metabolic Disease	2.34541e+07	2.15712e-05	6.47135e-06
MAN1C1	mannosidase, alpha, class 1C, member 1	Cytoplasm	enzyme	Q9NR34	NO	YES	NO			2.33508e+07	2.14762e-05	6.44285e-06
MGAT2	mannosyl (alpha-1,6-)-glycoprotein beta-1,2-N-acetylglucosaminyltransferase	Cytoplasm	enzyme	Q10469	NO	YES	Yes		Connective Tissue Disorders, Developmental Disorder, Endocrine System Disorders, Gastrointestinal Disease, Hematological Disease, Hereditary Disorder, Inflammatory Disease, Inflammatory Response, Metabolic Disease, Neurological Disease, Organismal Injury and Abnormalities, Renal and Urological Disease, Reproductive System Disease, Skeletal and Muscular Disorders	2.32481e+07	2.13817e-05	6.41451e-06	*
MAG	myelin associated glycoprotein	Plasma Membrane	other	P20916	NO	YES	Yes		Cancer, Hereditary Disorder, Neurological Disease, Psychological Disorders	2.31281e+07	2.12713e-05	6.3814e-06	*
SUSD5	sushi domain containing 5	Other	other	O60279	NO	no	Yes			2.3033e+07	2.11839e-05	6.35518e-06
CA4	carbonic anhydrase IV	Plasma Membrane	enzyme	P22748	NO	YES	NO		Cardiovascular Disease, Connective Tissue Disorders, Developmental Disorder, Endocrine System Disorders, Gastrointestinal Disease, Hematological Disease, Hereditary Disorder, Infectious Disease, Inflammatory Disease, Inflammatory Response, Metabolic Disease, Neurological Disease, Nutritional Disease, Ophthalmic Disease, Organismal Injury and Abnormalities, Psychological Disorders, Renal and Urolo…	2.29216e+07	2.10814e-05	6.32442e-06	*
NLGN2	neuroligin 2	Plasma Membrane	enzyme	Q8NFZ4	NO	YES	Yes		Cancer, Dermatological Diseases and Conditions, Respiratory Disease	2.28847e+07	2.10475e-05	6.31424e-06
PDGFB	platelet-derived growth factor beta polypeptide	Extracellular Space	growth factor	P01127	NO	YES	Yes	disease progression	Cancer, Cardiovascular Disease, Dermatological Diseases and Conditions, Developmental Disorder, Gastrointestinal Disease, Hematological Disease, Hepatic System Disease, Inflammatory Response, Metabolic Disease, Neurological Disease, Ophthalmic Disease, Organismal Injury and Abnormalities, Renal and Urological Disease, Reproductive System Disease, Respiratory Disease	2.26624e+07	2.08431e-05	6.25292e-06	*
TYRO3	TYRO3 protein tyrosine kinase	Plasma Membrane	kinase	Q06418	NO	YES	Yes		Cancer, Cardiovascular Disease, Dermatological Diseases and Conditions, Gastrointestinal Disease, Hematological Disease, Hepatic System Disease, Immunological Disease, Infectious Disease, Inflammatory Response, Neurological Disease, Ophthalmic Disease, Organismal Injury and Abnormalities, Renal and Urological Disease, Reproductive System Disease	2.26311e+07	2.08143e-05	6.24428e-06	*
LBP	lipopolysaccharide binding protein	Plasma Membrane	transporter	P18428	NO	YES	Yes	diagnosis,efficacy	Cancer, Connective Tissue Disorders, Endocrine System Disorders, Gastrointestinal Disease, Hepatic System Disease, Hereditary Disorder, Immunological Disease, Infectious Disease, Inflammatory Disease, Inflammatory Response, Metabolic Disease, Nutritional Disease, Organismal Injury and Abnormalities, Respiratory Disease, Skeletal and Muscular Disorders	2.25678e+07	2.0756e-05	6.2268e-06
HS6ST3	heparan sulfate 6-O-sulfotransferase 3	Other	enzyme	Q8IZP7	Yes	no	NO		Cancer, Hematological Disease, Immunological Disease	2.24642e+07	2.06608e-05	6.19823e-06
MSN	moesin	Plasma Membrane	other	P26038	NO	YES	Yes		Cancer, Dermatological Diseases and Conditions, Immunological Disease, Inflammatory Disease, Inflammatory Response, Respiratory Disease	2.23993e+07	2.0601e-05	6.1803e-06
KRT75	keratin 75	Cytoplasm	other	O95678	NO	no	NO		Cancer, Dermatological Diseases and Conditions, Hereditary Disorder	2.23416e+07	2.0548e-05	6.16439e-06
HAVCR2	hepatitis A virus cellular receptor 2	Plasma Membrane	other	Q8TDQ0	NO	YES	Yes	unspecified application	Cancer, Connective Tissue Disorders, Dermatological Diseases and Conditions, Endocrine System Disorders, Gastrointestinal Disease, Hematological Disease, Hepatic System Disease, Hypersensitivity Response, Immunological Disease, Infectious Disease, Inflammatory Disease, Inflammatory Response, Metabolic Disease, Neurological Disease, Organismal Injury and Abnormalities, Respiratory Disease, Skeleta…	2.22507e+07	2.04643e-05	6.1393e-06	*
VWF	von Willebrand factor	Extracellular Space	other	P04275	NO	YES	NO	diagnosis,efficacy,prognosis	Cancer, Cardiovascular Disease, Dermatological Diseases and Conditions, Gastrointestinal Disease, Hematological Disease, Hereditary Disorder, Immunological Disease, Infectious Disease, Inflammatory Disease, Inflammatory Response, Metabolic Disease, Neurological Disease, Ophthalmic Disease, Organismal Injury and Abnormalities, Renal and Urological Disease, Respiratory Disease	2.21837e+07	2.04028e-05	6.12083e-06	*	*
ERAP1	endoplasmic reticulum aminopeptidase 1	Extracellular Space	peptidase	Q9NZ08	NO	no	Yes		Cancer, Cardiovascular Disease, Connective Tissue Disorders, Hereditary Disorder, Inflammatory Disease, Inflammatory Response, Neurological Disease, Skeletal and Muscular Disorders	2.21693e+07	2.03895e-05	6.11686e-06
GAA	glucosidase, alpha; acid	Cytoplasm	enzyme	P10253	NO	YES	Yes	diagnosis	Cancer, Cardiovascular Disease, Connective Tissue Disorders, Developmental Disorder, Endocrine System Disorders, Gastrointestinal Disease, Hepatic System Disease, Hereditary Disorder, Immunological Disease, Infectious Disease, Inflammatory Disease, Inflammatory Response, Metabolic Disease, Neurological Disease, Nutritional Disease, Organismal Injury and Abnormalities, Reproductive System Disease,…	2.21197e+07	2.03439e-05	6.10317e-06	*
CDH10	cadherin 10, type 2 (T2-cadherin)	Plasma Membrane	other	Q9Y6N8	NO	YES	NO		Cancer, Gastrointestinal Disease, Hematological Disease, Immunological Disease, Respiratory Disease	2.19375e+07	2.01764e-05	6.05291e-06
GDA	guanine deaminase	Cytoplasm	enzyme	Q9Y2T3	NO	YES	NO		Cancer, Dermatological Diseases and Conditions, Gastrointestinal Disease	2.1879e+07	2.01226e-05	6.03677e-06
VSTM2A	V-set and transmembrane domain containing 2A	Extracellular Space	other	Q8TAG5	NO	YES	NO		Cancer, Respiratory Disease	2.18219e+07	2.007e-05	6.021e-06
CACNA2D2	calcium channel, voltage-dependent, alpha 2/delta subunit 2	Plasma Membrane	ion channel	Q9NY47	NO	YES	NO	disease progression	Auditory Disease, Cancer, Cardiovascular Disease, Connective Tissue Disorders, Dermatological Diseases and Conditions, Developmental Disorder, Gastrointestinal Disease, Hepatic System Disease, Immunological Disease, Infectious Disease, Inflammatory Disease, Neurological Disease, Organismal Injury and Abnormalities, Psychological Disorders, Renal and Urological Disease, Reproductive System Disease…	2.17924e+07	2.00429e-05	6.01286e-06	*
NRP1	neuropilin 1	Plasma Membrane	transmembrane receptor	O14786	NO	YES	Yes	diagnosis	Cancer, Cardiovascular Disease, Connective Tissue Disorders, Dermatological Diseases and Conditions, Developmental Disorder, Gastrointestinal Disease, Hereditary Disorder, Infectious Disease, Inflammatory Response, Organismal Injury and Abnormalities, Respiratory Disease, Skeletal and Muscular Disorders	2.15119e+07	1.97849e-05	5.93547e-06
HSPA13	heat shock protein 70kDa family, member 13	Cytoplasm	other	P48723	NO	YES	Yes		Cancer, Respiratory Disease	2.14668e+07	1.97434e-05	5.92302e-06
MSTN	myostatin	Extracellular Space	growth factor	O14793	NO	YES	NO		Cancer, Cardiovascular Disease, Connective Tissue Disorders, Developmental Disorder, Gastrointestinal Disease, Hereditary Disorder, Metabolic Disease, Nutritional Disease, Organismal Injury and Abnormalities, Skeletal and Muscular Disorders	2.11853e+07	1.94846e-05	5.84537e-06
GALNT2	UDP-N-acetyl-alpha-D-galactosamine:polypeptide N-acetylgalactosaminyltransferase 2 (GalNAc-T2)	Cytoplasm	enzyme	Q10471	NO	YES	Yes		Cancer, Connective Tissue Disorders, Immunological Disease, Inflammatory Disease, Skeletal and Muscular Disorders	2.08692e+07	1.91938e-05	5.75813e-06
PARK7	parkinson protein 7	Nucleus	enzyme	Q99497	Yes	YES	Yes	diagnosis	Cancer, Cardiovascular Disease, Developmental Disorder, Hereditary Disorder, Inflammatory Response, Neurological Disease, Nutritional Disease, Organismal Injury and Abnormalities, Psychological Disorders, Renal and Urological Disease, Respiratory Disease, Skeletal and Muscular Disorders	2.0594e+07	1.89407e-05	5.68222e-06	*	*
PRG4	proteoglycan 4	Extracellular Space	other	Q92954	NO	no	NO		Cancer, Dermatological Diseases and Conditions, Hereditary Disorder, Infectious Disease, Inflammatory Disease, Inflammatory Response, Neurological Disease, Organismal Injury and Abnormalities, Respiratory Disease, Skeletal and Muscular Disorders	2.0558e+07	1.89076e-05	5.67227e-06	*
DSC2	desmocollin 2	Plasma Membrane	other	Q02487	NO	no	Yes	unspecified application	Cancer, Cardiovascular Disease, Dermatological Diseases and Conditions, Developmental Disorder, Gastrointestinal Disease, Organismal Injury and Abnormalities, Reproductive System Disease	2.03788e+07	1.87427e-05	5.62282e-06
COL6A2	collagen, type VI, alpha 2	Extracellular Space	other	P12110	NO	YES	Yes		Cancer, Connective Tissue Disorders, Dermatological Diseases and Conditions, Developmental Disorder, Gastrointestinal Disease, Hereditary Disorder, Organismal Injury and Abnormalities, Reproductive System Disease, Skeletal and Muscular Disorders	2.03241e+07	1.86925e-05	5.60774e-06
PGAM1	phosphoglycerate mutase 1 (brain)	Cytoplasm	phosphatase	P18669	NO	YES	NO		Cancer, Dermatological Diseases and Conditions, Gastrointestinal Disease, Hereditary Disorder, Neurological Disease, Psychological Disorders	2.02767e+07	1.86489e-05	5.59466e-06	*
CD99L2	CD99 molecule-like 2	Plasma Membrane	other	Q8TCZ2	NO	YES	Yes		Cancer, Connective Tissue Disorders, Immunological Disease, Inflammatory Disease, Inflammatory Response, Organismal Injury and Abnormalities, Reproductive System Disease, Skeletal and Muscular Disorders	2.0272e+07	1.86446e-05	5.59337e-06
PLA2G15	phospholipase A2, group XV	Cytoplasm	enzyme	Q8NCC3	NO	no	Yes		Cancer, Cardiovascular Disease, Gastrointestinal Disease, Hepatic System Disease, Inflammatory Response, Organismal Injury and Abnormalities	2.02649e+07	1.8638e-05	5.59141e-06
SORCS3	sortilin-related VPS10 domain containing receptor 3	Nucleus	transporter	Q9UPU3	NO	YES	Yes		Cancer, Gastrointestinal Disease, Hematological Disease, Immunological Disease, Respiratory Disease	2.01307e+07	1.85146e-05	5.55438e-06
ASAH1	N-acylsphingosine amidohydrolase (acid ceramidase) 1	Cytoplasm	enzyme	Q13510	NO	YES	Yes	unspecified application	Cancer, Connective Tissue Disorders, Developmental Disorder, Hereditary Disorder, Inflammatory Disease, Metabolic Disease, Neurological Disease, Nutritional Disease, Organismal Injury and Abnormalities, Reproductive System Disease, Skeletal and Muscular Disorders	2.00335e+07	1.84252e-05	5.52757e-06	*
SIAE	sialic acid acetylesterase	Cytoplasm	enzyme	Q9HAT2	NO	YES	NO		Cancer, Developmental Disorder, Hereditary Disorder, Immunological Disease, Inflammatory Disease, Inflammatory Response, Organismal Injury and Abnormalities, Renal and Urological Disease	1.99272e+07	1.83275e-05	5.49824e-06
MOG	myelin oligodendrocyte glycoprotein	Extracellular Space	other	Q16653	NO	YES	Yes		Auditory Disease, Cancer, Endocrine System Disorders, Gastrointestinal Disease, Hereditary Disorder, Hypersensitivity Response, Immunological Disease, Inflammatory Disease, Inflammatory Response, Metabolic Disease, Neurological Disease, Nutritional Disease, Organismal Injury and Abnormalities, Psychological Disorders, Skeletal and Muscular Disorders	1.98458e+07	1.82525e-05	5.47576e-06	*
MFGE8	milk fat globule-EGF factor 8 protein	Extracellular Space	other	Q08431	NO	YES	Yes		Cancer, Cardiovascular Disease, Immunological Disease, Infectious Disease, Inflammatory Disease, Inflammatory Response, Metabolic Disease, Neurological Disease, Organismal Injury and Abnormalities, Psychological Disorders, Renal and Urological Disease, Reproductive System Disease	1.98365e+07	1.8244e-05	5.4732e-06	*
C4BPA	complement component 4 binding protein, alpha	Extracellular Space	other	P04003	NO	no	NO		Cancer, Gastrointestinal Disease, Hepatic System Disease, Inflammatory Disease, Inflammatory Response, Organismal Injury and Abnormalities, Reproductive System Disease	1.9699e+07	1.81175e-05	5.43525e-06
ABI3BP	ABI family, member 3 (NESH) binding protein	Extracellular Space	other	Q7Z7G0	NO	YES	Yes		Cancer, Gastrointestinal Disease	1.96347e+07	1.80584e-05	5.41752e-06
IGF2R	insulin-like growth factor 2 receptor	Plasma Membrane	transmembrane receptor	P11717	NO	YES	Yes		Cancer, Cardiovascular Disease, Connective Tissue Disorders, Dermatological Diseases and Conditions, Developmental Disorder, Gastrointestinal Disease, Hematological Disease, Hepatic System Disease, Infectious Disease, Inflammatory Response, Neurological Disease, Nutritional Disease, Organismal Injury and Abnormalities, Reproductive System Disease, Respiratory Disease, Skeletal and Muscular Disord…	1.93114e+07	1.77611e-05	5.32833e-06	*
MST1	macrophage stimulating 1 (hepatocyte growth factor-like)	Extracellular Space	growth factor	P26927	NO	YES	NO		Cancer, Gastrointestinal Disease, Hematological Disease, Immunological Disease, Inflammatory Disease, Inflammatory Response, Organismal Injury and Abnormalities, Renal and Urological Disease, Reproductive System Disease, Respiratory Disease	1.92276e+07	1.7684e-05	5.3052e-06
LCP1	lymphocyte cytosolic protein 1 (L-plastin)	Cytoplasm	other	P13796	NO	YES	NO	disease progression	Cancer, Cardiovascular Disease, Connective Tissue Disorders, Dermatological Diseases and Conditions, Endocrine System Disorders, Gastrointestinal Disease, Immunological Disease, Infectious Disease, Inflammatory Disease, Inflammatory Response, Metabolic Disease, Organismal Injury and Abnormalities, Renal and Urological Disease, Skeletal and Muscular Disorders	1.92086e+07	1.76665e-05	5.29996e-06
KLK11	kallikrein-related peptidase 11	Extracellular Space	peptidase	Q9UBX7	Yes	YES	NO	diagnosis	Cancer, Dermatological Diseases and Conditions, Endocrine System Disorders, Organismal Injury and Abnormalities, Reproductive System Disease, Respiratory Disease	1.91935e+07	1.76526e-05	5.29579e-06
BCHE	butyrylcholinesterase	Plasma Membrane	enzyme	P06276	NO	YES	Yes		Cancer, Cardiovascular Disease, Gastrointestinal Disease, Hematological Disease, Hereditary Disorder, Immunological Disease, Inflammatory Disease, Metabolic Disease, Neurological Disease, Nutritional Disease, Ophthalmic Disease, Psychological Disorders, Skeletal and Muscular Disorders	1.91576e+07	1.76196e-05	5.28588e-06	*
DNASE2	deoxyribonuclease II, lysosomal	Cytoplasm	enzyme	O00115	NO	YES	Yes		Connective Tissue Disorders, Developmental Disorder, Hematological Disease, Immunological Disease, Inflammatory Disease, Inflammatory Response, Organismal Injury and Abnormalities, Respiratory Disease, Skeletal and Muscular Disorders	1.91544e+07	1.76167e-05	5.285e-06
TGOLN2	trans-golgi network protein 2	Cytoplasm	other	O43493	NO	YES	Yes		Cancer, Cardiovascular Disease	1.87087e+07	1.72067e-05	5.16202e-06
PTN	pleiotrophin	Extracellular Space	growth factor	P21246	NO	YES	Yes		Auditory Disease, Cancer, Inflammatory Response, Neurological Disease, Organismal Injury and Abnormalities, Psychological Disorders, Renal and Urological Disease, Reproductive System Disease	1.86615e+07	1.71633e-05	5.149e-06
CYCS	cytochrome c, somatic	Cytoplasm	transporter	P99999	NO	YES	Yes		Cancer, Cardiovascular Disease, Dermatological Diseases and Conditions, Hematological Disease, Hereditary Disorder, Infectious Disease, Inflammatory Response, Neurological Disease, Organismal Injury and Abnormalities, Psychological Disorders, Reproductive System Disease, Skeletal and Muscular Disorders	1.85814e+07	1.70896e-05	5.12689e-06	*
ABCA2	ATP-binding cassette, sub-family A (ABC1), member 2	Plasma Membrane	transporter	Q9BZC7	NO	YES	Yes		Metabolic Disease, Neurological Disease, Psychological Disorders	1.84603e+07	1.69782e-05	5.09347e-06	*
EFNB1	ephrin-B1	Plasma Membrane	other	P98172	NO	YES	Yes		Cancer, Connective Tissue Disorders, Developmental Disorder, Gastrointestinal Disease, Immunological Disease, Inflammatory Disease, Inflammatory Response, Organismal Injury and Abnormalities, Skeletal and Muscular Disorders	1.84337e+07	1.69538e-05	5.08614e-06
HTRA1	HtrA serine peptidase 1	Extracellular Space	peptidase	Q92743	NO	YES	Yes		Cancer, Cardiovascular Disease, Connective Tissue Disorders, Gastrointestinal Disease, Hereditary Disorder, Inflammatory Disease, Metabolic Disease, Neurological Disease, Ophthalmic Disease, Organismal Injury and Abnormalities, Psychological Disorders, Skeletal and Muscular Disorders	1.83506e+07	1.68774e-05	5.06322e-06	*
COMP	cartilage oligomeric matrix protein	Extracellular Space	other	P49747	NO	no	Yes	diagnosis,efficacy,unspecified application	Connective Tissue Disorders, Dermatological Diseases and Conditions, Developmental Disorder, Gastrointestinal Disease, Hereditary Disorder, Immunological Disease, Inflammatory Disease, Organismal Injury and Abnormalities, Skeletal and Muscular Disorders	1.82899e+07	1.68216e-05	5.04648e-06
PNOC	prepronociceptin	Extracellular Space	other	Q13519	NO	YES	NO		Cardiovascular Disease, Hereditary Disorder, Inflammatory Response, Neurological Disease, Organismal Injury and Abnormalities, Psychological Disorders	1.82636e+07	1.67974e-05	5.03921e-06	*
ENO3	enolase 3 (beta, muscle)	Cytoplasm	enzyme	P13929	NO	YES	Yes	unspecified application	Cancer, Developmental Disorder, Hereditary Disorder, Metabolic Disease, Neurological Disease, Psychological Disorders, Skeletal and Muscular Disorders	1.82056e+07	1.6744e-05	5.0232e-06	*
HGFAC	HGF activator	Extracellular Space	peptidase	Q04756	NO	YES	NO		Cancer, Organismal Injury and Abnormalities, Reproductive System Disease	1.81659e+07	1.67075e-05	5.01225e-06
RNH1	ribonuclease/angiogenin inhibitor 1	Cytoplasm	other	P13489	NO	YES	Yes		Cancer, Dermatological Diseases and Conditions, Infectious Disease, Organismal Injury and Abnormalities, Renal and Urological Disease	1.80726e+07	1.66217e-05	4.98652e-06
NDRG4	NDRG family member 4	Other	other	Q9ULP0	NO	YES	Yes		Cancer, Cardiovascular Disease, Gastrointestinal Disease, Neurological Disease, Organismal Injury and Abnormalities	1.80377e+07	1.65896e-05	4.97688e-06	*
CALY	calcyon neuron-specific vesicular protein	Plasma Membrane	transmembrane receptor	Q9NYX4	NO	YES	NO		Hereditary Disorder, Neurological Disease, Psychological Disorders	1.80353e+07	1.65874e-05	4.97622e-06	*
TXN	thioredoxin	Cytoplasm	enzyme	P10599	NO	YES	Yes	efficacy,unspecified application	Cancer, Cardiovascular Disease, Connective Tissue Disorders, Dermatological Diseases and Conditions, Developmental Disorder, Endocrine System Disorders, Gastrointestinal Disease, Hepatic System Disease, Hereditary Disorder, Hypersensitivity Response, Immunological Disease, Infectious Disease, Inflammatory Disease, Inflammatory Response, Metabolic Disease, Neurological Disease, Ophthalmic Disease,…	1.80012e+07	1.6556e-05	4.9668e-06	*
C1QTNF3	C1q and tumor necrosis factor related protein 3	Extracellular Space	other	Q9BXJ4	NO	no	NO		Inflammatory Response	1.79205e+07	1.64818e-05	4.94454e-06
AP2B1	adaptor-related protein complex 2, beta 1 subunit	Cytoplasm	transporter	P63010	NO	YES	Yes		Infectious Disease	1.73806e+07	1.59852e-05	4.79557e-06
NPEPPS	aminopeptidase puromycin sensitive	Cytoplasm	peptidase	P55786	NO	YES	Yes	unspecified application	Cancer, Organismal Injury and Abnormalities, Reproductive System Disease	1.72758e+07	1.58889e-05	4.76667e-06
NXPH1	neurexophilin 1	Extracellular Space	other	P58417	NO	YES	NO		Neurological Disease, Organismal Injury and Abnormalities, Reproductive System Disease	1.72738e+07	1.5887e-05	4.76611e-06	*
FAIM2	Fas apoptotic inhibitory molecule 2	Plasma Membrane	other	Q9BWQ8	Yes	YES	NO		Cancer, Cardiovascular Disease, Organismal Injury and Abnormalities	1.71001e+07	1.57273e-05	4.71819e-06
RNASE2	ribonuclease, RNase A family, 2 (liver, eosinophil-derived neurotoxin)	Cytoplasm	enzyme	P10153	NO	no	NO	diagnosis	Cancer, Cardiovascular Disease, Connective Tissue Disorders, Endocrine System Disorders, Hematological Disease, Immunological Disease, Infectious Disease, Inflammatory Disease, Inflammatory Response, Neurological Disease, Organismal Injury and Abnormalities, Reproductive System Disease, Respiratory Disease, Skeletal and Muscular Disorders	1.65662e+07	1.52362e-05	4.57087e-06
EPHB6	EPH receptor B6	Plasma Membrane	kinase	O15197	NO	YES	NO		Cancer, Dermatological Diseases and Conditions, Endocrine System Disorders, Immunological Disease, Infectious Disease, Inflammatory Disease, Inflammatory Response, Neurological Disease, Nutritional Disease, Organismal Injury and Abnormalities, Reproductive System Disease	1.64715e+07	1.51491e-05	4.54474e-06	*
NRP2	neuropilin 2	Plasma Membrane	kinase	O60462	NO	YES	Yes		Cancer, Dermatological Diseases and Conditions, Developmental Disorder, Inflammatory Response, Neurological Disease, Organismal Injury and Abnormalities, Psychological Disorders, Reproductive System Disease	1.64622e+07	1.51406e-05	4.54217e-06	*
AXL	AXL receptor tyrosine kinase	Plasma Membrane	kinase	P30530	NO	YES	Yes		Cancer, Cardiovascular Disease, Connective Tissue Disorders, Dermatological Diseases and Conditions, Endocrine System Disorders, Gastrointestinal Disease, Hematological Disease, Hepatic System Disease, Immunological Disease, Infectious Disease, Inflammatory Disease, Inflammatory Response, Neurological Disease, Ophthalmic Disease, Organismal Injury and Abnormalities, Renal and Urological Disease, …	1.6456e+07	1.51349e-05	4.54046e-06	*
HSPA8	heat shock 70kDa protein 8	Cytoplasm	enzyme	P11142	Yes	YES	Yes	diagnosis	Antimicrobial Response, Cancer, Connective Tissue Disorders, Dermatological Diseases and Conditions, Gastrointestinal Disease, Hepatic System Disease, Hereditary Disorder, Immunological Disease, Inflammatory Disease, Inflammatory Response, Neurological Disease, Psychological Disorders, Skeletal and Muscular Disorders	1.64253e+07	1.51066e-05	4.53199e-06	*
CD5L	CD5 molecule-like	Plasma Membrane	transmembrane receptor	O43866	NO	no	NO		Cancer, Infectious Disease, Inflammatory Response	1.63533e+07	1.50405e-05	4.51214e-06
TNR	tenascin R	Plasma Membrane	other	Q92752	NO	YES	NO		Cancer, Gastrointestinal Disease, Inflammatory Response, Respiratory Disease	1.6353e+07	1.50401e-05	4.51204e-06
SELL	selectin L	Plasma Membrane	transmembrane receptor	P14151	NO	no	NO	efficacy	Antimicrobial Response, Cancer, Cardiovascular Disease, Connective Tissue Disorders, Dermatological Diseases and Conditions, Developmental Disorder, Endocrine System Disorders, Gastrointestinal Disease, Hematological Disease, Hereditary Disorder, Hypersensitivity Response, Immunological Disease, Infectious Disease, Inflammatory Disease, Inflammatory Response, Metabolic Disease, Neurological Disea…	1.62176e+07	1.49156e-05	4.47468e-06	*
CDH5	cadherin 5, type 2 (vascular endothelium)	Plasma Membrane	other	P33151	NO	YES	NO	diagnosis	Cancer, Developmental Disorder, Gastrointestinal Disease, Organismal Injury and Abnormalities, Reproductive System Disease	1.62021e+07	1.49014e-05	4.47042e-06
PROCR	protein C receptor, endothelial	Plasma Membrane	other	Q9UNN8	NO	YES	Yes		Cancer, Cardiovascular Disease, Developmental Disorder, Gastrointestinal Disease, Hematological Disease, Infectious Disease, Inflammatory Disease, Inflammatory Response, Neurological Disease, Organismal Injury and Abnormalities	1.61471e+07	1.48508e-05	4.45525e-06
IGHD	immunoglobulin heavy constant delta	Extracellular Space	other	P01880	NO	no	NO		Connective Tissue Disorders, Dermatological Diseases and Conditions, Inflammatory Disease, Skeletal and Muscular Disorders	1.56718e+07	1.44137e-05	4.32411e-06
PLOD1	procollagen-lysine, 2-oxoglutarate 5-dioxygenase 1	Cytoplasm	enzyme	Q02809	NO	YES	Yes		Cardiovascular Disease, Connective Tissue Disorders, Dermatological Diseases and Conditions, Developmental Disorder, Hereditary Disorder, Metabolic Disease, Neurological Disease, Organismal Injury and Abnormalities, Skeletal and Muscular Disorders	1.55722e+07	1.43221e-05	4.29663e-06
MLEC	malectin	Plasma Membrane	other	Q14165	NO	YES	Yes		Cancer, Respiratory Disease	1.53389e+07	1.41075e-05	4.23224e-06
ADAMTS4	ADAM metallopeptidase with thrombospondin type 1 motif, 4	Extracellular Space	peptidase	O75173	NO	YES	Yes		Cancer, Connective Tissue Disorders, Dermatological Diseases and Conditions, Developmental Disorder, Gastrointestinal Disease, Hereditary Disorder, Immunological Disease, Inflammatory Disease, Metabolic Disease, Neurological Disease, Organismal Injury and Abnormalities, Renal and Urological Disease, Reproductive System Disease, Skeletal and Muscular Disorders	1.52505e+07	1.40261e-05	4.20784e-06	*
SH3BGRL3	SH3 domain binding glutamic acid-rich protein like 3	Nucleus	other	Q9H299	NO	YES	Yes			1.52432e+07	1.40195e-05	4.20585e-06
CD248	CD248 molecule, endosialin	Plasma Membrane	other	Q9HCU0	NO	YES	NO		Cancer, Gastrointestinal Disease	1.51409e+07	1.39254e-05	4.17762e-06
EFNA1	ephrin-A1	Plasma Membrane	other	P20827	NO	no	Yes		Cancer, Organismal Injury and Abnormalities, Reproductive System Disease	1.50303e+07	1.38237e-05	4.1471e-06
CYTL1	cytokine-like 1	Extracellular Space	cytokine	Q9NRR1	NO	no	Yes		Connective Tissue Disorders, Endocrine System Disorders, Gastrointestinal Disease, Immunological Disease, Inflammatory Disease, Metabolic Disease, Organismal Injury and Abnormalities, Skeletal and Muscular Disorders	1.48858e+07	1.36907e-05	4.10721e-06
CD9	CD9 molecule	Plasma Membrane	other	P21926	NO	YES	Yes	efficacy	Cancer, Gastrointestinal Disease, Hypersensitivity Response, Infectious Disease, Inflammatory Response, Organismal Injury and Abnormalities, Renal and Urological Disease, Reproductive System Disease, Respiratory Disease	1.48768e+07	1.36825e-05	4.10474e-06
YWHAE	tyrosine 3-monooxygenase/tryptophan 5-monooxygenase activation protein, epsilon polypeptide	Cytoplasm	other	P62258	Yes	YES	Yes	diagnosis	Cancer, Dermatological Diseases and Conditions, Developmental Disorder, Gastrointestinal Disease, Hematological Disease, Hereditary Disorder, Immunological Disease, Neurological Disease, Organismal Injury and Abnormalities, Psychological Disorders, Reproductive System Disease, Respiratory Disease	1.48359e+07	1.36448e-05	4.09345e-06	*
PCDH7	protocadherin 7	Plasma Membrane	other	O60245	NO	YES	Yes		Cancer, Gastrointestinal Disease, Hereditary Disorder, Neurological Disease, Psychological Disorders, Skeletal and Muscular Disorders	1.48097e+07	1.36208e-05	4.08623e-06	*
VSIG4	V-set and immunoglobulin domain containing 4	Plasma Membrane	other	Q9Y279	NO	YES	Yes		Cardiovascular Disease, Connective Tissue Disorders, Immunological Disease, Infectious Disease, Inflammatory Disease, Skeletal and Muscular Disorders	1.47473e+07	1.35634e-05	4.06902e-06
CFHR5	complement factor H-related 5	Extracellular Space	other	Q9BXR6	NO	no	NO		Cancer, Hereditary Disorder, Immunological Disease	1.46106e+07	1.34376e-05	4.03129e-06
KIAA1199	KIAA1199	Cytoplasm	other	Q8WUJ3	NO	YES	Yes		Cancer, Cardiovascular Disease, Gastrointestinal Disease, Hematological Disease, Immunological Disease, Neurological Disease, Organismal Injury and Abnormalities, Reproductive System Disease	1.45102e+07	1.33453e-05	4.0036e-06	*
FAM19A5	family with sequence similarity 19 (chemokine (C-C motif)-like), member A5	Extracellular Space	other	Q7Z5A7	NO	YES	NO		Cancer, Gastrointestinal Disease	1.44397e+07	1.32804e-05	3.98412e-06
SPRN	shadow of prion protein homolog (zebrafish)	Other	other	Q5BIV9	NO	YES	Yes		Neurological Disease, Nutritional Disease	1.44169e+07	1.32595e-05	3.97784e-06	*
GALNT10	UDP-N-acetyl-alpha-D-galactosamine:polypeptide N-acetylgalactosaminyltransferase 10 (GalNAc-T10)	Cytoplasm	enzyme	Q86SR1	NO	YES	Yes			1.43289e+07	1.31786e-05	3.95357e-06
THBS1	thrombospondin 1	Extracellular Space	other	P07996	NO	YES	Yes	diagnosis,efficacy	Cancer, Cardiovascular Disease, Connective Tissue Disorders, Dermatological Diseases and Conditions, Developmental Disorder, Endocrine System Disorders, Gastrointestinal Disease, Hematological Disease, Hereditary Disorder, Hypersensitivity Response, Immunological Disease, Inflammatory Disease, Inflammatory Response, Metabolic Disease, Neurological Disease, Ophthalmic Disease, Organismal Injury an…	1.42945e+07	1.31469e-05	3.94408e-06	*	*
ITIH3	inter-alpha-trypsin inhibitor heavy chain 3	Extracellular Space	other	Q06033	NO	YES	NO			1.42524e+07	1.31082e-05	3.93245e-06
CHST10	carbohydrate sulfotransferase 10	Cytoplasm	enzyme	O43529	NO	YES	Yes		Cancer, Organismal Injury and Abnormalities, Reproductive System Disease	1.42078e+07	1.30672e-05	3.92016e-06
DDR1	discoidin domain receptor tyrosine kinase 1	Plasma Membrane	kinase	Q08345	NO	YES	Yes	diagnosis	Cancer, Cardiovascular Disease, Connective Tissue Disorders, Dermatological Diseases and Conditions, Developmental Disorder, Endocrine System Disorders, Gastrointestinal Disease, Hematological Disease, Hereditary Disorder, Immunological Disease, Inflammatory Disease, Inflammatory Response, Metabolic Disease, Neurological Disease, Organismal Injury and Abnormalities, Psychological Disorders, Renal…	1.41866e+07	1.30477e-05	3.9143e-06	*
DLK2	delta-like 2 homolog (Drosophila)	Extracellular Space	other	Q6UY11	NO	YES	NO			1.41771e+07	1.3039e-05	3.91169e-06
APOC2	apolipoprotein C-II	Extracellular Space	transporter	P02655	NO	no	NO		Cardiovascular Disease, Hereditary Disorder, Metabolic Disease, Neurological Disease, Psychological Disorders	14109943	1.29772e-05	3.89315e-06	*
QSOX2	quiescin Q6 sulfhydryl oxidase 2	Other	enzyme	Q6ZRP7	NO	YES	NO			1.4088e+07	1.2957e-05	3.88709e-06
CTSO	cathepsin O	Cytoplasm	peptidase	P43234	NO	YES	Yes			1.40665e+07	1.29372e-05	3.88117e-06
B4GALT1	UDP-Gal:betaGlcNAc beta 1,4- galactosyltransferase, polypeptide 1	Cytoplasm	enzyme	P15291	NO	YES	Yes	diagnosis	Cancer, Dermatological Diseases and Conditions, Developmental Disorder, Gastrointestinal Disease, Hepatic System Disease, Hereditary Disorder, Immunological Disease, Inflammatory Response, Metabolic Disease, Organismal Injury and Abnormalities, Renal and Urological Disease, Reproductive System Disease	1.3994e+07	1.28706e-05	3.86117e-06
SFRP4	secreted frizzled-related protein 4	Plasma Membrane	transmembrane receptor	Q6FHJ7	NO	YES	Yes	diagnosis	Cancer, Gastrointestinal Disease, Organismal Injury and Abnormalities, Reproductive System Disease	1.39906e+07	1.28674e-05	3.86023e-06
ISLR2	immunoglobulin superfamily containing leucine-rich repeat 2	Plasma Membrane	other	Q6UXK2	NO	no	NO			1.39485e+07	1.28287e-05	3.84862e-06
CBLN4	cerebellin 4 precursor	Extracellular Space	other	Q9NTU7	NO	YES	NO		Cancer, Gastrointestinal Disease	1.3946e+07	1.28264e-05	3.84792e-06
F13B	coagulation factor XIII, B polypeptide	Extracellular Space	enzyme	P05160	NO	YES	NO		Cancer, Cardiovascular Disease, Dermatological Diseases and Conditions, Developmental Disorder, Hematological Disease, Hereditary Disorder	1.39245e+07	1.28066e-05	3.84199e-06
GMFB	glia maturation factor, beta	Cytoplasm	growth factor	P60983	NO	YES	Yes		Cardiovascular Disease, Organismal Injury and Abnormalities, Reproductive System Disease	1.39001e+07	1.27841e-05	3.83524e-06
SLC39A10	solute carrier family 39 (zinc transporter), member 10	Extracellular Space	transporter	Q9ULF5	NO	YES	Yes		Cancer, Cardiovascular Disease, Gastrointestinal Disease, Organismal Injury and Abnormalities, Reproductive System Disease	1.38665e+07	1.27533e-05	3.82598e-06
CNTN3	contactin 3 (plasmacytoma associated)	Plasma Membrane	other	Q9P232	NO	no	NO		Cancer	1.38261e+07	1.27161e-05	3.81483e-06
NLGN3	neuroligin 3	Plasma Membrane	enzyme	Q9NZ94	NO	YES	NO		Developmental Disorder, Hereditary Disorder, Infectious Disease, Neurological Disease, Organismal Injury and Abnormalities, Psychological Disorders, Renal and Urological Disease, Reproductive System Disease, Respiratory Disease	1.37482e+07	1.26444e-05	3.79333e-06
LRP11	low density lipoprotein receptor-related protein 11	Other	other	Q86VZ4	NO	YES	Yes		Cardiovascular Disease	1.3673e+07	1.25753e-05	3.77258e-06
MIA	melanoma inhibitory activity	Extracellular Space	other	Q16674	NO	YES	Yes	disease progression,prognosis	Cancer, Dermatological Diseases and Conditions, Gastrointestinal Disease, Organismal Injury and Abnormalities	1.35864e+07	1.24957e-05	3.7487e-06
TREM2	triggering receptor expressed on myeloid cells 2	Plasma Membrane	transmembrane receptor	Q9NZC2	NO	YES	NO		Cardiovascular Disease, Connective Tissue Disorders, Developmental Disorder, Hereditary Disorder, Immunological Disease, Inflammatory Response, Metabolic Disease, Organismal Injury and Abnormalities, Reproductive System Disease, Respiratory Disease, Skeletal and Muscular Disorders	1.35256e+07	1.24398e-05	3.73193e-06
CHAD	chondroadherin	Extracellular Space	other	O15335	NO	no	NO			1.33229e+07	1.22533e-05	3.67598e-06
SGCE	sarcoglycan, epsilon	Plasma Membrane	other	O43556	Yes	YES	Yes		Hereditary Disorder, Neurological Disease	1.3269e+07	1.22038e-05	3.66114e-06	*
GLDN	gliomedin	Cytoplasm	other	Q6ZMI3	NO	YES	Yes		Neurological Disease	1.31756e+07	1.21178e-05	3.63535e-06	*
SLITRK5	SLIT and NTRK-like family, member 5	Other	other	O94991	NO	YES	NO		Cancer	1.3154e+07	1.20979e-05	3.62938e-06
VIM	vimentin	Cytoplasm	other	P08670	NO	YES	Yes	diagnosis,efficacy,prognosis	Cancer, Cardiovascular Disease, Connective Tissue Disorders, Dermatological Diseases and Conditions, Developmental Disorder, Endocrine System Disorders, Gastrointestinal Disease, Hematological Disease, Hepatic System Disease, Hereditary Disorder, Immunological Disease, Inflammatory Disease, Inflammatory Response, Metabolic Disease, Neurological Disease, Ophthalmic Disease, Organismal Injury and A…	1.31184e+07	1.20652e-05	3.61956e-06	*
CEL	carboxyl ester lipase	Extracellular Space	enzyme	P19835	NO	YES	NO		Cancer, Cardiovascular Disease, Endocrine System Disorders, Gastrointestinal Disease, Hereditary Disorder, Infectious Disease, Metabolic Disease, Nutritional Disease, Organismal Injury and Abnormalities	1.3113e+07	1.20603e-05	3.61808e-06
NUTF2	nuclear transport factor 2	Nucleus	transporter	P61970	NO	YES	Yes		Cancer, Hematological Disease, Immunological Disease	1.30787e+07	1.20287e-05	3.60862e-06
SLITRK4	SLIT and NTRK-like family, member 4	Extracellular Space	other	Q8IW52	NO	YES	NO		Cancer, Cardiovascular Disease, Gastrointestinal Disease, Organismal Injury and Abnormalities, Reproductive System Disease	1.30315e+07	1.19853e-05	3.59559e-06
MANEAL	mannosidase, endo-alpha-like	Other	other	Q5VSG8	NO	no	Yes			1.28868e+07	1.18522e-05	3.55567e-06
CD81	CD81 molecule	Plasma Membrane	other	P60033	NO	YES	Yes		Antimicrobial Response, Connective Tissue Disorders, Dermatological Diseases and Conditions, Immunological Disease, Infectious Disease, Inflammatory Disease, Inflammatory Response, Skeletal and Muscular Disorders	1.27748e+07	1.17492e-05	3.52477e-06
PLXNB1	plexin B1	Plasma Membrane	transmembrane receptor	O43157	NO	YES	NO		Cancer, Inflammatory Response, Organismal Injury and Abnormalities, Reproductive System Disease, Respiratory Disease	1.27591e+07	1.17348e-05	3.52043e-06
ARSA	arylsulfatase A	Cytoplasm	enzyme	P15289	NO	YES	NO		Auditory Disease, Developmental Disorder, Hereditary Disorder, Inflammatory Response, Metabolic Disease, Neurological Disease, Organismal Injury and Abnormalities, Psychological Disorders	1.26957e+07	1.16764e-05	3.50293e-06	*
TMEM132D	transmembrane protein 132D	Other	other	Q14C87	NO	YES	Yes		Cancer, Gastrointestinal Disease	1.26792e+07	1.16613e-05	3.49838e-06
PCDH8	protocadherin 8	Plasma Membrane	other	O95206	NO	YES	NO		Cancer, Gastrointestinal Disease, Hereditary Disorder, Neurological Disease, Psychological Disorders, Respiratory Disease	1.26402e+07	1.16254e-05	3.48763e-06	*
CLN5	ceroid-lipofuscinosis, neuronal 5	Cytoplasm	other	O75503	NO	YES	Yes		Developmental Disorder, Hereditary Disorder, Metabolic Disease, Neurological Disease	1.25362e+07	1.15298e-05	3.45893e-06
EPHA5	EPH receptor A5	Plasma Membrane	kinase	P54756	NO	YES	Yes		Cancer, Gastrointestinal Disease, Neurological Disease, Respiratory Disease	1.24754e+07	1.14739e-05	3.44216e-06	*
CAMK2B	calcium/calmodulin-dependent protein kinase II beta	Cytoplasm	kinase	Q13554	NO	YES	Yes		Cancer, Cardiovascular Disease, Connective Tissue Disorders, Dermatological Diseases and Conditions, Hereditary Disorder, Infectious Disease, Inflammatory Disease, Metabolic Disease, Neurological Disease, Psychological Disorders, Respiratory Disease, Skeletal and Muscular Disorders	1.23126e+07	1.13242e-05	3.39725e-06	*
PFN1	profilin 1	Cytoplasm	other	P07737	NO	YES	Yes	unspecified application	Cancer, Cardiovascular Disease, Dermatological Diseases and Conditions, Developmental Disorder, Gastrointestinal Disease, Hepatic System Disease, Hereditary Disorder, Immunological Disease, Inflammatory Disease, Inflammatory Response, Neurological Disease, Organismal Injury and Abnormalities, Psychological Disorders, Reproductive System Disease, Skeletal and Muscular Disorders	1.22638e+07	1.12792e-05	3.38377e-06	*
FGFR4	fibroblast growth factor receptor 4	Plasma Membrane	kinase	P22455	NO	YES	NO	unspecified application	Cancer, Developmental Disorder, Endocrine System Disorders, Gastrointestinal Disease, Hepatic System Disease, Hereditary Disorder, Infectious Disease, Inflammatory Disease, Neurological Disease, Organismal Injury and Abnormalities, Psychological Disorders, Reproductive System Disease, Respiratory Disease, Skeletal and Muscular Disorders	1.21736e+07	1.11963e-05	3.3589e-06	*
GPI	glucose-6-phosphate isomerase	Extracellular Space	enzyme	P06744	NO	YES	Yes	unspecified application	Cancer, Connective Tissue Disorders, Developmental Disorder, Endocrine System Disorders, Gastrointestinal Disease, Hematological Disease, Hereditary Disorder, Infectious Disease, Inflammatory Disease, Inflammatory Response, Neurological Disease, Organismal Injury and Abnormalities, Psychological Disorders, Reproductive System Disease, Respiratory Disease, Skeletal and Muscular Disorders	1.21511e+07	1.11756e-05	3.35267e-06	*
ANPEP	alanyl (membrane) aminopeptidase	Plasma Membrane	peptidase	P15144	NO	no	Yes	safety,unspecified application	Cancer, Gastrointestinal Disease, Infectious Disease, Inflammatory Disease, Inflammatory Response, Respiratory Disease	1.21311e+07	1.11572e-05	3.34716e-06
LMAN1	lectin, mannose-binding, 1	Cytoplasm	other	P49257	NO	YES	Yes		Cancer, Gastrointestinal Disease, Hematological Disease, Hereditary Disorder	1.21205e+07	1.11474e-05	3.34423e-06
FGL2	fibrinogen-like 2	Extracellular Space	peptidase	Q14314	NO	no	NO		Cancer, Organismal Injury and Abnormalities, Reproductive System Disease	1.21124e+07	1.114e-05	3.342e-06
CD109	CD109 molecule	Plasma Membrane	other	Q6YHK3	NO	no	Yes		Cancer, Gastrointestinal Disease, Hepatic System Disease, Neurological Disease	1.20067e+07	1.10427e-05	3.31282e-06	*
PVRL1	poliovirus receptor-related 1 (herpesvirus entry mediator C)	Plasma Membrane	other	Q15223	NO	YES	Yes		Cancer, Connective Tissue Disorders, Developmental Disorder, Hereditary Disorder, Immunological Disease, Infectious Disease, Inflammatory Disease, Ophthalmic Disease, Organismal Injury and Abnormalities, Reproductive System Disease, Skeletal and Muscular Disorders	1.18874e+07	1.0933e-05	3.27991e-06
GRN	granulin	Extracellular Space	growth factor	P28799	NO	YES	Yes		Cancer, Connective Tissue Disorders, Dermatological Diseases and Conditions, Developmental Disorder, Hereditary Disorder, Immunological Disease, Infectious Disease, Inflammatory Disease, Inflammatory Response, Metabolic Disease, Neurological Disease, Organismal Injury and Abnormalities, Psychological Disorders, Skeletal and Muscular Disorders	1.17701e+07	1.08252e-05	3.24756e-06	*
FCGR2A	Fc fragment of IgG, low affinity IIa, receptor (CD32)	Plasma Membrane	transmembrane receptor	P12318	NO	YES	NO		Cancer, Cardiovascular Disease, Connective Tissue Disorders, Dermatological Diseases and Conditions, Endocrine System Disorders, Gastrointestinal Disease, Hematological Disease, Hereditary Disorder, Hypersensitivity Response, Immunological Disease, Infectious Disease, Inflammatory Disease, Inflammatory Response, Metabolic Disease, Neurological Disease, Organismal Injury and Abnormalities, Renal a…	1.17592e+07	1.08151e-05	3.24454e-06	*
NETO1	neuropilin (NRP) and tolloid (TLL)-like 1	Extracellular Space	other	Q8TDF5	NO	no	NO		Cancer, Dermatological Diseases and Conditions, Hematological Disease, Immunological Disease	1.15688e+07	1.064e-05	3.192e-06
C19orf10	chromosome 19 open reading frame 10	Extracellular Space	cytokine	Q969H8	NO	YES	Yes		Cardiovascular Disease, Hematological Disease, Immunological Disease, Inflammatory Disease, Inflammatory Response	1.14794e+07	1.05578e-05	3.16735e-06
STC2	stanniocalcin 2	Extracellular Space	other	O76061	NO	no	Yes		Nutritional Disease	1.14616e+07	1.05414e-05	3.16242e-06
COL14A1	collagen, type XIV, alpha 1	Extracellular Space	other	Q05707	NO	YES	Yes		Cancer, Connective Tissue Disorders, Dermatological Diseases and Conditions, Gastrointestinal Disease, Organismal Injury and Abnormalities, Reproductive System Disease	1.14212e+07	1.05043e-05	3.1513e-06
METRNL	meteorin, glial cell differentiation regulator-like	Other	other	Q641Q3	NO	no	NO		Neurological Disease	1.14076e+07	1.04917e-05	3.14752e-06	*
PCSK2	proprotein convertase subtilisin/kexin type 2	Extracellular Space	peptidase	P16519	NO	YES	NO	diagnosis,unspecified application	Cancer, Cardiovascular Disease, Endocrine System Disorders, Gastrointestinal Disease, Hematological Disease, Metabolic Disease, Respiratory Disease	1.14003e+07	1.04851e-05	3.14552e-06
GSTO1	glutathione S-transferase omega 1	Cytoplasm	enzyme	P78417	NO	YES	Yes	unspecified application	Cancer, Cardiovascular Disease, Dermatological Diseases and Conditions, Gastrointestinal Disease, Hepatic System Disease, Immunological Disease, Infectious Disease, Inflammatory Disease, Inflammatory Response, Metabolic Disease, Neurological Disease, Organismal Injury and Abnormalities, Psychological Disorders, Reproductive System Disease, Respiratory Disease	1.13447e+07	1.04339e-05	3.13017e-06	*
IGFBP3	insulin-like growth factor binding protein 3	Extracellular Space	other	P17936	NO	YES	Yes	diagnosis,disease progression,efficacy,prognosis,safety	Cancer, Dermatological Diseases and Conditions, Endocrine System Disorders, Gastrointestinal Disease, Hematological Disease, Hepatic System Disease, Immunological Disease, Inflammatory Disease, Metabolic Disease, Neurological Disease, Nutritional Disease, Organismal Injury and Abnormalities, Psychological Disorders, Reproductive System Disease, Respiratory Disease	1.13335e+07	1.04236e-05	3.12709e-06	*
FSTL3	follistatin-like 3 (secreted glycoprotein)	Extracellular Space	other	O95633	NO	no	Yes		Cancer, Cardiovascular Disease, Developmental Disorder, Endocrine System Disorders, Gastrointestinal Disease, Hepatic System Disease, Organismal Injury and Abnormalities, Reproductive System Disease, Respiratory Disease, Skeletal and Muscular Disorders	1.10366e+07	1.01506e-05	3.04518e-06
CD93	CD93 molecule	Plasma Membrane	other	Q9NPY3	NO	YES	NO		Cancer, Hematological Disease, Infectious Disease, Inflammatory Response, Neurological Disease, Organismal Injury and Abnormalities	1.1006e+07	1.01225e-05	3.03674e-06	*
LGALS1	lectin, galactoside-binding, soluble, 1	Extracellular Space	other	P09382	Yes	YES	Yes	diagnosis,prognosis	Cancer, Connective Tissue Disorders, Dermatological Diseases and Conditions, Developmental Disorder, Endocrine System Disorders, Gastrointestinal Disease, Hematological Disease, Hereditary Disorder, Immunological Disease, Infectious Disease, Inflammatory Disease, Inflammatory Response, Metabolic Disease, Neurological Disease, Ophthalmic Disease, Organismal Injury and Abnormalities, Psychological …	1.09581e+07	1.00784e-05	3.02351e-06	*
MGAT1	mannosyl (alpha-1,3-)-glycoprotein beta-1,2-N-acetylglucosaminyltransferase	Cytoplasm	enzyme	P26572	NO	YES	Yes		Cardiovascular Disease, Developmental Disorder, Gastrointestinal Disease, Hematological Disease, Infectious Disease, Organismal Injury and Abnormalities, Reproductive System Disease	1.09512e+07	1.00721e-05	3.02162e-06
EPHA10	EPH receptor A10	Plasma Membrane	transmembrane receptor	Q5JZY3	NO	no	NO		Cancer, Gastrointestinal Disease	1.09307e+07	1.00532e-05	3.01596e-06
PVR	poliovirus receptor	Plasma Membrane	other	P15151	NO	no	Yes		Cancer, Infectious Disease, Inflammatory Response	1.09201e+07	1.00435e-05	3.01304e-06
ACVR1B	activin A receptor, type IB	Plasma Membrane	kinase	P36896	NO	YES	Yes		Cancer, Connective Tissue Disorders, Developmental Disorder, Endocrine System Disorders, Gastrointestinal Disease, Neurological Disease, Organismal Injury and Abnormalities, Skeletal and Muscular Disorders	1.08513e+07	9.98011e-06	2.99403e-06
NLGN4X	neuroligin 4, X-linked	Plasma Membrane	enzyme	Q8N0W4	NO	YES	Yes		Cancer, Developmental Disorder, Gastrointestinal Disease, Hereditary Disorder, Neurological Disease, Organismal Injury and Abnormalities, Psychological Disorders, Reproductive System Disease	1.07987e+07	9.93177e-06	2.97953e-06
CA10	carbonic anhydrase X	Other	enzyme	Q9NS85	NO	YES	NO		Connective Tissue Disorders, Gastrointestinal Disease, Hepatic System Disease, Immunological Disease, Inflammatory Disease, Neurological Disease, Psychological Disorders, Skeletal and Muscular Disorders	1.07816e+07	9.91606e-06	2.97482e-06
SORT1	sortilin 1	Cytoplasm	transporter	Q99523	NO	YES	Yes		Cancer, Endocrine System Disorders, Gastrointestinal Disease, Hepatic System Disease, Hereditary Disorder, Immunological Disease, Metabolic Disease, Neurological Disease, Nutritional Disease, Organismal Injury and Abnormalities, Psychological Disorders, Reproductive System Disease, Skeletal and Muscular Disorders	1.07732e+07	9.90829e-06	2.97249e-06	*
GDI2	GDP dissociation inhibitor 2	Cytoplasm	other	P50395	NO	YES	Yes			1.0746e+07	9.88331e-06	2.96499e-06
CECR1	cat eye syndrome chromosome region, candidate 1	Extracellular Space	enzyme	Q9NZK5	NO	no	NO		Cancer, Cardiovascular Disease, Hematological Disease, Immunological Disease	1.07342e+07	9.87246e-06	2.96174e-06
CAMK2D	calcium/calmodulin-dependent protein kinase II delta	Cytoplasm	kinase	Q13557	NO	YES	Yes		Cardiovascular Disease, Connective Tissue Disorders, Developmental Disorder, Immunological Disease, Inflammatory Disease, Organismal Injury and Abnormalities, Skeletal and Muscular Disorders	1.06603e+07	9.8045e-06	2.94135e-06
DSG2	desmoglein 2	Plasma Membrane	other	Q14126	NO	YES	Yes		Cancer, Cardiovascular Disease, Developmental Disorder, Gastrointestinal Disease, Hematological Disease, Hereditary Disorder, Immunological Disease, Infectious Disease	1.06536e+07	9.79828e-06	2.93948e-06
FAM69C	family with sequence similarity 69, member C	Other	other	Q0P6D2	NO	YES	Yes			1.06029e+07	9.7517e-06	2.92551e-06
SHBG	sex hormone-binding globulin	Extracellular Space	other	P04278	NO	YES	NO	efficacy,safety	Cancer, Developmental Disorder, Endocrine System Disorders, Gastrointestinal Disease, Metabolic Disease, Nutritional Disease, Organismal Injury and Abnormalities, Reproductive System Disease	1.05834e+07	9.73372e-06	2.92012e-06
EZR	ezrin	Plasma Membrane	other	P15311	NO	YES	Yes	prognosis	Cancer, Gastrointestinal Disease, Neurological Disease, Organismal Injury and Abnormalities, Renal and Urological Disease, Reproductive System Disease, Respiratory Disease	1.05544e+07	9.70708e-06	2.91213e-06	*
PDYN	prodynorphin	Extracellular Space	transporter	P01213	NO	YES	NO	unspecified application	Cancer, Dermatological Diseases and Conditions, Endocrine System Disorders, Gastrointestinal Disease, Hereditary Disorder, Immunological Disease, Inflammatory Disease, Inflammatory Response, Metabolic Disease, Neurological Disease, Organismal Injury and Abnormalities, Psychological Disorders, Respiratory Disease	1.04622e+07	9.62232e-06	2.88669e-06	*	*
NENF	neudesin neurotrophic factor	Extracellular Space	growth factor	Q9UMX5	NO	YES	Yes		Cancer, Gastrointestinal Disease, Hepatic System Disease	1.04426e+07	9.60424e-06	2.88127e-06
RDX	radixin	Cytoplasm	other	P35241	NO	YES	Yes	unspecified application	Auditory Disease, Cancer, Endocrine System Disorders, Gastrointestinal Disease, Hepatic System Disease, Hereditary Disorder, Neurological Disease, Organismal Injury and Abnormalities, Reproductive System Disease, Respiratory Disease	1.04253e+07	9.58833e-06	2.8765e-06
NDRG2	NDRG family member 2	Cytoplasm	other	Q9UN36	NO	YES	NO		Cancer, Dermatological Diseases and Conditions, Neurological Disease, Organismal Injury and Abnormalities, Psychological Disorders, Reproductive System Disease, Skeletal and Muscular Disorders	1.03592e+07	9.52753e-06	2.85826e-06	*
PTPRK	protein tyrosine phosphatase, receptor type, K	Plasma Membrane	phosphatase	Q15262	NO	YES	Yes		Cancer, Hematological Disease, Immunological Disease	1.02455e+07	9.42297e-06	2.82689e-06
NEU1	sialidase 1 (lysosomal sialidase)	Cytoplasm	enzyme	Q99519	NO	YES	Yes		Cancer, Developmental Disorder, Hereditary Disorder, Metabolic Disease, Neurological Disease, Organismal Injury and Abnormalities, Reproductive System Disease	1.01996e+07	9.3808e-06	2.81424e-06
NOTCH2	notch 2	Plasma Membrane	transcription regulator	Q04721	NO	YES	NO	unspecified application	Cancer, Cardiovascular Disease, Connective Tissue Disorders, Dermatological Diseases and Conditions, Developmental Disorder, Endocrine System Disorders, Gastrointestinal Disease, Hematological Disease, Hepatic System Disease, Hereditary Disorder, Hypersensitivity Response, Immunological Disease, Inflammatory Disease, Inflammatory Response, Metabolic Disease, Neurological Disease, Ophthalmic Disea…	1.01708e+07	9.35427e-06	2.80628e-06	*
CALB1	calbindin 1, 28kDa	Cytoplasm	other	P05937	NO	YES	NO		Cancer, Endocrine System Disorders, Gastrointestinal Disease, Hereditary Disorder, Inflammatory Response, Metabolic Disease, Neurological Disease, Organismal Injury and Abnormalities, Psychological Disorders, Renal and Urological Disease, Skeletal and Muscular Disorders	9.94259e+06	9.14439e-06	2.74332e-06	*
MAN2B2	mannosidase, alpha, class 2B, member 2	Cytoplasm	enzyme	Q9Y2E5	NO	YES	Yes		Cancer	9.92829e+06	9.13123e-06	2.73937e-06
NOTCH1	notch 1	Plasma Membrane	transcription regulator	P46531	NO	YES	Yes	diagnosis,efficacy	Cancer, Cardiovascular Disease, Connective Tissue Disorders, Dermatological Diseases and Conditions, Developmental Disorder, Endocrine System Disorders, Gastrointestinal Disease, Hematological Disease, Hepatic System Disease, Hereditary Disorder, Immunological Disease, Inflammatory Disease, Inflammatory Response, Metabolic Disease, Neurological Disease, Ophthalmic Disease, Organismal Injury and A…	9.88652e+06	9.09282e-06	2.72785e-06	*
CDH20	cadherin 20, type 2	Plasma Membrane	other	Q9HBT6	NO	YES	NO			9.82424e+06	9.03553e-06	2.71066e-06
ICAM2	intercellular adhesion molecule 2	Plasma Membrane	other	P13598	NO	YES	NO		Cancer, Hypersensitivity Response, Inflammatory Response, Organismal Injury and Abnormalities, Respiratory Disease	9.69599e+06	8.91758e-06	2.67527e-06
SLITRK6	SLIT and NTRK-like family, member 6	Other	other	Q9H5Y7	NO	YES	Yes		Cancer, Gastrointestinal Disease, Psychological Disorders	9.68412e+06	8.90667e-06	2.672e-06
LAMA5	laminin, alpha 5	Extracellular Space	other	O15230	NO	YES	Yes	diagnosis	Cancer, Dermatological Diseases and Conditions, Endocrine System Disorders, Immunological Disease, Inflammatory Disease, Inflammatory Response, Organismal Injury and Abnormalities, Renal and Urological Disease, Reproductive System Disease	9.67516e+06	8.89842e-06	2.66953e-06
CDH9	cadherin 9, type 2 (T1-cadherin)	Plasma Membrane	other	Q9ULB4	NO	YES	NO		Cancer, Dermatological Diseases and Conditions	9.60358e+06	8.83259e-06	2.64978e-06
NUCB2	nucleobindin 2	Nucleus	other	P80303	NO	YES	Yes		Cardiovascular Disease, Nutritional Disease, Organismal Injury and Abnormalities, Reproductive System Disease	9.54731e+06	8.78083e-06	2.63425e-06
SSC5D	scavenger receptor cysteine rich domain containing (5 domains)	Other	other	A1L4H1	NO	no	NO		Cancer, Gastrointestinal Disease, Organismal Injury and Abnormalities, Reproductive System Disease	9.50714e+06	8.74389e-06	2.62317e-06
OXT	oxytocin/neurophysin I prepropeptide	Extracellular Space	other	P01178	NO	YES	NO		Cardiovascular Disease, Hereditary Disorder, Neurological Disease, Nutritional Disease, Psychological Disorders	9.48868e+06	8.72692e-06	2.61808e-06	*
HPRT1	hypoxanthine phosphoribosyltransferase 1	Cytoplasm	enzyme	P00492	NO	YES	Yes		Cancer, Cardiovascular Disease, Connective Tissue Disorders, Dermatological Diseases and Conditions, Developmental Disorder, Gastrointestinal Disease, Hematological Disease, Hereditary Disorder, Immunological Disease, Inflammatory Disease, Inflammatory Response, Metabolic Disease, Neurological Disease, Psychological Disorders, Skeletal and Muscular Disorders	9.46305e+06	8.70334e-06	2.611e-06	*
ANGPTL7	angiopoietin-like 7	Extracellular Space	other	O43827	NO	no	NO		Ophthalmic Disease	9.4584e+06	8.69907e-06	2.60972e-06
NOTCH3	notch 3	Plasma Membrane	transcription regulator	Q9UM47	NO	YES	Yes	unspecified application	Cancer, Cardiovascular Disease, Dermatological Diseases and Conditions, Developmental Disorder, Endocrine System Disorders, Gastrointestinal Disease, Hematological Disease, Hereditary Disorder, Neurological Disease, Organismal Injury and Abnormalities, Reproductive System Disease	9.45087e+06	8.69214e-06	2.60764e-06
KLK7	kallikrein-related peptidase 7	Extracellular Space	peptidase	P49862	NO	YES	NO	diagnosis	Cancer, Dermatological Diseases and Conditions, Endocrine System Disorders, Immunological Disease, Inflammatory Disease, Inflammatory Response, Organismal Injury and Abnormalities, Reproductive System Disease, Respiratory Disease	9.35119e+06	8.60047e-06	2.58014e-06
SORCS1	sortilin-related VPS10 domain containing receptor 1	Plasma Membrane	transporter	Q8WY21	NO	YES	NO		Cancer, Organismal Injury and Abnormalities, Reproductive System Disease	9.34025e+06	8.5904e-06	2.57712e-06
CHI3L2	chitinase 3-like 2	Extracellular Space	enzyme	Q15782	NO	no	Yes		Metabolic Disease, Neurological Disease, Psychological Disorders	9.31725e+06	8.56924e-06	2.57077e-06	*
CDH11	cadherin 11, type 2, OB-cadherin (osteoblast)	Plasma Membrane	other	P55287	NO	YES	Yes	efficacy,prognosis	Cancer, Connective Tissue Disorders, Dermatological Diseases and Conditions, Developmental Disorder, Gastrointestinal Disease, Immunological Disease, Inflammatory Disease, Inflammatory Response, Organismal Injury and Abnormalities, Reproductive System Disease, Respiratory Disease, Skeletal and Muscular Disorders	9.29618e+06	8.54987e-06	2.56496e-06
IL1RAP	interleukin 1 receptor accessory protein	Plasma Membrane	transmembrane receptor	Q9NPH3	NO	YES	Yes		Cancer, Connective Tissue Disorders, Hematological Disease, Immunological Disease, Inflammatory Response, Organismal Injury and Abnormalities, Renal and Urological Disease	9.29131e+06	8.54539e-06	2.56362e-06
CPXM2	carboxypeptidase X (M14 family), member 2	Extracellular Space	peptidase	Q8N436	NO	YES	NO		Cancer, Gastrointestinal Disease	9.22087e+06	8.4806e-06	2.54418e-06
PPIC	peptidylprolyl isomerase C (cyclophilin C)	Cytoplasm	enzyme	P45877	NO	YES	Yes			9.18151e+06	8.4444e-06	2.53332e-06
TMEM59L	transmembrane protein 59-like	Cytoplasm	other	Q9UK28	NO	YES	NO			9.15015e+06	8.41556e-06	2.52467e-06
CPN1	carboxypeptidase N, polypeptide 1	Extracellular Space	peptidase	P15169	NO	no	NO		Hereditary Disorder, Immunological Disease, Inflammatory Response	9.08469e+06	8.35536e-06	2.50661e-06
ADAM11	ADAM metallopeptidase domain 11	Plasma Membrane	peptidase	O75078	NO	YES	NO			9.05493e+06	8.32799e-06	2.4984e-06
LFNG	LFNG O-fucosylpeptide 3-beta-N-acetylglucosaminyltransferase	Cytoplasm	enzyme	Q8NES3	NO	no	Yes		Cancer, Connective Tissue Disorders, Developmental Disorder, Hematological Disease, Hereditary Disorder, Immunological Disease, Organismal Injury and Abnormalities, Reproductive System Disease, Skeletal and Muscular Disorders	9.02561e+06	8.30102e-06	2.49031e-06
MAN1B1	mannosidase, alpha, class 1B, member 1	Cytoplasm	enzyme	Q9UKM7	NO	no	Yes		Cancer, Connective Tissue Disorders, Developmental Disorder, Hereditary Disorder, Neurological Disease, Skeletal and Muscular Disorders	9.00969e+06	8.28638e-06	2.48591e-06
FBLN7	fibulin 7	Extracellular Space	other	Q53RD9	NO	no	NO		Cancer, Endocrine System Disorders, Organismal Injury and Abnormalities, Reproductive System Disease	8.96416e+06	8.24451e-06	2.47335e-06
CANX	calnexin	Cytoplasm	other	P27824	Yes	YES	Yes		Cancer, Developmental Disorder, Gastrointestinal Disease, Hereditary Disorder, Metabolic Disease, Neurological Disease, Psychological Disorders, Skeletal and Muscular Disorders	8.86193e+06	8.15048e-06	2.44514e-06	*
PLOD3	procollagen-lysine, 2-oxoglutarate 5-dioxygenase 3	Cytoplasm	enzyme	O60568	NO	YES	Yes		Connective Tissue Disorders, Developmental Disorder, Hereditary Disorder, Infectious Disease, Metabolic Disease, Reproductive System Disease	8.67221e+06	7.97599e-06	2.3928e-06
COTL1	coactosin-like 1 (Dictyostelium)	Cytoplasm	other	Q14019	NO	YES	Yes		Antimicrobial Response, Cancer, Endocrine System Disorders, Gastrointestinal Disease, Immunological Disease, Inflammatory Disease, Inflammatory Response	8.66477e+06	7.96915e-06	2.39074e-06
WFDC2	WAP four-disulfide core domain 2	Extracellular Space	other	Q14508	NO	YES	NO	diagnosis,unspecified application	Cancer, Endocrine System Disorders, Organismal Injury and Abnormalities, Renal and Urological Disease, Reproductive System Disease	8.66449e+06	7.96889e-06	2.39067e-06
GOLIM4	golgi integral membrane protein 4	Cytoplasm	other	O00461	NO	YES	Yes			8.60014e+06	7.90971e-06	2.37291e-06
NAGLU	N-acetylglucosaminidase, alpha	Cytoplasm	enzyme	P54802	NO	YES	Yes	unspecified application	Auditory Disease, Cardiovascular Disease, Connective Tissue Disorders, Developmental Disorder, Endocrine System Disorders, Gastrointestinal Disease, Hepatic System Disease, Hereditary Disorder, Immunological Disease, Inflammatory Disease, Inflammatory Response, Metabolic Disease, Neurological Disease, Nutritional Disease, Organismal Injury and Abnormalities, Renal and Urological Disease, Skeletal…	8.56449e+06	7.87692e-06	2.36308e-06
PPT1	palmitoyl-protein thioesterase 1	Cytoplasm	enzyme	P50897	NO	YES	Yes		Developmental Disorder, Hereditary Disorder, Immunological Disease, Inflammatory Disease, Inflammatory Response, Metabolic Disease, Neurological Disease, Ophthalmic Disease, Organismal Injury and Abnormalities, Skeletal and Muscular Disorders	8.55832e+06	7.87125e-06	2.36137e-06	*
CBLN2	cerebellin 2 precursor	Extracellular Space	other	Q8IUK8	NO	YES	NO			8.53233e+06	7.84735e-06	2.3542e-06
CTSC	cathepsin C	Cytoplasm	peptidase	P53634	NO	YES	Yes	unspecified application	Cancer, Cardiovascular Disease, Connective Tissue Disorders, Dental Disease, Dermatological Diseases and Conditions, Developmental Disorder, Gastrointestinal Disease, Hereditary Disorder, Immunological Disease, Infectious Disease, Inflammatory Disease, Inflammatory Response, Metabolic Disease, Nutritional Disease, Organismal Injury and Abnormalities, Renal and Urological Disease, Reproductive Sys…	8.52766e+06	7.84305e-06	2.35291e-06
C1QTNF4	C1q and tumor necrosis factor related protein 4	Extracellular Space	other	Q9BXJ3	NO	YES	NO		Cancer	8.52034e+06	7.83632e-06	2.3509e-06
PLXDC1	plexin domain containing 1	Plasma Membrane	other	Q8IUK5	NO	YES	Yes		Cancer	8.46964e+06	7.78968e-06	2.3369e-06
CBR1	carbonyl reductase 1	Cytoplasm	enzyme	P16152	NO	YES	Yes		Cancer, Cardiovascular Disease, Dermatological Diseases and Conditions, Immunological Disease, Inflammatory Disease, Inflammatory Response, Organismal Injury and Abnormalities	8.45795e+06	7.77893e-06	2.33368e-06
SOD2	superoxide dismutase 2, mitochondrial	Cytoplasm	enzyme	P04179	NO	YES	Yes	diagnosis,unspecified application	Cancer, Cardiovascular Disease, Connective Tissue Disorders, Dermatological Diseases and Conditions, Developmental Disorder, Endocrine System Disorders, Gastrointestinal Disease, Hematological Disease, Hepatic System Disease, Hereditary Disorder, Immunological Disease, Infectious Disease, Inflammatory Disease, Inflammatory Response, Metabolic Disease, Neurological Disease, Organismal Injury and A…	8.44737e+06	7.7692e-06	2.33076e-06	*
LRP1B	low density lipoprotein receptor-related protein 1B	Plasma Membrane	transmembrane receptor	Q9NZR2	NO	YES	Yes		Cancer, Connective Tissue Disorders, Dermatological Diseases and Conditions, Endocrine System Disorders, Gastrointestinal Disease, Immunological Disease, Inflammatory Disease, Metabolic Disease, Neurological Disease, Psychological Disorders, Skeletal and Muscular Disorders	8.4068e+06	7.73189e-06	2.31957e-06	*
TWSG1	twisted gastrulation homolog 1 (Drosophila)	Extracellular Space	other	Q9GZX9	NO	YES	Yes		Connective Tissue Disorders, Developmental Disorder, Gastrointestinal Disease, Hematological Disease, Hereditary Disorder, Immunological Disease, Inflammatory Disease, Inflammatory Response, Neurological Disease, Nutritional Disease, Ophthalmic Disease, Organismal Injury and Abnormalities, Respiratory Disease, Skeletal and Muscular Disorders	8.40431e+06	7.7296e-06	2.31888e-06	*
TFRC	transferrin receptor	Plasma Membrane	transporter	P02786	NO	YES	Yes	diagnosis,efficacy	Cancer, Cardiovascular Disease, Connective Tissue Disorders, Developmental Disorder, Gastrointestinal Disease, Hematological Disease, Immunological Disease, Infectious Disease, Inflammatory Disease, Neurological Disease, Organismal Injury and Abnormalities, Renal and Urological Disease, Reproductive System Disease, Respiratory Disease, Skeletal and Muscular Disorders	8.39018e+06	7.71661e-06	2.31498e-06	*
FSCN1	fascin homolog 1, actin-bundling protein (Strongylocentrotus purpuratus)	Cytoplasm	other	Q16658	Yes	YES	Yes	unspecified application	Cancer, Dermatological Diseases and Conditions, Gastrointestinal Disease, Infectious Disease, Organismal Injury and Abnormalities, Reproductive System Disease	8.32955e+06	7.66084e-06	2.29825e-06
TALDO1	transaldolase 1	Cytoplasm	enzyme	P37837	NO	YES	Yes		Cancer, Hereditary Disorder, Infectious Disease, Metabolic Disease, Organismal Injury and Abnormalities, Reproductive System Disease, Respiratory Disease	8.32309e+06	7.6549e-06	2.29647e-06
CFP	complement factor properdin	Extracellular Space	other	P27918	NO	no	NO		Antimicrobial Response, Connective Tissue Disorders, Hereditary Disorder, Immunological Disease, Infectious Disease, Inflammatory Disease, Inflammatory Response, Organismal Injury and Abnormalities, Skeletal and Muscular Disorders	8.15219e+06	7.49772e-06	2.24932e-06
VWC2	von Willebrand factor C domain containing 2	Extracellular Space	other	Q2TAL6	NO	no	NO			8.0674e+06	7.41974e-06	2.22592e-06
GANAB	glucosidase, alpha; neutral AB	Cytoplasm	enzyme	Q14697	NO	YES	Yes		Infectious Disease, Organismal Injury and Abnormalities, Renal and Urological Disease	8.03096e+06	7.38622e-06	2.21587e-06
APOM	apolipoprotein M	Plasma Membrane	transporter	O95445	NO	YES	NO		Cardiovascular Disease, Connective Tissue Disorders, Endocrine System Disorders, Gastrointestinal Disease, Immunological Disease, Inflammatory Disease, Metabolic Disease, Skeletal and Muscular Disorders	7.92259e+06	7.28656e-06	2.18597e-06
CTSS	cathepsin S	Cytoplasm	peptidase	P25774	NO	YES	NO		Cancer, Cardiovascular Disease, Connective Tissue Disorders, Developmental Disorder, Endocrine System Disorders, Gastrointestinal Disease, Hematological Disease, Hereditary Disorder, Immunological Disease, Infectious Disease, Inflammatory Disease, Inflammatory Response, Metabolic Disease, Neurological Disease, Nutritional Disease, Organismal Injury and Abnormalities, Psychological Disorders, Repr…	7.89198e+06	7.2584e-06	2.17752e-06	*
SCUBE2	signal peptide, CUB domain, EGF-like 2	Other	other	Q9NQ36	NO	YES	Yes	unspecified application	Cancer, Hereditary Disorder, Neurological Disease, Organismal Injury and Abnormalities, Psychological Disorders, Reproductive System Disease, Respiratory Disease, Skeletal and Muscular Disorders	7.84057e+06	7.21112e-06	2.16334e-06	*
CDH1	cadherin 1, type 1, E-cadherin (epithelial)	Plasma Membrane	other	P12830	NO	YES	NO	diagnosis,disease progression,efficacy,prognosis	Cancer, Connective Tissue Disorders, Dermatological Diseases and Conditions, Developmental Disorder, Endocrine System Disorders, Gastrointestinal Disease, Hepatic System Disease, Immunological Disease, Inflammatory Disease, Inflammatory Response, Organismal Injury and Abnormalities, Renal and Urological Disease, Reproductive System Disease, Respiratory Disease, Skeletal and Muscular Disorders	7.84055e+06	7.2111e-06	2.16333e-06
APOA1BP	apolipoprotein A-I binding protein	Extracellular Space	enzyme	Q8NCW5	NO	YES	Yes			7.81627e+06	7.18877e-06	2.15663e-06
ADAMTS1	ADAM metallopeptidase with thrombospondin type 1 motif, 1	Extracellular Space	peptidase	Q9UHI8	Yes	YES	Yes		Cancer, Connective Tissue Disorders, Developmental Disorder, Endocrine System Disorders, Gastrointestinal Disease, Hepatic System Disease, Inflammatory Disease, Metabolic Disease, Neurological Disease, Nutritional Disease, Organismal Injury and Abnormalities, Renal and Urological Disease, Reproductive System Disease, Respiratory Disease, Skeletal and Muscular Disorders	7.78079e+06	7.15614e-06	2.14684e-06	*
FAM19A2	family with sequence similarity 19 (chemokine (C-C motif)-like), member A2	Cytoplasm	other	Q8N3H0	NO	YES	Yes		Cancer, Gastrointestinal Disease	7.76725e+06	7.14368e-06	2.1431e-06
SLPI	secretory leukocyte peptidase inhibitor	Cytoplasm	other	P03973	NO	YES	Yes	diagnosis,prognosis	Antimicrobial Response, Cancer, Cardiovascular Disease, Dermatological Diseases and Conditions, Endocrine System Disorders, Gastrointestinal Disease, Hematological Disease, Immunological Disease, Infectious Disease, Inflammatory Disease, Inflammatory Response, Organismal Injury and Abnormalities, Reproductive System Disease, Respiratory Disease	7.75782e+06	7.13501e-06	2.1405e-06
SRPX	sushi-repeat containing protein, X-linked	Cytoplasm	other	P78539	NO	YES	Yes		Cancer, Cardiovascular Disease, Gastrointestinal Disease, Hematological Disease, Hepatic System Disease, Hereditary Disorder, Immunological Disease, Neurological Disease, Organismal Injury and Abnormalities, Psychological Disorders, Reproductive System Disease, Respiratory Disease, Skeletal and Muscular Disorders	7.74915e+06	7.12704e-06	2.13811e-06	*
GALNT7	UDP-N-acetyl-alpha-D-galactosamine:polypeptide N-acetylgalactosaminyltransferase 7 (GalNAc-T7)	Cytoplasm	enzyme	Q86SF2	NO	YES	Yes		Cancer, Hereditary Disorder, Neurological Disease, Psychological Disorders	7.74341e+06	7.12176e-06	2.13653e-06	*
PREP	prolyl endopeptidase	Cytoplasm	peptidase	P48147	NO	YES	Yes		Cancer, Connective Tissue Disorders, Gastrointestinal Disease, Hematological Disease, Immunological Disease, Inflammatory Disease, Inflammatory Response, Neurological Disease, Psychological Disorders, Skeletal and Muscular Disorders	7.66956e+06	7.05383e-06	2.11615e-06
IGFBP1	insulin-like growth factor binding protein 1	Extracellular Space	other	P08833	NO	YES	Yes	diagnosis,efficacy	Cancer, Connective Tissue Disorders, Dermatological Diseases and Conditions, Developmental Disorder, Endocrine System Disorders, Gastrointestinal Disease, Hematological Disease, Hepatic System Disease, Hereditary Disorder, Inflammatory Disease, Inflammatory Response, Metabolic Disease, Neurological Disease, Nutritional Disease, Organismal Injury and Abnormalities, Renal and Urological Disease, Re…	7.61824e+06	7.00664e-06	2.10199e-06
IMPA1	inositol(myo)-1(or 4)-monophosphatase 1	Cytoplasm	phosphatase	P29218	NO	YES	Yes		Hereditary Disorder, Neurological Disease, Psychological Disorders, Skeletal and Muscular Disorders	7.59618e+06	6.98635e-06	2.09591e-06	*
EFCAB14	EF-hand calcium binding domain 14	Other	other	O75071	NO	YES	Yes			7.57552e+06	6.96735e-06	2.0902e-06
BCAM	basal cell adhesion molecule (Lutheran blood group)	Plasma Membrane	transmembrane receptor	P50895	NO	YES	Yes	diagnosis	Cancer, Dermatological Diseases and Conditions, Nutritional Disease, Organismal Injury and Abnormalities, Reproductive System Disease	7.55156e+06	6.94531e-06	2.08359e-06
ASPH	aspartate beta-hydroxylase	Cytoplasm	enzyme	Q12797	NO	YES	Yes		Cancer, Cardiovascular Disease, Developmental Disorder, Gastrointestinal Disease, Hereditary Disorder, Neurological Disease, Organismal Injury and Abnormalities, Skeletal and Muscular Disorders	7.46796e+06	6.86843e-06	2.06053e-06
LRRN1	leucine rich repeat neuronal 1	Other	other	Q6UXK5	NO	YES	Yes		Cancer, Gastrointestinal Disease, Hereditary Disorder, Neurological Disease, Psychological Disorders, Skeletal and Muscular Disorders	7.45841e+06	6.85964e-06	2.05789e-06	*
SLC38A10	solute carrier family 38, member 10	Other	other	Q9HBR0	NO	YES	Yes		Cancer, Organismal Injury and Abnormalities, Reproductive System Disease	7.43126e+06	6.83467e-06	2.0504e-06
IGSF1	immunoglobulin superfamily, member 1	Plasma Membrane	other	Q8N6C5	NO	YES	NO		Cancer, Endocrine System Disorders, Hereditary Disorder, Metabolic Disease, Organismal Injury and Abnormalities, Reproductive System Disease	7.37856e+06	6.7862e-06	2.03586e-06
ROBO2	roundabout, axon guidance receptor, homolog 2 (Drosophila)	Plasma Membrane	transmembrane receptor	Q9HCK4	NO	YES	NO		Cancer, Endocrine System Disorders, Gastrointestinal Disease, Metabolic Disease, Organismal Injury and Abnormalities, Renal and Urological Disease, Reproductive System Disease	7.30194e+06	6.71573e-06	2.01472e-06
GLOD4	glyoxalase domain containing 4	Cytoplasm	enzyme	Q9HC38	NO	no	Yes			7.2279e+06	6.64764e-06	1.99429e-06
DNAJC3	DnaJ (Hsp40) homolog, subfamily C, member 3	Cytoplasm	other	Q13217	NO	YES	Yes		Cancer, Cardiovascular Disease, Connective Tissue Disorders, Developmental Disorder, Endocrine System Disorders, Metabolic Disease, Organismal Injury and Abnormalities, Reproductive System Disease	7.20384e+06	6.6255e-06	1.98765e-06
B3GNT2	UDP-GlcNAc:betaGal beta-1,3-N-acetylglucosaminyltransferase 2	Cytoplasm	enzyme	Q9NY97	NO	YES	NO		Hereditary Disorder, Neurological Disease, Psychological Disorders, Skeletal and Muscular Disorders	7.18523e+06	6.60839e-06	1.98252e-06	*
ATF6B	activating transcription factor 6 beta	Nucleus	transcription regulator	Q99941	NO	no	NO		Connective Tissue Disorders, Immunological Disease, Inflammatory Disease, Skeletal and Muscular Disorders	7.17976e+06	6.60336e-06	1.98101e-06
XXYLT1	xyloside xylosyltransferase 1	Other	other	Q8NBI6	NO	YES	Yes		Cancer	7.16708e+06	6.5917e-06	1.97751e-06
COL15A1	collagen, type XV, alpha 1	Extracellular Space	other	P39059	NO	no	Yes		Cancer, Connective Tissue Disorders, Dermatological Diseases and Conditions, Endocrine System Disorders, Gastrointestinal Disease, Organismal Injury and Abnormalities, Reproductive System Disease, Skeletal and Muscular Disorders	7.15463e+06	6.58024e-06	1.97407e-06
PGM1	phosphoglucomutase 1	Cytoplasm	enzyme	P36871	NO	YES	Yes		Cancer, Developmental Disorder, Endocrine System Disorders, Gastrointestinal Disease, Hereditary Disorder, Immunological Disease, Infectious Disease, Metabolic Disease, Organismal Injury and Abnormalities, Renal and Urological Disease, Reproductive System Disease	7.14078e+06	6.5675e-06	1.97025e-06
CA1	carbonic anhydrase I	Cytoplasm	enzyme	P00915	NO	no	NO		Cardiovascular Disease, Connective Tissue Disorders, Developmental Disorder, Endocrine System Disorders, Gastrointestinal Disease, Hematological Disease, Hereditary Disorder, Immunological Disease, Infectious Disease, Inflammatory Disease, Inflammatory Response, Metabolic Disease, Neurological Disease, Nutritional Disease, Ophthalmic Disease, Organismal Injury and Abnormalities, Psychological Dis…	7.09585e+06	6.52619e-06	1.95786e-06	*
CTGF	connective tissue growth factor	Extracellular Space	growth factor	P29279	Yes	YES	Yes		Cancer, Cardiovascular Disease, Connective Tissue Disorders, Developmental Disorder, Gastrointestinal Disease, Hematological Disease, Hepatic System Disease, Hereditary Disorder, Infectious Disease, Inflammatory Disease, Inflammatory Response, Metabolic Disease, Neurological Disease, Ophthalmic Disease, Organismal Injury and Abnormalities, Psychological Disorders, Renal and Urological Disease, Re…	7.06021e+06	6.4934e-06	1.94802e-06	*
B3GALNT1	beta-1,3-N-acetylgalactosaminyltransferase 1 (globoside blood group)	Cytoplasm	enzyme	O75752	NO	YES	Yes		Cancer	7.05293e+06	6.48672e-06	1.94601e-06
SERPINE2	serpin peptidase inhibitor, clade E (nexin, plasminogen activator inhibitor type 1), member 2	Extracellular Space	other	P07093	NO	YES	Yes		Cancer, Cardiovascular Disease, Endocrine System Disorders, Gastrointestinal Disease, Hematological Disease, Hereditary Disorder, Inflammatory Response, Metabolic Disease, Neurological Disease, Organismal Injury and Abnormalities, Psychological Disorders, Reproductive System Disease, Skeletal and Muscular Disorders	7.00791e+06	6.44531e-06	1.93359e-06	*
P4HB	prolyl 4-hydroxylase, beta polypeptide	Cytoplasm	enzyme	P07237	NO	YES	Yes		Cancer, Dermatological Diseases and Conditions, Endocrine System Disorders, Gastrointestinal Disease, Hematological Disease, Immunological Disease, Inflammatory Disease, Inflammatory Response, Organismal Injury and Abnormalities, Reproductive System Disease, Respiratory Disease	6.94725e+06	6.38952e-06	1.91686e-06
BST1	bone marrow stromal cell antigen 1	Plasma Membrane	enzyme	Q10588	NO	no	Yes		Inflammatory Response	6.93716e+06	6.38023e-06	1.91407e-06
SCN3B	sodium channel, voltage-gated, type III, beta subunit	Plasma Membrane	ion channel	Q9NY72	NO	YES	NO		Cardiovascular Disease, Connective Tissue Disorders, Developmental Disorder, Hereditary Disorder, Inflammatory Disease, Neurological Disease, Nutritional Disease, Ophthalmic Disease, Organismal Injury and Abnormalities, Psychological Disorders, Skeletal and Muscular Disorders	6.92501e+06	6.36906e-06	1.91072e-06	*
ABHD14A	abhydrolase domain containing 14A	Cytoplasm	enzyme	Q9BUJ0	NO	YES	Yes			6.91765e+06	6.36229e-06	1.90869e-06
CDH7	cadherin 7, type 2	Plasma Membrane	other	Q9ULB5	NO	YES	NO		Cancer, Dermatological Diseases and Conditions	6.90802e+06	6.35344e-06	1.90603e-06
COL4A2	collagen, type IV, alpha 2	Extracellular Space	other	P08572	Yes	YES	Yes		Cancer, Connective Tissue Disorders, Dermatological Diseases and Conditions, Gastrointestinal Disease, Hematological Disease, Hepatic System Disease, Immunological Disease, Inflammatory Disease, Neurological Disease, Organismal Injury and Abnormalities, Psychological Disorders, Respiratory Disease, Skeletal and Muscular Disorders	6.89517e+06	6.34162e-06	1.90249e-06	*
MATN2	matrilin 2	Extracellular Space	other	O00339	NO	YES	Yes		Cancer, Cardiovascular Disease, Gastrointestinal Disease, Organismal Injury and Abnormalities, Reproductive System Disease	6.83432e+06	6.28566e-06	1.8857e-06
XYLT1	xylosyltransferase I	Cytoplasm	enzyme	Q86Y38	Yes	YES	Yes		Cancer, Cardiovascular Disease, Connective Tissue Disorders, Organismal Injury and Abnormalities, Reproductive System Disease	6.82001e+06	6.27249e-06	1.88175e-06
MFRP	membrane frizzled-related protein	Plasma Membrane	transmembrane receptor	Q9BY79	NO	no	NO		Cancer, Developmental Disorder, Gastrointestinal Disease, Hereditary Disorder, Ophthalmic Disease	6.81613e+06	6.26892e-06	1.88068e-06
AP1B1	adaptor-related protein complex 1, beta 1 subunit	Cytoplasm	transporter	Q10567	NO	YES	Yes		Infectious Disease	6.739e+06	6.19798e-06	1.8594e-06
MFAP5	microfibrillar associated protein 5	Extracellular Space	other	Q13361	NO	YES	NO		Cancer, Endocrine System Disorders, Gastrointestinal Disease, Organismal Injury and Abnormalities, Reproductive System Disease	6.68673e+06	6.14991e-06	1.84497e-06
TAGLN	transgelin	Cytoplasm	other	Q01995	NO	YES	Yes	diagnosis	Cancer, Connective Tissue Disorders, Dermatological Diseases and Conditions, Developmental Disorder, Gastrointestinal Disease, Hereditary Disorder, Metabolic Disease, Neurological Disease, Organismal Injury and Abnormalities, Psychological Disorders, Renal and Urological Disease, Reproductive System Disease	6.66111e+06	6.12635e-06	1.83791e-06	*
CRYM	crystallin, mu	Cytoplasm	enzyme	Q14894	NO	YES	Yes		Hereditary Disorder, Neurological Disease, Psychological Disorders, Skeletal and Muscular Disorders	6.63135e+06	6.09898e-06	1.82969e-06	*
CD320	CD320 molecule	Plasma Membrane	other	Q9NPF0	NO	YES	Yes		Developmental Disorder, Hereditary Disorder, Metabolic Disease, Organismal Injury and Abnormalities, Renal and Urological Disease	6.56303e+06	6.03614e-06	1.81084e-06
KRT3	keratin 3	Cytoplasm	other	P12035	NO	no	NO		Hereditary Disorder, Ophthalmic Disease	6.5315e+06	6.00714e-06	1.80214e-06
GLG1	golgi glycoprotein 1	Cytoplasm	other	Q92896	Yes	YES	Yes		Cancer, Cardiovascular Disease, Gastrointestinal Disease, Hepatic System Disease, Inflammatory Disease, Organismal Injury and Abnormalities, Skeletal and Muscular Disorders	6.44692e+06	5.92936e-06	1.77881e-06
PRDX6	peroxiredoxin 6	Cytoplasm	enzyme	P30041	NO	YES	Yes	unspecified application	Cancer, Cardiovascular Disease, Connective Tissue Disorders, Hematological Disease, Hereditary Disorder, Immunological Disease, Inflammatory Disease, Inflammatory Response, Neurological Disease, Organismal Injury and Abnormalities, Psychological Disorders, Respiratory Disease, Skeletal and Muscular Disorders	6.44317e+06	5.9259e-06	1.77777e-06	*
MFI2	antigen p97 (melanoma associated) identified by monoclonal antibodies 133.2 and 96.5	Plasma Membrane	other	P08582	NO	YES	NO		Cancer, Metabolic Disease, Neurological Disease, Organismal Injury and Abnormalities, Psychological Disorders, Reproductive System Disease	6.43985e+06	5.92285e-06	1.77685e-06	*
GALNS	galactosamine (N-acetyl)-6-sulfate sulfatase	Cytoplasm	enzyme	P34059	NO	YES	NO		Connective Tissue Disorders, Developmental Disorder, Hereditary Disorder, Metabolic Disease, Skeletal and Muscular Disorders	6.43815e+06	5.92129e-06	1.77639e-06
PIANP	PILR alpha associated neural protein	Other	other	Q8IYJ0	Yes	YES	NO			6.41855e+06	5.90326e-06	1.77098e-06
CACNA2D3	calcium channel, voltage-dependent, alpha 2/delta subunit 3	Plasma Membrane	ion channel	Q8IZS8	NO	YES	Yes	prognosis	Cancer, Cardiovascular Disease, Connective Tissue Disorders, Gastrointestinal Disease, Hereditary Disorder, Infectious Disease, Inflammatory Disease, Neurological Disease, Organismal Injury and Abnormalities, Psychological Disorders, Reproductive System Disease, Skeletal and Muscular Disorders	6.30802e+06	5.8016e-06	1.74048e-06	*
IFI30	interferon, gamma-inducible protein 30	Cytoplasm	enzyme	P13284	NO	no	Yes		Cancer, Cardiovascular Disease, Dermatological Diseases and Conditions, Endocrine System Disorders, Immunological Disease, Infectious Disease, Inflammatory Disease, Inflammatory Response, Neurological Disease, Organismal Injury and Abnormalities, Reproductive System Disease, Respiratory Disease	6.30343e+06	5.79738e-06	1.73921e-06	*
NLGN1	neuroligin 1	Plasma Membrane	enzyme	Q8N2Q7	NO	YES	Yes		Cancer, Cardiovascular Disease, Gastrointestinal Disease, Neurological Disease, Organismal Injury and Abnormalities, Psychological Disorders, Reproductive System Disease, Respiratory Disease	6.25263e+06	5.75066e-06	1.7252e-06
ST8SIA3	ST8 alpha-N-acetyl-neuraminide alpha-2,8-sialyltransferase 3	Cytoplasm	enzyme	O43173	NO	YES	NO		Hereditary Disorder, Neurological Disease, Psychological Disorders, Skeletal and Muscular Disorders	6.24923e+06	5.74753e-06	1.72426e-06	*
KRT4	keratin 4	Cytoplasm	other	P19013	NO	YES	NO		Cancer, Dermatological Diseases and Conditions, Gastrointestinal Disease, Hereditary Disorder	6.21715e+06	5.71803e-06	1.71541e-06
HS6ST1	heparan sulfate 6-O-sulfotransferase 1	Plasma Membrane	enzyme	O60243	NO	YES	NO		Cancer, Developmental Disorder, Endocrine System Disorders, Hereditary Disorder, Ophthalmic Disease, Organismal Injury and Abnormalities, Reproductive System Disease	6.21458e+06	5.71567e-06	1.7147e-06
FAM198A	family with sequence similarity 198, member A	Other	other	Q9UFP1	NO	no	NO			6.19165e+06	5.69458e-06	1.70837e-06
NAGA	N-acetylgalactosaminidase, alpha-	Cytoplasm	enzyme	P17050	NO	no	Yes		Hereditary Disorder, Metabolic Disease, Neurological Disease	6.16938e+06	5.67409e-06	1.70223e-06
TXNDC5	thioredoxin domain containing 5 (endoplasmic reticulum)	Cytoplasm	enzyme	Q8NBS9	NO	YES	Yes			6.11821e+06	5.62704e-06	1.68811e-06
TMEM132B	transmembrane protein 132B	Other	other	Q14DG7	NO	no	NO		Cancer	6.02687e+06	5.54302e-06	1.66291e-06
NRG3	neuregulin 3	Extracellular Space	growth factor	P56975	NO	YES	Yes		Cancer, Dermatological Diseases and Conditions, Endocrine System Disorders, Gastrointestinal Disease, Hematological Disease, Hereditary Disorder, Immunological Disease, Metabolic Disease, Neurological Disease, Psychological Disorders	6.0068e+06	5.52457e-06	1.65737e-06	*
KIAA0319L	KIAA0319-like	Cytoplasm	other	Q8IZA0	NO	YES	Yes		Cardiovascular Disease	6.0018e+06	5.51997e-06	1.65599e-06
DPT	dermatopontin	Extracellular Space	other	Q07507	NO	no	Yes		Cancer, Dermatological Diseases and Conditions, Gastrointestinal Disease, Organismal Injury and Abnormalities, Reproductive System Disease	5.92964e+06	5.4536e-06	1.63608e-06
PLS3	plastin 3	Cytoplasm	other	P13797	Yes	YES	Yes		Cancer, Dermatological Diseases and Conditions, Gastrointestinal Disease	5.88858e+06	5.41584e-06	1.62475e-06
TIMP4	TIMP metallopeptidase inhibitor 4	Extracellular Space	other	Q99727	NO	YES	Yes	diagnosis,prognosis	Cancer, Connective Tissue Disorders, Hereditary Disorder, Inflammatory Disease, Organismal Injury and Abnormalities, Renal and Urological Disease, Reproductive System Disease, Skeletal and Muscular Disorders	5.876e+06	5.40427e-06	1.62128e-06
PTPRR	protein tyrosine phosphatase, receptor type, R	Plasma Membrane	phosphatase	Q15256	NO	YES	Yes		Cancer, Neurological Disease, Organismal Injury and Abnormalities, Reproductive System Disease	5.84593e+06	5.37661e-06	1.61298e-06	*
PDIA6	protein disulfide isomerase family A, member 6	Cytoplasm	enzyme	Q15084	Yes	no	Yes		Cancer, Hematological Disease, Immunological Disease, Infectious Disease, Reproductive System Disease	5.84307e+06	5.37398e-06	1.61219e-06
TXNDC17	thioredoxin domain containing 17	Cytoplasm	enzyme	Q9BRA2	NO	YES	Yes			5.82623e+06	5.35849e-06	1.60755e-06
GPR37	G protein-coupled receptor 37 (endothelin receptor type B-like)	Plasma Membrane	G-protein coupled receptor	O15354	NO	YES	Yes		Cancer, Gastrointestinal Disease, Hereditary Disorder, Neurological Disease, Psychological Disorders	5.77384e+06	5.31031e-06	1.59309e-06	*
OLFM2	olfactomedin 2	Cytoplasm	other	O95897	NO	YES	Yes			5.76504e+06	5.30221e-06	1.59066e-06
TRHDE	thyrotropin-releasing hormone degrading enzyme	Plasma Membrane	peptidase	Q9UKU6	NO	YES	Yes		Cancer, Hematological Disease, Immunological Disease, Respiratory Disease	5.7359e+06	5.27541e-06	1.58262e-06
PDGFA	platelet-derived growth factor alpha polypeptide	Extracellular Space	growth factor	P04085	Yes	YES	Yes		Cancer, Cardiovascular Disease, Connective Tissue Disorders, Dermatological Diseases and Conditions, Developmental Disorder, Gastrointestinal Disease, Hematological Disease, Inflammatory Disease, Inflammatory Response, Neurological Disease, Organismal Injury and Abnormalities, Reproductive System Disease, Respiratory Disease, Skeletal and Muscular Disorders	5.72696e+06	5.26719e-06	1.58016e-06
PTPRJ	protein tyrosine phosphatase, receptor type, J	Plasma Membrane	phosphatase	Q12913	NO	no	NO		Cancer, Connective Tissue Disorders, Dermatological Diseases and Conditions, Developmental Disorder, Gastrointestinal Disease, Hematological Disease, Hepatic System Disease, Infectious Disease, Inflammatory Disease, Inflammatory Response, Neurological Disease, Organismal Injury and Abnormalities, Renal and Urological Disease, Reproductive System Disease, Respiratory Disease, Skeletal and Muscular…	5.72671e+06	5.26696e-06	1.58009e-06
SLC5A5	solute carrier family 5 (sodium/iodide cotransporter), member 5	Plasma Membrane	transporter	Q92911	NO	YES	NO		Cancer, Developmental Disorder, Endocrine System Disorders, Hereditary Disorder, Metabolic Disease, Organismal Injury and Abnormalities, Reproductive System Disease	5.71612e+06	5.25722e-06	1.57717e-06
SEMA3B	sema domain, immunoglobulin domain (Ig), short basic domain, secreted, (semaphorin) 3B	Extracellular Space	other	Q13214	NO	YES	Yes		Cancer, Cardiovascular Disease	5.68596e+06	5.22948e-06	1.56884e-06
LAIR1	leukocyte-associated immunoglobulin-like receptor 1	Plasma Membrane	transmembrane receptor	Q6GTX8	NO	no	Yes		Cancer, Cardiovascular Disease, Hypersensitivity Response, Inflammatory Response	5.68424e+06	5.2279e-06	1.56837e-06
ADAMTSL2	ADAMTS-like 2	Other	other	Q86TH1	NO	no	Yes		Connective Tissue Disorders, Developmental Disorder, Hereditary Disorder, Skeletal and Muscular Disorders	5.66258e+06	5.20798e-06	1.56239e-06
PCDH10	protocadherin 10	Plasma Membrane	other	Q9P2E7	NO	YES	Yes		Cancer, Gastrointestinal Disease, Hematological Disease, Immunological Disease	5.61405e+06	5.16335e-06	1.549e-06
ADAMTS8	ADAM metallopeptidase with thrombospondin type 1 motif, 8	Extracellular Space	peptidase	Q9UP79	NO	YES	NO		Cancer, Cardiovascular Disease, Connective Tissue Disorders, Organismal Injury and Abnormalities, Reproductive System Disease	5.6113e+06	5.16082e-06	1.54824e-06
PLXNB3	plexin B3	Plasma Membrane	transmembrane receptor	Q9ULL4	NO	YES	NO		Cancer, Gastrointestinal Disease, Neurological Disease	5.60253e+06	5.15275e-06	1.54582e-06	*
FLNA	filamin A, alpha	Cytoplasm	other	P21333	NO	YES	Yes	unspecified application	Cancer, Cardiovascular Disease, Connective Tissue Disorders, Dermatological Diseases and Conditions, Developmental Disorder, Gastrointestinal Disease, Hematological Disease, Hereditary Disorder, Immunological Disease, Infectious Disease, Inflammatory Disease, Inflammatory Response, Metabolic Disease, Neurological Disease, Organismal Injury and Abnormalities, Reproductive System Disease, Respirato…	5.47983e+06	5.0399e-06	1.51197e-06	*	*
CAPG	capping protein (actin filament), gelsolin-like	Nucleus	other	P40121	NO	YES	Yes		Cancer, Cardiovascular Disease, Dermatological Diseases and Conditions, Endocrine System Disorders, Gastrointestinal Disease, Immunological Disease, Infectious Disease, Inflammatory Disease, Inflammatory Response	5.45114e+06	5.01352e-06	1.50405e-06
ADAM9	ADAM metallopeptidase domain 9	Plasma Membrane	peptidase	Q13443	NO	YES	Yes	efficacy,prognosis	Cancer, Endocrine System Disorders, Gastrointestinal Disease, Hematological Disease, Hepatic System Disease, Hereditary Disorder, Immunological Disease, Infectious Disease, Inflammatory Response, Neurological Disease, Ophthalmic Disease, Organismal Injury and Abnormalities, Reproductive System Disease, Respiratory Disease	5.40238e+06	4.96867e-06	1.4906e-06	*
IGLL1/IGLL5	immunoglobulin lambda-like polypeptide 1	Plasma Membrane	other	P15814	NO	no	NO		Cancer, Dermatological Diseases and Conditions, Developmental Disorder, Gastrointestinal Disease, Hematological Disease, Hereditary Disorder, Immunological Disease, Infectious Disease	5.32323e+06	4.89588e-06	1.46876e-06
CRELD1	cysteine-rich with EGF-like domains 1	Other	other	Q96HD1	NO	YES	Yes		Cancer, Cardiovascular Disease, Developmental Disorder, Gastrointestinal Disease	5.29011e+06	4.86542e-06	1.45962e-06
GGCT	gamma-glutamylcyclotransferase	Cytoplasm	enzyme	O75223	NO	no	Yes		Cancer, Organismal Injury and Abnormalities, Reproductive System Disease	5.26029e+06	4.83798e-06	1.4514e-06
SERPINA10	serpin peptidase inhibitor, clade A (alpha-1 antiproteinase, antitrypsin), member 10	Extracellular Space	other	Q9UK55	NO	no	NO		Cancer, Cardiovascular Disease, Dermatological Diseases and Conditions, Gastrointestinal Disease, Hematological Disease, Infectious Disease, Organismal Injury and Abnormalities	5.2598e+06	4.83753e-06	1.45126e-06
STX7	syntaxin 7	Plasma Membrane	transporter	O15400	NO	YES	Yes		Cardiovascular Disease, Organismal Injury and Abnormalities, Reproductive System Disease	5.23436e+06	4.81414e-06	1.44424e-06
ITGBL1	integrin, beta-like 1 (with EGF-like repeat domains)	Other	other	O95965	NO	YES	Yes		Cancer, Gastrointestinal Disease, Inflammatory Response, Organismal Injury and Abnormalities, Reproductive System Disease, Respiratory Disease	5.20385e+06	4.78608e-06	1.43582e-06
APOF	apolipoprotein F	Extracellular Space	transporter	Q13790	NO	no	NO			5.18266e+06	4.76659e-06	1.42998e-06
UNC5C	unc-5 homolog C (C. elegans)	Plasma Membrane	transmembrane receptor	O95185	NO	YES	NO		Cancer, Connective Tissue Disorders, Gastrointestinal Disease, Metabolic Disease	5.18125e+06	4.76529e-06	1.42959e-06
HRSP12	heat-responsive protein 12	Cytoplasm	other	P52758	NO	YES	Yes		Endocrine System Disorders, Gastrointestinal Disease, Immunological Disease, Inflammatory Disease, Metabolic Disease	5.18114e+06	4.76519e-06	1.42956e-06
PDGFRB	platelet-derived growth factor receptor, beta polypeptide	Plasma Membrane	kinase	P09619	NO	YES	Yes	prognosis,response to therapy,unspecified application	Cancer, Cardiovascular Disease, Connective Tissue Disorders, Dermatological Diseases and Conditions, Endocrine System Disorders, Gastrointestinal Disease, Hematological Disease, Hepatic System Disease, Hereditary Disorder, Immunological Disease, Inflammatory Disease, Inflammatory Response, Metabolic Disease, Neurological Disease, Ophthalmic Disease, Organismal Injury and Abnormalities, Psychologi…	5.14965e+06	4.73623e-06	1.42087e-06	*
TMEM132C	transmembrane protein 132C	Other	other	Q8N3T6	NO	YES	NO		Cancer, Infectious Disease, Reproductive System Disease	5.14782e+06	4.73454e-06	1.42036e-06
CD177	CD177 molecule	Cytoplasm	other	Q8N6Q3	NO	no	NO		Hematological Disease	5.13694e+06	4.72454e-06	1.41736e-06
EXTL3	exostosin-like glycosyltransferase 3	Cytoplasm	enzyme	O43909	NO	YES	Yes	prognosis	Cancer, Gastrointestinal Disease	5.13049e+06	4.7186e-06	1.41558e-06
GALNT18	UDP-N-acetyl-alpha-D-galactosamine:polypeptide N-acetylgalactosaminyltransferase 18	Cytoplasm	enzyme	Q6P9A2	NO	no	NO		Cardiovascular Disease, Organismal Injury and Abnormalities, Reproductive System Disease	5.10839e+06	4.69828e-06	1.40948e-06
FOLR1	folate receptor 1 (adult)	Plasma Membrane	transporter	P15328	NO	YES	NO	diagnosis	Cancer, Cardiovascular Disease, Developmental Disorder, Endocrine System Disorders, Hematological Disease, Hereditary Disorder, Infectious Disease, Neurological Disease, Organismal Injury and Abnormalities, Reproductive System Disease	5.06688e+06	4.6601e-06	1.39803e-06	*
MMP14	matrix metallopeptidase 14 (membrane-inserted)	Extracellular Space	peptidase	P50281	NO	YES	Yes	diagnosis,prognosis,unspecified application	Cancer, Cardiovascular Disease, Connective Tissue Disorders, Dental Disease, Dermatological Diseases and Conditions, Developmental Disorder, Endocrine System Disorders, Gastrointestinal Disease, Hematological Disease, Hepatic System Disease, Hereditary Disorder, Inflammatory Disease, Inflammatory Response, Neurological Disease, Nutritional Disease, Organismal Injury and Abnormalities, Renal and U…	5.05484e+06	4.64903e-06	1.39471e-06	*
IGF1	insulin-like growth factor 1 (somatomedin C)	Extracellular Space	growth factor	P05019	NO	YES	Yes	diagnosis,efficacy,prognosis,safety	Auditory Disease, Cancer, Cardiovascular Disease, Connective Tissue Disorders, Dermatological Diseases and Conditions, Developmental Disorder, Endocrine System Disorders, Gastrointestinal Disease, Hematological Disease, Hepatic System Disease, Hereditary Disorder, Immunological Disease, Inflammatory Disease, Inflammatory Response, Metabolic Disease, Neurological Disease, Nutritional Disease, Opht…	5.01619e+06	4.61349e-06	1.38405e-06	*
CRP	C-reactive protein, pentraxin-related	Extracellular Space	other	P02741	NO	no	NO	diagnosis,disease progression,efficacy,prognosis,safety,unspecified application	Cancer, Cardiovascular Disease, Connective Tissue Disorders, Endocrine System Disorders, Gastrointestinal Disease, Hematological Disease, Hepatic System Disease, Hereditary Disorder, Immunological Disease, Infectious Disease, Inflammatory Disease, Inflammatory Response, Metabolic Disease, Neurological Disease, Ophthalmic Disease, Organismal Injury and Abnormalities, Psychological Disorders, Renal…	4.9979e+06	4.59667e-06	1.379e-06	*	*
ATP1A1	ATPase, Na+/K+ transporting, alpha 1 polypeptide	Plasma Membrane	transporter	P05023	NO	YES	Yes		Cardiovascular Disease, Gastrointestinal Disease, Hereditary Disorder, Immunological Disease, Neurological Disease, Organismal Injury and Abnormalities, Psychological Disorders, Renal and Urological Disease, Skeletal and Muscular Disorders	4.88718e+06	4.49483e-06	1.34845e-06	*
PSAT1	phosphoserine aminotransferase 1	Cytoplasm	enzyme	Q9Y617	NO	YES	Yes		Cancer, Endocrine System Disorders, Hereditary Disorder, Metabolic Disease, Neurological Disease, Organismal Injury and Abnormalities, Psychological Disorders, Reproductive System Disease, Skeletal and Muscular Disorders	4.8723e+06	4.48115e-06	1.34434e-06	*
MDH2	malate dehydrogenase 2, NAD (mitochondrial)	Cytoplasm	enzyme	P40926	NO	YES	Yes		Neurological Disease	4.84157e+06	4.45288e-06	1.33586e-06
LAMC3	laminin, gamma 3	Extracellular Space	other	Q9Y6N6	NO	YES	NO	diagnosis	Cancer, Developmental Disorder, Gastrointestinal Disease, Hereditary Disorder, Infectious Disease, Neurological Disease, Organismal Injury and Abnormalities, Reproductive System Disease	4.81365e+06	4.4272e-06	1.32816e-06
SHISA7	shisa family member 7	Other	other	A6NL88	NO	no	NO		Cancer	4.80002e+06	4.41467e-06	1.3244e-06
LAIR2	leukocyte-associated immunoglobulin-like receptor 2	Plasma Membrane	other	Q6ISS4	NO	no	NO			4.7514e+06	4.36996e-06	1.31099e-06
LTBP3	latent transforming growth factor beta binding protein 3	Extracellular Space	other	Q9NS15	NO	YES	Yes		Connective Tissue Disorders, Dental Disease, Developmental Disorder, Gastrointestinal Disease, Hereditary Disorder, Inflammatory Disease, Neurological Disease, Organismal Injury and Abnormalities, Skeletal and Muscular Disorders	4.74775e+06	4.36659e-06	1.30998e-06
GALNT1	UDP-N-acetyl-alpha-D-galactosamine:polypeptide N-acetylgalactosaminyltransferase 1 (GalNAc-T1)	Cytoplasm	enzyme	Q10472	NO	YES	Yes		Developmental Disorder, Hematological Disease, Hypersensitivity Response, Immunological Disease, Inflammatory Response, Metabolic Disease	4.66758e+06	4.29286e-06	1.28786e-06
GDF11	growth differentiation factor 11	Extracellular Space	growth factor	O95390	NO	YES	Yes		Cancer, Developmental Disorder, Endocrine System Disorders, Gastrointestinal Disease, Skeletal and Muscular Disorders	4.66007e+06	4.28595e-06	1.28579e-06
MDGA1	MAM domain containing glycosylphosphatidylinositol anchor 1	Plasma Membrane	other	Q8NFP4	NO	YES	NO		Cancer, Neurological Disease	4.64084e+06	4.26827e-06	1.28048e-06	*
MXRA8	matrix-remodelling associated 8	Other	other	Q9BRK3	NO	YES	NO		Cancer, Gastrointestinal Disease, Organismal Injury and Abnormalities, Reproductive System Disease	4.58943e+06	4.22099e-06	1.2663e-06
F13A1	coagulation factor XIII, A1 polypeptide	Extracellular Space	enzyme	P00488	NO	YES	NO		Cancer, Cardiovascular Disease, Connective Tissue Disorders, Dermatological Diseases and Conditions, Developmental Disorder, Hematological Disease, Hereditary Disorder, Infectious Disease, Inflammatory Response, Neurological Disease, Organismal Injury and Abnormalities, Reproductive System Disease, Respiratory Disease	4.58837e+06	4.22001e-06	1.266e-06
GALNTL6	UDP-N-acetyl-alpha-D-galactosamine:polypeptide N-acetylgalactosaminyltransferase-like 6	Other	other	Q49A17	NO	YES	NO		Cancer, Organismal Injury and Abnormalities, Reproductive System Disease	4.5658e+06	4.19925e-06	1.25977e-06
OSCAR	osteoclast associated, immunoglobulin-like receptor	Plasma Membrane	other	Q8IYS5	NO	YES	NO			4.55497e+06	4.18929e-06	1.25679e-06
HLA-A	major histocompatibility complex, class I, A	Plasma Membrane	other	P30447	NO	YES	Yes	efficacy,response to therapy	Cancer, Connective Tissue Disorders, Dermatological Diseases and Conditions, Developmental Disorder, Endocrine System Disorders, Gastrointestinal Disease, Hematological Disease, Hereditary Disorder, Immunological Disease, Inflammatory Disease, Inflammatory Response, Metabolic Disease, Ophthalmic Disease, Organismal Injury and Abnormalities, Reproductive System Disease, Respiratory Disease, Skelet…	4.52439e+06	4.16117e-06	1.24835e-06
FABP5	fatty acid binding protein 5 (psoriasis-associated)	Cytoplasm	transporter	Q01469	NO	YES	NO	disease progression	Cancer, Cardiovascular Disease, Connective Tissue Disorders, Dermatological Diseases and Conditions, Endocrine System Disorders, Gastrointestinal Disease, Hepatic System Disease, Immunological Disease, Inflammatory Disease, Inflammatory Response, Metabolic Disease, Nutritional Disease, Organismal Injury and Abnormalities, Renal and Urological Disease, Reproductive System Disease, Respiratory Dise…	4.44467e+06	4.08784e-06	1.22635e-06
ENPP5	ectonucleotide pyrophosphatase/phosphodiesterase 5 (putative)	Extracellular Space	enzyme	Q9UJA9	NO	YES	NO		Hereditary Disorder, Neurological Disease, Psychological Disorders, Skeletal and Muscular Disorders	4.44416e+06	4.08738e-06	1.22621e-06	*
ERP44	endoplasmic reticulum protein 44	Cytoplasm	enzyme	Q9BS26	NO	YES	NO			4.44067e+06	4.08417e-06	1.22525e-06
CFL1	cofilin 1 (non-muscle)	Nucleus	other	P23528	NO	YES	Yes		Cancer, Connective Tissue Disorders, Dermatological Diseases and Conditions, Developmental Disorder, Hematological Disease, Immunological Disease, Inflammatory Disease, Inflammatory Response, Neurological Disease, Organismal Injury and Abnormalities, Skeletal and Muscular Disorders	4.42892e+06	4.07336e-06	1.22201e-06
MIA3	melanoma inhibitory activity family, member 3	Cytoplasm	other	Q5JRA6	NO	YES	Yes		Cancer, Cardiovascular Disease, Organismal Injury and Abnormalities	4.41073e+06	4.05663e-06	1.21699e-06
PGLS	6-phosphogluconolactonase	Cytoplasm	enzyme	O95336	NO	YES	Yes			4.40339e+06	4.04988e-06	1.21496e-06
BAMBI	BMP and activin membrane-bound inhibitor	Plasma Membrane	other	Q13145	NO	YES	Yes		Cancer, Dermatological Diseases and Conditions, Organismal Injury and Abnormalities, Reproductive System Disease	4.3798e+06	4.02818e-06	1.20845e-06
B3GAT3	beta-1,3-glucuronyltransferase 3 (glucuronosyltransferase I)	Cytoplasm	enzyme	O94766	NO	YES	Yes		Cardiovascular Disease, Connective Tissue Disorders, Developmental Disorder, Hereditary Disorder, Skeletal and Muscular Disorders	4.35871e+06	4.00879e-06	1.20264e-06
CA14	carbonic anhydrase XIV	Plasma Membrane	enzyme	Q9ULX7	NO	YES	NO		Cardiovascular Disease, Connective Tissue Disorders, Endocrine System Disorders, Gastrointestinal Disease, Hematological Disease, Hereditary Disorder, Infectious Disease, Inflammatory Disease, Inflammatory Response, Metabolic Disease, Neurological Disease, Nutritional Disease, Ophthalmic Disease, Organismal Injury and Abnormalities, Psychological Disorders, Renal and Urological Disease, Reproduct…	4.29612e+06	3.95122e-06	1.18537e-06	*
FLRT1	fibronectin leucine rich transmembrane protein 1	Plasma Membrane	other	Q9NZU1	NO	YES	NO			4.27028e+06	3.92746e-06	1.17824e-06
CXorf36	chromosome X open reading frame 36	Other	other	Q9H7Y0	NO	no	NO			4.26775e+06	3.92513e-06	1.17754e-06
GALNT13	UDP-N-acetyl-alpha-D-galactosamine:polypeptide N-acetylgalactosaminyltransferase 13 (GalNAc-T13)	Cytoplasm	enzyme	Q8IUC8	NO	YES	NO		Cancer	4.23333e+06	3.89348e-06	1.16804e-06
RECK	reversion-inducing-cysteine-rich protein with kazal motifs	Plasma Membrane	other	O95980	NO	YES	Yes		Cancer, Connective Tissue Disorders, Endocrine System Disorders, Gastrointestinal Disease, Hepatic System Disease, Hereditary Disorder, Immunological Disease, Inflammatory Disease, Neurological Disease, Organismal Injury and Abnormalities, Psychological Disorders, Reproductive System Disease, Skeletal and Muscular Disorders	4.21251e+06	3.87433e-06	1.1623e-06	*
COL12A1	collagen, type XII, alpha 1	Extracellular Space	other	Q99715	NO	YES	Yes		Cancer, Cardiovascular Disease, Connective Tissue Disorders, Dermatological Diseases and Conditions, Developmental Disorder, Gastrointestinal Disease, Hematological Disease, Immunological Disease, Neurological Disease, Organismal Injury and Abnormalities, Reproductive System Disease, Skeletal and Muscular Disorders	4.20667e+06	3.86895e-06	1.16069e-06
DDAH1	dimethylarginine dimethylaminohydrolase 1	Cytoplasm	enzyme	O94760	NO	YES	Yes		Endocrine System Disorders, Gastrointestinal Disease, Metabolic Disease	4.19405e+06	3.85734e-06	1.1572e-06
PAMR1	peptidase domain containing associated with muscle regeneration 1	Extracellular Space	peptidase	Q6UXH9	NO	YES	NO			4.15105e+06	3.81779e-06	1.14534e-06
ACAN	aggrecan	Extracellular Space	other	P16112	NO	YES	Yes	unspecified application	Cancer, Connective Tissue Disorders, Dermatological Diseases and Conditions, Developmental Disorder, Gastrointestinal Disease, Hereditary Disorder, Immunological Disease, Infectious Disease, Inflammatory Disease, Organismal Injury and Abnormalities, Skeletal and Muscular Disorders	4.14264e+06	3.81007e-06	1.14302e-06
MERTK	c-mer proto-oncogene tyrosine kinase	Plasma Membrane	kinase	Q12866	NO	YES	Yes		Cancer, Cardiovascular Disease, Dermatological Diseases and Conditions, Endocrine System Disorders, Gastrointestinal Disease, Hematological Disease, Hepatic System Disease, Hereditary Disorder, Immunological Disease, Infectious Disease, Inflammatory Disease, Inflammatory Response, Metabolic Disease, Neurological Disease, Ophthalmic Disease, Organismal Injury and Abnormalities, Psychological Disor…	4.07591e+06	3.74869e-06	1.12461e-06	*
LRRTM2	leucine rich repeat transmembrane neuronal 2	Plasma Membrane	other	O43300	NO	YES	NO		Cancer	4.0522e+06	3.72689e-06	1.11807e-06
EMILIN3	elastin microfibril interfacer 3	Extracellular Space	other	Q9NT22	NO	no	NO			4.02207e+06	3.69917e-06	1.10975e-06
HSP90AA1	heat shock protein 90kDa alpha (cytosolic), class A member 1	Cytoplasm	enzyme	P07900	NO	YES	Yes	safety,unspecified application	Cancer, Connective Tissue Disorders, Endocrine System Disorders, Gastrointestinal Disease, Hepatic System Disease, Hereditary Disorder, Infectious Disease, Inflammatory Response, Neurological Disease, Organismal Injury and Abnormalities, Psychological Disorders, Renal and Urological Disease, Reproductive System Disease, Respiratory Disease, Skeletal and Muscular Disorders	4.01202e+06	3.68993e-06	1.10698e-06	*
ATP1B2	ATPase, Na+/K+ transporting, beta 2 polypeptide	Plasma Membrane	transporter	P14415	NO	YES	NO		Neurological Disease, Ophthalmic Disease, Skeletal and Muscular Disorders	3.99703e+06	3.67615e-06	1.10284e-06	*
DLST	dihydrolipoamide S-succinyltransferase (E2 component of 2-oxo-glutarate complex)	Cytoplasm	enzyme	P36957	NO	YES	Yes		Infectious Disease, Reproductive System Disease	3.99359e+06	3.67298e-06	1.10189e-06
NTRK3	neurotrophic tyrosine kinase, receptor, type 3	Plasma Membrane	kinase	Q16288	NO	YES	Yes		Auditory Disease, Cancer, Cardiovascular Disease, Dermatological Diseases and Conditions, Developmental Disorder, Gastrointestinal Disease, Hematological Disease, Infectious Disease, Metabolic Disease, Neurological Disease, Organismal Injury and Abnormalities, Psychological Disorders, Reproductive System Disease, Respiratory Disease	3.96161e+06	3.64357e-06	1.09307e-06	*
FREM2	FRAS1 related extracellular matrix protein 2	Extracellular Space	other	Q5SZK8	NO	no	NO		Cancer, Developmental Disorder, Gastrointestinal Disease, Hereditary Disorder, Ophthalmic Disease	3.92572e+06	3.61056e-06	1.08317e-06
PPP5C	protein phosphatase 5, catalytic subunit	Nucleus	phosphatase	P53041	NO	YES	Yes		Infectious Disease, Reproductive System Disease	3.91277e+06	3.59864e-06	1.07959e-06
NPY	neuropeptide Y	Extracellular Space	other	P01303	Yes	YES	NO	efficacy	Cancer, Cardiovascular Disease, Connective Tissue Disorders, Endocrine System Disorders, Gastrointestinal Disease, Hepatic System Disease, Hereditary Disorder, Hypersensitivity Response, Immunological Disease, Inflammatory Disease, Inflammatory Response, Metabolic Disease, Neurological Disease, Nutritional Disease, Psychological Disorders, Skeletal and Muscular Disorders	3.87292e+06	3.562e-06	1.0686e-06	*	*
CST6	cystatin E/M	Extracellular Space	other	Q15828	NO	no	Yes	diagnosis	Cancer, Dermatological Diseases and Conditions, Immunological Disease, Inflammatory Disease, Inflammatory Response, Ophthalmic Disease, Organismal Injury and Abnormalities, Reproductive System Disease	3.86203e+06	3.55198e-06	1.06559e-06
GALNT15	UDP-N-acetyl-alpha-D-galactosamine:polypeptide N-acetylgalactosaminyltransferase 15	Cytoplasm	enzyme	Q8N3T1	NO	no	Yes		Cancer	3.85628e+06	3.5467e-06	1.06401e-06
PDIA4	protein disulfide isomerase family A, member 4	Cytoplasm	enzyme	P13667	NO	YES	Yes			3.85266e+06	3.54336e-06	1.06301e-06
SUMF2	sulfatase modifying factor 2	Cytoplasm	other	Q8NBJ7	NO	no	Yes		Cancer	3.85103e+06	3.54187e-06	1.06256e-06
BAI3	brain-specific angiogenesis inhibitor 3	Plasma Membrane	G-protein coupled receptor	O60242	Yes	YES	Yes		Cancer, Dermatological Diseases and Conditions, Gastrointestinal Disease, Hematological Disease, Immunological Disease, Neurological Disease, Respiratory Disease	3.8455e+06	3.53678e-06	1.06103e-06	*
C12orf49	chromosome 12 open reading frame 49	Other	other	Q9H741	Yes	no	Yes		Cardiovascular Disease, Organismal Injury and Abnormalities, Reproductive System Disease	3.79313e+06	3.48861e-06	1.04658e-06
PILRA	paired immunoglobin-like type 2 receptor alpha	Plasma Membrane	other	Q9UKJ1	NO	YES	NO		Gastrointestinal Disease, Hepatic System Disease, Inflammatory Response, Organismal Injury and Abnormalities	3.79033e+06	3.48604e-06	1.04581e-06
BLMH	bleomycin hydrolase	Cytoplasm	peptidase	Q13867	NO	YES	Yes		Cancer, Cardiovascular Disease, Dermatological Diseases and Conditions, Endocrine System Disorders, Gastrointestinal Disease, Inflammatory Disease, Inflammatory Response, Metabolic Disease, Neurological Disease, Organismal Injury and Abnormalities, Psychological Disorders, Reproductive System Disease	3.77823e+06	3.47491e-06	1.04247e-06	*
AKR1B1	aldo-keto reductase family 1, member B1 (aldose reductase)	Cytoplasm	enzyme	P15121	NO	YES	Yes		Cancer, Cardiovascular Disease, Endocrine System Disorders, Gastrointestinal Disease, Hematological Disease, Inflammatory Response, Metabolic Disease, Neurological Disease, Nutritional Disease, Ophthalmic Disease, Organismal Injury and Abnormalities, Renal and Urological Disease, Reproductive System Disease, Respiratory Disease	3.74889e+06	3.44793e-06	1.03438e-06
NCSTN	nicastrin	Plasma Membrane	peptidase	Q92542	NO	YES	Yes		Cancer, Dermatological Diseases and Conditions, Developmental Disorder, Hereditary Disorder, Infectious Disease, Inflammatory Disease, Inflammatory Response, Metabolic Disease, Neurological Disease, Psychological Disorders	3.74245e+06	3.442e-06	1.0326e-06	*
CSF2RA	colony stimulating factor 2 receptor, alpha, low-affinity (granulocyte-macrophage)	Plasma Membrane	transmembrane receptor	P15509	NO	YES	NO		Antimicrobial Response, Cancer, Dermatological Diseases and Conditions, Developmental Disorder, Gastrointestinal Disease, Hematological Disease, Hepatic System Disease, Hereditary Disorder, Immunological Disease, Infectious Disease, Inflammatory Disease, Inflammatory Response, Metabolic Disease, Organismal Injury and Abnormalities, Respiratory Disease	3.72257e+06	3.42372e-06	1.02712e-06
JAM2	junctional adhesion molecule 2	Plasma Membrane	other	P57087	NO	YES	Yes		Cancer, Hematological Disease	3.68507e+06	3.38923e-06	1.01677e-06
PITHD1	PITH (C-terminal proteasome-interacting domain of thioredoxin-like) domain containing 1	Other	other	Q9GZP4	NO	YES	Yes		Cancer	3.67888e+06	3.38354e-06	1.01506e-06
CNTNAP5	contactin associated protein-like 5	Other	other	Q8WYK1	NO	no	NO		Cancer, Cardiovascular Disease, Endocrine System Disorders, Gastrointestinal Disease, Metabolic Disease	3.67719e+06	3.38198e-06	1.01459e-06
MDGA2	MAM domain containing glycosylphosphatidylinositol anchor 2	Other	other	Q7Z553	NO	YES	NO		Cancer, Gastrointestinal Disease, Neurological Disease	3.65959e+06	3.36579e-06	1.00974e-06
SPON2	spondin 2, extracellular matrix protein	Extracellular Space	other	Q9BUD6	NO	no	Yes	diagnosis	Antimicrobial Response, Cancer, Gastrointestinal Disease, Hypersensitivity Response, Immunological Disease, Infectious Disease, Inflammatory Disease, Inflammatory Response, Respiratory Disease	3.64204e+06	3.34966e-06	1.0049e-06
TMEM25	transmembrane protein 25	Extracellular Space	other	Q86YD3	NO	YES	Yes			3.63321e+06	3.34153e-06	1.00246e-06
CDH12	cadherin 12, type 2 (N-cadherin 2)	Plasma Membrane	other	P55289	NO	YES	NO		Cancer, Gastrointestinal Disease	3.62985e+06	3.33844e-06	1.00153e-06
EPHA6	EPH receptor A6	Plasma Membrane	kinase	Q9UF33	NO	YES	NO		Cancer, Gastrointestinal Disease, Respiratory Disease	3.62493e+06	3.33392e-06	1.00017e-06
SKP1	S-phase kinase-associated protein 1	Nucleus	transcription regulator	P63208	NO	YES	Yes		Cancer, Endocrine System Disorders, Immunological Disease, Organismal Injury and Abnormalities, Reproductive System Disease	3.56773e+06	3.2813e-06	9.84391e-07
PBXIP1	pre-B-cell leukemia homeobox interacting protein 1	Nucleus	transcription regulator	Q96AQ6	NO	no	NO			3.55085e+06	3.26578e-06	9.79734e-07
NGFR	nerve growth factor receptor	Plasma Membrane	transmembrane receptor	P08138	NO	YES	Yes	disease progression,prognosis	Auditory Disease, Cancer, Cardiovascular Disease, Connective Tissue Disorders, Dermatological Diseases and Conditions, Developmental Disorder, Gastrointestinal Disease, Hypersensitivity Response, Immunological Disease, Infectious Disease, Inflammatory Disease, Inflammatory Response, Metabolic Disease, Neurological Disease, Organismal Injury and Abnormalities, Psychological Disorders, Reproductive…	3.54816e+06	3.26331e-06	9.78992e-07	*
RNF13	ring finger protein 13	Nucleus	enzyme	O43567	NO	YES	Yes		Cancer, Gastrointestinal Disease, Hematological Disease, Immunological Disease	3.54383e+06	3.25932e-06	9.77797e-07
LGMN	legumain	Cytoplasm	peptidase	Q99538	NO	YES	Yes		Cancer, Dermatological Diseases and Conditions, Hematological Disease, Immunological Disease, Inflammatory Disease, Inflammatory Response, Metabolic Disease, Neurological Disease, Nutritional Disease, Organismal Injury and Abnormalities, Psychological Disorders, Renal and Urological Disease, Reproductive System Disease	3.53002e+06	3.24663e-06	9.73988e-07	*
FAM198B	family with sequence similarity 198, member B	Cytoplasm	other	Q6UWH4	NO	YES	Yes		Cancer, Organismal Injury and Abnormalities, Reproductive System Disease	3.50251e+06	3.22132e-06	9.66397e-07
B4GALNT1	beta-1,4-N-acetyl-galactosaminyl transferase 1	Cytoplasm	enzyme	Q00973	NO	YES	Yes	diagnosis,prognosis	Cancer, Dermatological Diseases and Conditions, Endocrine System Disorders, Gastrointestinal Disease, Hereditary Disorder, Inflammatory Response, Neurological Disease, Organismal Injury and Abnormalities, Psychological Disorders, Reproductive System Disease, Skeletal and Muscular Disorders	3.49537e+06	3.21476e-06	9.64428e-07	*
SLC39A12	solute carrier family 39 (zinc transporter), member 12	Other	transporter	Q504Y0	NO	no	NO		Cancer, Gastrointestinal Disease, Respiratory Disease	3.49521e+06	3.21461e-06	9.64382e-07
BGN	biglycan	Extracellular Space	other	P21810	NO	YES	Yes		Cancer, Cardiovascular Disease, Connective Tissue Disorders, Dermatological Diseases and Conditions, Developmental Disorder, Endocrine System Disorders, Gastrointestinal Disease, Hereditary Disorder, Immunological Disease, Infectious Disease, Inflammatory Disease, Inflammatory Response, Metabolic Disease, Neurological Disease, Organismal Injury and Abnormalities, Psychological Disorders, Renal an…	3.49055e+06	3.21032e-06	9.63096e-07	*
HK1	hexokinase 1	Cytoplasm	kinase	P19367	NO	YES	NO		Cancer, Developmental Disorder, Gastrointestinal Disease, Hematological Disease, Hereditary Disorder, Metabolic Disease, Neurological Disease, Organismal Injury and Abnormalities, Skeletal and Muscular Disorders	3.48937e+06	3.20924e-06	9.62772e-07
METRN	meteorin, glial cell differentiation regulator	Extracellular Space	other	Q9UJH8	NO	YES	Yes			3.48395e+06	3.20426e-06	9.61277e-07
KRT84	keratin 84	Cytoplasm	other	Q9NSB2	NO	no	NO		Cancer, Respiratory Disease	3.47212e+06	3.19337e-06	9.58011e-07
GALNT16	UDP-N-acetyl-alpha-D-galactosamine:polypeptide N-acetylgalactosaminyltransferase 16	Cytoplasm	enzyme	Q8N428	NO	YES	Yes			3.46389e+06	3.1858e-06	9.5574e-07
EPHB2	EPH receptor B2	Plasma Membrane	kinase	P29323	NO	YES	Yes	unspecified application	Auditory Disease, Cancer, Developmental Disorder, Endocrine System Disorders, Gastrointestinal Disease, Hereditary Disorder, Infectious Disease, Neurological Disease, Organismal Injury and Abnormalities, Psychological Disorders, Renal and Urological Disease, Reproductive System Disease, Skeletal and Muscular Disorders	3.45042e+06	3.17341e-06	9.52024e-07	*
MSLN	mesothelin	Extracellular Space	other	Q13421	NO	YES	NO	diagnosis,prognosis,unspecified application	Cancer, Endocrine System Disorders, Gastrointestinal Disease, Organismal Injury and Abnormalities, Reproductive System Disease	3.44944e+06	3.17252e-06	9.51755e-07
MGAT5	mannosyl (alpha-1,6-)-glycoprotein beta-1,6-N-acetyl-glucosaminyltransferase	Cytoplasm	enzyme	Q09328	NO	YES	Yes		Cancer, Dermatological Diseases and Conditions, Hematological Disease, Hypersensitivity Response, Immunological Disease, Inflammatory Disease, Inflammatory Response, Neurological Disease, Organismal Injury and Abnormalities, Renal and Urological Disease, Respiratory Disease	3.4402e+06	3.16402e-06	9.49205e-07	*
PTPRM	protein tyrosine phosphatase, receptor type, M	Plasma Membrane	phosphatase	P28827	NO	YES	Yes		Cancer, Cardiovascular Disease, Gastrointestinal Disease, Hereditary Disorder, Neurological Disease, Organismal Injury and Abnormalities, Psychological Disorders, Renal and Urological Disease	3.43179e+06	3.15628e-06	9.46884e-07	*
DPP10	dipeptidyl-peptidase 10 (non-functional)	Extracellular Space	peptidase	Q8N608	NO	YES	NO		Cancer, Neurological Disease, Psychological Disorders	3.42216e+06	3.14742e-06	9.44227e-07
AP2A2	adaptor-related protein complex 2, alpha 2 subunit	Cytoplasm	transporter	O94973	Yes	YES	Yes			3.4074e+06	3.13385e-06	9.40154e-07
EGFR	epidermal growth factor receptor	Plasma Membrane	kinase	P00533	NO	YES	Yes	diagnosis,disease progression,efficacy,prognosis,response to therapy,safety,unspecified application	Antimicrobial Response, Cancer, Cardiovascular Disease, Connective Tissue Disorders, Dermatological Diseases and Conditions, Developmental Disorder, Endocrine System Disorders, Gastrointestinal Disease, Hematological Disease, Hepatic System Disease, Hereditary Disorder, Immunological Disease, Infectious Disease, Inflammatory Disease, Inflammatory Response, Neurological Disease, Nutritional Diseas…	3.38812e+06	3.11612e-06	9.34835e-07	*	*
SEMA6B	sema domain, transmembrane domain (TM), and cytoplasmic domain, (semaphorin) 6B	Plasma Membrane	other	Q9H3T3	NO	YES	Yes	diagnosis	Cancer, Organismal Injury and Abnormalities, Renal and Urological Disease, Reproductive System Disease	3.37946e+06	3.10815e-06	9.32445e-07
CALB2	calbindin 2	Cytoplasm	other	P22676	NO	YES	Yes	unspecified application	Cancer, Endocrine System Disorders, Organismal Injury and Abnormalities, Reproductive System Disease	3.37443e+06	3.10352e-06	9.31057e-07
FAT1	FAT atypical cadherin 1	Plasma Membrane	other	Q14517	NO	YES	Yes		Cancer, Neurological Disease, Organismal Injury and Abnormalities, Psychological Disorders, Renal and Urological Disease, Respiratory Disease	3.36719e+06	3.09687e-06	9.2906e-07
LTF	lactotransferrin	Extracellular Space	peptidase	P02788	NO	YES	Yes	efficacy,unspecified application	Cancer, Connective Tissue Disorders, Dermatological Diseases and Conditions, Gastrointestinal Disease, Hematological Disease, Hereditary Disorder, Hypersensitivity Response, Immunological Disease, Infectious Disease, Inflammatory Disease, Inflammatory Response, Neurological Disease, Organismal Injury and Abnormalities, Psychological Disorders, Reproductive System Disease, Respiratory Disease, Ske…	3.34498e+06	3.07644e-06	9.22931e-07	*
RCN1	reticulocalbin 1, EF-hand calcium binding domain	Cytoplasm	other	Q15293	NO	YES	Yes			3.34083e+06	3.07262e-06	9.21787e-07
DMKN	dermokine	Other	other	Q6E0U4	NO	no	NO			3.32365e+06	3.05682e-06	9.17047e-07
KRT71	keratin 71	Cytoplasm	other	Q3SY84	NO	no	NO			3.32352e+06	3.0567e-06	9.17011e-07
ANXA5	annexin A5	Plasma Membrane	other	P08758	NO	YES	Yes	diagnosis,efficacy	Cancer, Cardiovascular Disease, Dermatological Diseases and Conditions, Endocrine System Disorders, Gastrointestinal Disease, Hematological Disease, Hereditary Disorder, Immunological Disease, Infectious Disease, Inflammatory Disease, Inflammatory Response, Metabolic Disease, Neurological Disease, Organismal Injury and Abnormalities, Renal and Urological Disease, Reproductive System Disease, Resp…	3.32156e+06	3.0549e-06	9.16469e-07	*
PCYOX1	prenylcysteine oxidase 1	Cytoplasm	enzyme	Q9UHG3	NO	YES	NO			3.3184e+06	3.052e-06	9.15599e-07
ACE	angiotensin I converting enzyme	Plasma Membrane	peptidase	P12821	NO	YES	NO	efficacy,prognosis	Cancer, Cardiovascular Disease, Connective Tissue Disorders, Developmental Disorder, Endocrine System Disorders, Gastrointestinal Disease, Hematological Disease, Hereditary Disorder, Immunological Disease, Inflammatory Disease, Inflammatory Response, Metabolic Disease, Neurological Disease, Nutritional Disease, Organismal Injury and Abnormalities, Psychological Disorders, Renal and Urological Dis…	3.298e+06	3.03323e-06	9.09969e-07	*
PROZ	protein Z, vitamin K-dependent plasma glycoprotein	Extracellular Space	peptidase	P22891	NO	no	NO		Cardiovascular Disease, Hematological Disease, Hereditary Disorder, Metabolic Disease, Organismal Injury and Abnormalities	3.27949e+06	3.01621e-06	9.04862e-07
LCN2	lipocalin 2	Extracellular Space	transporter	P80188	NO	YES	NO	diagnosis,unspecified application	Antimicrobial Response, Cancer, Cardiovascular Disease, Connective Tissue Disorders, Dermatological Diseases and Conditions, Developmental Disorder, Endocrine System Disorders, Gastrointestinal Disease, Hematological Disease, Hereditary Disorder, Hypersensitivity Response, Immunological Disease, Infectious Disease, Inflammatory Disease, Inflammatory Response, Metabolic Disease, Neurological Disea…	3.25328e+06	2.9921e-06	8.9763e-07	*
ADAM15	ADAM metallopeptidase domain 15	Plasma Membrane	peptidase	Q13444	NO	YES	Yes		Cancer, Gastrointestinal Disease, Inflammatory Response, Ophthalmic Disease, Organismal Injury and Abnormalities, Reproductive System Disease, Respiratory Disease	3.24696e+06	2.98629e-06	8.95887e-07
PRRT2	proline-rich transmembrane protein 2	Other	other	Q7Z6L0	NO	no	Yes		Cancer, Cardiovascular Disease, Gastrointestinal Disease, Hereditary Disorder, Neurological Disease, Organismal Injury and Abnormalities, Psychological Disorders, Reproductive System Disease	3.24594e+06	2.98535e-06	8.95606e-07	*
PCDH12	protocadherin 12	Plasma Membrane	other	Q9NPG4	NO	no	NO		Cancer, Dermatological Diseases and Conditions, Gastrointestinal Disease, Organismal Injury and Abnormalities, Reproductive System Disease	3.23247e+06	2.97296e-06	8.91888e-07
UMOD	uromodulin	Extracellular Space	other	P07911	NO	no	NO		Connective Tissue Disorders, Developmental Disorder, Endocrine System Disorders, Gastrointestinal Disease, Hematological Disease, Hereditary Disorder, Infectious Disease, Inflammatory Disease, Inflammatory Response, Metabolic Disease, Nutritional Disease, Organismal Injury and Abnormalities, Renal and Urological Disease, Skeletal and Muscular Disorders	3.21891e+06	2.96049e-06	8.88146e-07
MYOC	myocilin, trabecular meshwork inducible glucocorticoid response	Cytoplasm	other	Q99972	NO	YES	NO		Cardiovascular Disease, Ophthalmic Disease, Organismal Injury and Abnormalities, Reproductive System Disease	3.20789e+06	2.95036e-06	8.85107e-07
CASC4	cancer susceptibility candidate 4	Other	other	Q6P4E1	NO	YES	Yes		Cancer, Gastrointestinal Disease	3.19679e+06	2.94015e-06	8.82044e-07
SEMA3C	sema domain, immunoglobulin domain (Ig), short basic domain, secreted, (semaphorin) 3C	Extracellular Space	other	Q99985	NO	YES	Yes		Cancer, Endocrine System Disorders, Inflammatory Response, Organismal Injury and Abnormalities, Reproductive System Disease	3.17185e+06	2.91721e-06	8.75163e-07
GGT7	gamma-glutamyltransferase 7	Plasma Membrane	enzyme	Q9UJ14	NO	YES	Yes		Cancer, Organismal Injury and Abnormalities, Reproductive System Disease	3.14423e+06	2.89181e-06	8.67542e-07
HAPLN2	hyaluronan and proteoglycan link protein 2	Extracellular Space	other	Q9GZV7	NO	YES	NO			3.12677e+06	2.87575e-06	8.62724e-07
TPBG	trophoblast glycoprotein	Plasma Membrane	other	Q13641	NO	YES	Yes		Cancer, Neurological Disease	3.10601e+06	2.85666e-06	8.56997e-07	*
FBN2	fibrillin 2	Extracellular Space	other	P35556	NO	no	Yes		Cancer, Connective Tissue Disorders, Developmental Disorder, Endocrine System Disorders, Gastrointestinal Disease, Hereditary Disorder, Organismal Injury and Abnormalities, Reproductive System Disease, Skeletal and Muscular Disorders	3.10534e+06	2.85604e-06	8.56811e-07
LAMA4	laminin, alpha 4	Extracellular Space	enzyme	Q16363	NO	YES	Yes		Cancer, Cardiovascular Disease, Developmental Disorder, Endocrine System Disorders, Gastrointestinal Disease, Hematological Disease, Hepatic System Disease, Neurological Disease, Organismal Injury and Abnormalities, Reproductive System Disease, Respiratory Disease	3.03963e+06	2.79561e-06	8.38682e-07	*
PCDH19	protocadherin 19	Extracellular Space	other	Q8TAB3	NO	no	NO		Cancer, Neurological Disease, Organismal Injury and Abnormalities, Reproductive System Disease	3.03659e+06	2.79281e-06	8.37843e-07	*
LAYN	layilin	Plasma Membrane	other	Q6UX15	NO	YES	Yes		Cancer, Organismal Injury and Abnormalities, Reproductive System Disease	3.03474e+06	2.79111e-06	8.37332e-07
CAMK2G	calcium/calmodulin-dependent protein kinase II gamma	Cytoplasm	kinase	Q13555	NO	YES	Yes		Cardiovascular Disease, Organismal Injury and Abnormalities, Reproductive System Disease	3.00825e+06	2.76674e-06	8.30023e-07
KIAA1549L	KIAA1549-like	Cytoplasm	other	Q6ZVL6	NO	no	Yes		Cancer, Hereditary Disorder, Neurological Disease, Psychological Disorders	2.9797e+06	2.74048e-06	8.22144e-07	*
TMEFF2	transmembrane protein with EGF-like and two follistatin-like domains 2	Cytoplasm	other	Q9UIK5	NO	YES	Yes		Connective Tissue Disorders, Endocrine System Disorders, Gastrointestinal Disease, Inflammatory Disease, Metabolic Disease, Organismal Injury and Abnormalities, Reproductive System Disease, Skeletal and Muscular Disorders	2.97485e+06	2.73602e-06	8.20807e-07
APOC1	apolipoprotein C-I	Extracellular Space	transporter	P02654	NO	no	NO	prognosis,unspecified application	Cancer, Cardiovascular Disease, Connective Tissue Disorders, Dermatological Diseases and Conditions, Endocrine System Disorders, Gastrointestinal Disease, Hepatic System Disease, Infectious Disease, Metabolic Disease, Neurological Disease, Psychological Disorders	2.97223e+06	2.73362e-06	8.20085e-07	*	*
TRH	thyrotropin-releasing hormone	Extracellular Space	other	P20396	NO	YES	NO		Developmental Disorder, Endocrine System Disorders, Hereditary Disorder, Metabolic Disease, Organismal Injury and Abnormalities, Skeletal and Muscular Disorders	2.95369e+06	2.71656e-06	8.14969e-07
OLFML2A	olfactomedin-like 2A	Extracellular Space	other	Q68BL7	NO	no	Yes		Cancer, Cardiovascular Disease, Organismal Injury and Abnormalities, Reproductive System Disease	2.94055e+06	2.70448e-06	8.11343e-07
SPINT1	serine peptidase inhibitor, Kunitz type 1	Extracellular Space	other	O43278	NO	YES	Yes		Cancer, Dermatological Diseases and Conditions, Developmental Disorder, Immunological Disease, Organismal Injury and Abnormalities	2.90724e+06	2.67385e-06	8.02154e-07
GPR56	G protein-coupled receptor 56	Plasma Membrane	G-protein coupled receptor	Q9Y653	NO	YES	Yes		Cancer, Developmental Disorder, Hereditary Disorder, Neurological Disease, Organismal Injury and Abnormalities, Reproductive System Disease	2.89492e+06	2.66251e-06	7.98754e-07
RTN4RL1	reticulon 4 receptor-like 1	Plasma Membrane	other	Q86UN2	NO	no	NO			2.89414e+06	2.6618e-06	7.9854e-07
KRT35	keratin 35	Cytoplasm	other	Q92764	NO	no	NO		Cancer	2.87822e+06	2.64715e-06	7.94145e-07
PLXNA1	plexin A1	Plasma Membrane	transmembrane receptor	Q9UIW2	NO	YES	Yes		Cancer, Dermatological Diseases and Conditions, Infectious Disease, Inflammatory Response, Respiratory Disease	2.86608e+06	2.63599e-06	7.90796e-07
FAT3	FAT atypical cadherin 3	Plasma Membrane	other	Q8TDW7	NO	YES	NO		Cancer, Gastrointestinal Disease	2.84052e+06	2.61248e-06	7.83744e-07
LYPD1	LY6/PLAUR domain containing 1	Plasma Membrane	G-protein coupled receptor	Q8N2G4	NO	YES	Yes			2.83936e+06	2.61141e-06	7.83423e-07
EXT2	exostosin glycosyltransferase 2	Cytoplasm	enzyme	Q93063	NO	no	Yes		Cancer, Connective Tissue Disorders, Developmental Disorder, Hereditary Disorder, Organismal Injury and Abnormalities, Skeletal and Muscular Disorders	2.82296e+06	2.59633e-06	7.78898e-07
PTPRT	protein tyrosine phosphatase, receptor type, T	Plasma Membrane	phosphatase	O14522	NO	YES	NO		Cancer, Gastrointestinal Disease	2.81268e+06	2.58687e-06	7.76062e-07
C11orf87	chromosome 11 open reading frame 87	Other	other	Q6NUJ2	NO	YES	Yes			2.80171e+06	2.57678e-06	7.73035e-07
VMO1	vitelline membrane outer layer 1 homolog (chicken)	Extracellular Space	other	Q7Z5L0	NO	no	NO			2.76626e+06	2.54418e-06	7.63254e-07
ENPP6	ectonucleotide pyrophosphatase/phosphodiesterase 6	Cytoplasm	enzyme	Q6UWR7	NO	YES	NO		Cancer, Gastrointestinal Disease	2.74846e+06	2.52781e-06	7.58343e-07
ERBB3	v-erb-b2 avian erythroblastic leukemia viral oncogene homolog 3	Plasma Membrane	kinase	P21860	NO	YES	Yes	efficacy,prognosis,safety	Cancer, Cardiovascular Disease, Connective Tissue Disorders, Dermatological Diseases and Conditions, Developmental Disorder, Endocrine System Disorders, Gastrointestinal Disease, Hematological Disease, Hepatic System Disease, Hereditary Disorder, Immunological Disease, Inflammatory Response, Metabolic Disease, Neurological Disease, Organismal Injury and Abnormalities, Psychological Disorders, Rep…	2.74151e+06	2.52142e-06	7.56426e-07	*
CORO1A	coronin, actin binding protein, 1A	Cytoplasm	other	P31146	NO	YES	NO		Hypersensitivity Response, Immunological Disease, Inflammatory Disease, Inflammatory Response, Neurological Disease	2.67974e+06	2.46461e-06	7.39383e-07	*
BMP1	bone morphogenetic protein 1	Extracellular Space	peptidase	P13497	NO	YES	Yes	efficacy	Cancer, Cardiovascular Disease, Connective Tissue Disorders, Dermatological Diseases and Conditions, Developmental Disorder, Hematological Disease, Hereditary Disorder, Immunological Disease, Infectious Disease, Inflammatory Disease, Metabolic Disease, Organismal Injury and Abnormalities, Renal and Urological Disease, Skeletal and Muscular Disorders	2.67865e+06	2.4636e-06	7.3908e-07
THBS3	thrombospondin 3	Extracellular Space	other	P49746	NO	YES	Yes		Cancer, Connective Tissue Disorders, Hereditary Disorder, Neurological Disease, Nutritional Disease, Psychological Disorders, Skeletal and Muscular Disorders	2.66773e+06	2.45356e-06	7.36067e-07	*
LRTM2	leucine-rich repeats and transmembrane domains 2	Other	other	Q8N967	NO	YES	NO		Cancer	2.65494e+06	2.4418e-06	7.32539e-07
VSTM2B	V-set and transmembrane domain containing 2B	Other	other	A6NLU5	NO	YES	NO		Cancer	2.65417e+06	2.44109e-06	7.32326e-07
CNTN5	contactin 5	Plasma Membrane	other	O94779	NO	YES	NO		Cancer, Cardiovascular Disease, Dermatological Diseases and Conditions, Gastrointestinal Disease, Organismal Injury and Abnormalities, Reproductive System Disease, Skeletal and Muscular Disorders	2.65412e+06	2.44105e-06	7.32314e-07
GRIA2	glutamate receptor, ionotropic, AMPA 2	Plasma Membrane	ion channel	P42262	NO	YES	Yes		Cancer, Cardiovascular Disease, Dermatological Diseases and Conditions, Developmental Disorder, Immunological Disease, Inflammatory Disease, Inflammatory Response, Metabolic Disease, Neurological Disease, Organismal Injury and Abnormalities, Psychological Disorders	2.6431e+06	2.43091e-06	7.29272e-07	*
LINGO2	leucine rich repeat and Ig domain containing 2	Extracellular Space	other	Q7L985	NO	YES	Yes	safety	Cancer	2.64072e+06	2.42872e-06	7.28615e-07
DCHS1	dachsous 1 (Drosophila)	Plasma Membrane	other	Q96JQ0	NO	no	NO		Cancer, Cardiovascular Disease, Developmental Disorder, Hematological Disease, Immunological Disease, Organismal Injury and Abnormalities, Reproductive System Disease	2.62094e+06	2.41053e-06	7.23159e-07
TMED7	transmembrane emp24 protein transport domain containing 7	Cytoplasm	transporter	Q9Y3B3	NO	YES	Yes			2.59738e+06	2.38886e-06	7.16658e-07
VAMP2	vesicle-associated membrane protein 2 (synaptobrevin 2)	Plasma Membrane	other	P63027	NO	YES	Yes		Hereditary Disorder, Neurological Disease, Organismal Injury and Abnormalities, Psychological Disorders, Skeletal and Muscular Disorders	2.58862e+06	2.38081e-06	7.14242e-07	*
AMY2B	amylase, alpha 2B (pancreatic)	Extracellular Space	enzyme	P19961	NO	no	Yes		Cardiovascular Disease, Endocrine System Disorders, Gastrointestinal Disease, Hematological Disease, Hepatic System Disease, Hereditary Disorder, Infectious Disease, Inflammatory Disease, Inflammatory Response, Metabolic Disease, Neurological Disease, Nutritional Disease, Organismal Injury and Abnormalities, Psychological Disorders, Renal and Urological Disease, Reproductive System Disease, Skele…	2.5135e+06	2.31171e-06	6.93514e-07	*
LRFN2	leucine rich repeat and fibronectin type III domain containing 2	Other	other	Q9ULH4	NO	no	NO		Cancer, Hereditary Disorder, Neurological Disease, Psychological Disorders	2.513e+06	2.31125e-06	6.93375e-07	*
CHST15	carbohydrate (N-acetylgalactosamine 4-sulfate 6-O) sulfotransferase 15	Plasma Membrane	enzyme	Q7LFX5	NO	YES	Yes		Cancer, Gastrointestinal Disease, Hypersensitivity Response, Inflammatory Response	2.49802e+06	2.29748e-06	6.89243e-07
PRL	prolactin	Extracellular Space	cytokine	P01236	NO	YES	Yes	diagnosis,efficacy,safety	Cancer, Cardiovascular Disease, Connective Tissue Disorders, Dermatological Diseases and Conditions, Developmental Disorder, Endocrine System Disorders, Gastrointestinal Disease, Hematological Disease, Hereditary Disorder, Immunological Disease, Infectious Disease, Inflammatory Disease, Inflammatory Response, Neurological Disease, Nutritional Disease, Organismal Injury and Abnormalities, Psycholo…	2.48456e+06	2.2851e-06	6.85529e-07	*	*
KITLG	KIT ligand	Extracellular Space	growth factor	P21583	NO	YES	Yes	unspecified application	Cancer, Cardiovascular Disease, Dermatological Diseases and Conditions, Developmental Disorder, Gastrointestinal Disease, Hematological Disease, Hepatic System Disease, Hereditary Disorder, Hypersensitivity Response, Immunological Disease, Inflammatory Response, Neurological Disease, Ophthalmic Disease, Organismal Injury and Abnormalities, Reproductive System Disease	2.44616e+06	2.24978e-06	6.74933e-07
SLC12A2	solute carrier family 12 (sodium/potassium/chloride transporter), member 2	Plasma Membrane	transporter	P55011	NO	YES	Yes		Auditory Disease, Cancer, Cardiovascular Disease, Developmental Disorder, Gastrointestinal Disease, Hepatic System Disease, Hereditary Disorder, Neurological Disease, Organismal Injury and Abnormalities, Psychological Disorders, Reproductive System Disease, Skeletal and Muscular Disorders	2.42539e+06	2.23068e-06	6.69203e-07	*
PLBD2	phospholipase B domain containing 2	Extracellular Space	other	Q8NHP8	NO	no	Yes			2.42235e+06	2.22788e-06	6.68363e-07
SMPDL3A	sphingomyelin phosphodiesterase, acid-like 3A	Extracellular Space	enzyme	Q92484	NO	YES	Yes			2.41699e+06	2.22295e-06	6.66886e-07
ANXA2	annexin A2	Plasma Membrane	other	P07355	NO	YES	Yes	diagnosis,unspecified application	Cancer, Cardiovascular Disease, Dermatological Diseases and Conditions, Gastrointestinal Disease, Hematological Disease, Hepatic System Disease, Immunological Disease, Infectious Disease, Inflammatory Response, Neurological Disease, Organismal Injury and Abnormalities, Psychological Disorders, Renal and Urological Disease, Reproductive System Disease, Respiratory Disease, Skeletal and Muscular Di…	2.40629e+06	2.21311e-06	6.63932e-07	*
TKT	transketolase	Cytoplasm	enzyme	P29401	NO	YES	Yes		Cardiovascular Disease, Connective Tissue Disorders, Developmental Disorder, Hematological Disease, Immunological Disease, Infectious Disease, Inflammatory Disease, Inflammatory Response, Metabolic Disease, Ophthalmic Disease, Respiratory Disease	2.40026e+06	2.20757e-06	6.6227e-07
PCSK9	proprotein convertase subtilisin/kexin type 9	Extracellular Space	peptidase	Q8NBP7	NO	YES	NO	unspecified application	Cancer, Cardiovascular Disease, Gastrointestinal Disease, Hematological Disease, Hepatic System Disease, Hereditary Disorder, Immunological Disease, Metabolic Disease, Respiratory Disease	2.38424e+06	2.19283e-06	6.57849e-07
DDB1	damage-specific DNA binding protein 1, 127kDa	Nucleus	other	Q16531	NO	YES	Yes		Cancer, Dermatological Diseases and Conditions, Hematological Disease, Immunological Disease, Infectious Disease, Inflammatory Disease	2.3415e+06	2.15352e-06	6.46055e-07
AJAP1	adherens junctions associated protein 1	Plasma Membrane	other	Q9UKB5	Yes	no	Yes		Cancer, Gastrointestinal Disease	2.30824e+06	2.12293e-06	6.3688e-07
DCBLD2	discoidin, CUB and LCCL domain containing 2	Plasma Membrane	other	Q96PD2	NO	YES	Yes		Cancer, Gastrointestinal Disease, Organismal Injury and Abnormalities	2.29716e+06	2.11274e-06	6.33823e-07
PTCHD2	patched domain containing 2	Other	other	Q9P2K9	NO	no	NO			2.29631e+06	2.11196e-06	6.33587e-07
GRB2	growth factor receptor-bound protein 2	Cytoplasm	other	P62993	NO	YES	Yes		Cancer, Cardiovascular Disease, Developmental Disorder, Gastrointestinal Disease, Hematological Disease, Immunological Disease, Infectious Disease, Inflammatory Response, Organismal Injury and Abnormalities, Reproductive System Disease	2.29363e+06	2.10949e-06	6.32848e-07
VCL	vinculin	Plasma Membrane	enzyme	P18206	NO	YES	Yes	unspecified application	Cancer, Cardiovascular Disease, Connective Tissue Disorders, Dermatological Diseases and Conditions, Developmental Disorder, Hereditary Disorder, Immunological Disease, Inflammatory Disease, Inflammatory Response, Organismal Injury and Abnormalities, Reproductive System Disease, Skeletal and Muscular Disorders	2.27428e+06	2.0917e-06	6.2751e-07
MAN1A2	mannosidase, alpha, class 1A, member 2	Cytoplasm	enzyme	O60476	NO	YES	Yes		Cardiovascular Disease, Dermatological Diseases and Conditions, Hematological Disease, Organismal Injury and Abnormalities, Reproductive System Disease, Respiratory Disease	2.25217e+06	2.07136e-06	6.21408e-07
GALNT6	UDP-N-acetyl-alpha-D-galactosamine:polypeptide N-acetylgalactosaminyltransferase 6 (GalNAc-T6)	Cytoplasm	enzyme	Q8NCL4	NO	YES	NO		Cancer, Endocrine System Disorders, Gastrointestinal Disease, Immunological Disease, Metabolic Disease	2.23316e+06	2.05388e-06	6.16163e-07
GSS	glutathione synthetase	Cytoplasm	enzyme	P48637	NO	YES	Yes		Cancer, Gastrointestinal Disease, Hematological Disease, Hereditary Disorder, Inflammatory Disease, Metabolic Disease	2.22499e+06	2.04637e-06	6.1391e-07
EGFLAM	EGF-like, fibronectin type III and laminin G domains	Extracellular Space	other	Q63HQ2	NO	no	NO		Cancer, Hematological Disease, Immunological Disease	2.20939e+06	2.03201e-06	6.09604e-07
CRABP1	cellular retinoic acid binding protein 1	Cytoplasm	transporter	P29762	NO	YES	Yes	diagnosis,unspecified application	Cancer, Developmental Disorder, Endocrine System Disorders, Gastrointestinal Disease, Organismal Injury and Abnormalities, Reproductive System Disease, Skeletal and Muscular Disorders	2.20754e+06	2.03032e-06	6.09096e-07
VIT	vitrin	Extracellular Space	other	Q6UXI7	NO	YES	Yes		Cancer	2.19892e+06	2.02239e-06	6.06717e-07
DDAH2	dimethylarginine dimethylaminohydrolase 2	Other	enzyme	O95865	NO	YES	Yes			2.1948e+06	2.0186e-06	6.05579e-07
TIE1	tyrosine kinase with immunoglobulin-like and EGF-like domains 1	Plasma Membrane	kinase	P35590	NO	YES	NO		Cancer, Connective Tissue Disorders, Dermatological Diseases and Conditions, Gastrointestinal Disease, Immunological Disease, Inflammatory Disease, Inflammatory Response, Organismal Injury and Abnormalities, Respiratory Disease, Skeletal and Muscular Disorders	2.19288e+06	2.01683e-06	6.0505e-07
C1GALT1	core 1 synthase, glycoprotein-N-acetylgalactosamine 3-beta-galactosyltransferase, 1	Plasma Membrane	enzyme	Q9NS00	NO	YES	Yes		Cardiovascular Disease, Connective Tissue Disorders, Hematological Disease, Inflammatory Response, Neurological Disease, Organismal Injury and Abnormalities, Reproductive System Disease, Skeletal and Muscular Disorders	2.16932e+06	1.99516e-06	5.98549e-07
C1QL3	complement component 1, q subcomponent-like 3	Extracellular Space	other	Q5VWW1	NO	YES	NO		Endocrine System Disorders, Metabolic Disease, Nutritional Disease	2.16608e+06	1.99218e-06	5.97655e-07
RELT	RELT tumor necrosis factor receptor	Plasma Membrane	transmembrane receptor	Q969Z4	NO	no	Yes			2.16605e+06	1.99216e-06	5.97648e-07
ZP2	zona pellucida glycoprotein 2 (sperm receptor)	Extracellular Space	other	Q05996	NO	no	NO		Cancer, Gastrointestinal Disease, Hereditary Disorder, Neurological Disease, Organismal Injury and Abnormalities, Psychological Disorders, Reproductive System Disease, Skeletal and Muscular Disorders	2.15045e+06	1.97781e-06	5.93344e-07	*
C1QL1	complement component 1, q subcomponent-like 1	Extracellular Space	other	O75973	NO	YES	Yes			2.14443e+06	1.97228e-06	5.91683e-07
MAN2B1	mannosidase, alpha, class 2B, member 1	Cytoplasm	enzyme	O00754	NO	YES	Yes		Connective Tissue Disorders, Hereditary Disorder, Infectious Disease, Inflammatory Response, Metabolic Disease	2.13748e+06	1.96588e-06	5.89763e-07
BACE1	beta-site APP-cleaving enzyme 1	Cytoplasm	peptidase	P56817	Yes	YES	Yes		Developmental Disorder, Hereditary Disorder, Metabolic Disease, Neurological Disease, Nutritional Disease, Ophthalmic Disease, Organismal Injury and Abnormalities, Psychological Disorders	2.13428e+06	1.96294e-06	5.88881e-07	*
NIF3L1	NIF3 NGG1 interacting factor 3-like 1 (S. cerevisiae)	Cytoplasm	other	Q9GZT8	NO	YES	Yes			2.12127e+06	1.95097e-06	5.85292e-07
CD46	CD46 molecule, complement regulatory protein	Plasma Membrane	other	P15529	NO	YES	Yes		Cancer, Hematological Disease, Immunological Disease, Infectious Disease, Inflammatory Response, Neurological Disease, Organismal Injury and Abnormalities, Psychological Disorders, Renal and Urological Disease, Reproductive System Disease, Respiratory Disease	2.10352e+06	1.93465e-06	5.80394e-07
STAB1	stabilin 1	Plasma Membrane	transporter	Q9NY15	NO	YES	NO		Antimicrobial Response, Cancer, Cardiovascular Disease, Dermatological Diseases and Conditions, Developmental Disorder, Gastrointestinal Disease, Hepatic System Disease, Infectious Disease, Inflammatory Disease, Inflammatory Response, Metabolic Disease, Organismal Injury and Abnormalities, Renal and Urological Disease	2.1006e+06	1.93196e-06	5.79588e-07
BOC	BOC cell adhesion associated, oncogene regulated	Plasma Membrane	other	Q9BWV1	NO	YES	Yes		Cancer, Gastrointestinal Disease	2.07918e+06	1.91226e-06	5.73679e-07
ST8SIA5	ST8 alpha-N-acetyl-neuraminide alpha-2,8-sialyltransferase 5	Cytoplasm	enzyme	O15466	NO	YES	NO		Cancer	2.06049e+06	1.89507e-06	5.68522e-07
MET	met proto-oncogene	Plasma Membrane	kinase	P08581	NO	YES	Yes	diagnosis,disease progression,efficacy,prognosis,response to therapy,unspecified application	Cancer, Cardiovascular Disease, Connective Tissue Disorders, Developmental Disorder, Endocrine System Disorders, Gastrointestinal Disease, Hepatic System Disease, Hypersensitivity Response, Inflammatory Response, Metabolic Disease, Neurological Disease, Nutritional Disease, Organismal Injury and Abnormalities, Psychological Disorders, Renal and Urological Disease, Reproductive System Disease, Res…	2.05011e+06	1.88552e-06	5.65656e-07	*	*
SEMA3A	sema domain, immunoglobulin domain (Ig), short basic domain, secreted, (semaphorin) 3A	Extracellular Space	other	Q14563	NO	YES	Yes		Cardiovascular Disease, Dermatological Diseases and Conditions, Developmental Disorder, Endocrine System Disorders, Hereditary Disorder, Inflammatory Response, Neurological Disease, Organismal Injury and Abnormalities, Psychological Disorders, Reproductive System Disease	2.03565e+06	1.87223e-06	5.61668e-07	*
EXT1	exostosin glycosyltransferase 1	Cytoplasm	enzyme	Q16394	NO	YES	Yes		Cancer, Connective Tissue Disorders, Developmental Disorder, Hereditary Disorder, Skeletal and Muscular Disorders	2.02919e+06	1.86628e-06	5.59885e-07
EPHB3	EPH receptor B3	Plasma Membrane	kinase	P54753	NO	YES	NO		Auditory Disease, Cancer, Developmental Disorder, Gastrointestinal Disease, Hematological Disease, Immunological Disease, Organismal Injury and Abnormalities, Renal and Urological Disease	2.02118e+06	1.85891e-06	5.57674e-07
HMCN1	hemicentin 1	Extracellular Space	other	Q96RW7	NO	no	Yes		Cancer, Dermatological Diseases and Conditions, Gastrointestinal Disease, Hepatic System Disease, Ophthalmic Disease	1.9851e+06	1.82573e-06	5.4772e-07
TBCA	tubulin folding cofactor A	Nucleus	other	O75347	NO	YES	Yes			1.9701e+06	1.81194e-06	5.43581e-07
CLIC1	chloride intracellular channel 1	Nucleus	ion channel	O00299	NO	YES	Yes		Inflammatory Response	1.93795e+06	1.78237e-06	5.34711e-07
CCDC126	coiled-coil domain containing 126	Other	other	Q96EE4	NO	no	Yes			1.90697e+06	1.75388e-06	5.26163e-07
PTK7	protein tyrosine kinase 7	Plasma Membrane	kinase	Q13308	NO	no	Yes		Cancer, Neurological Disease, Organismal Injury and Abnormalities, Reproductive System Disease	1.89846e+06	1.74605e-06	5.23816e-07	*
DBH	dopamine beta-hydroxylase (dopamine beta-monooxygenase)	Cytoplasm	enzyme	P09172	NO	YES	NO		Antimicrobial Response, Cardiovascular Disease, Developmental Disorder, Endocrine System Disorders, Hereditary Disorder, Metabolic Disease, Neurological Disease, Ophthalmic Disease, Organismal Injury and Abnormalities, Psychological Disorders, Skeletal and Muscular Disorders	1.89753e+06	1.74519e-06	5.23558e-07	*
ACHE	acetylcholinesterase	Plasma Membrane	enzyme	P22303	NO	YES	NO		Cancer, Cardiovascular Disease, Developmental Disorder, Gastrointestinal Disease, Hematological Disease, Hereditary Disorder, Immunological Disease, Inflammatory Disease, Inflammatory Response, Metabolic Disease, Neurological Disease, Nutritional Disease, Ophthalmic Disease, Organismal Injury and Abnormalities, Psychological Disorders, Renal and Urological Disease, Reproductive System Disease, Re…	1.89462e+06	1.74251e-06	5.22754e-07	*
FAM19A4	family with sequence similarity 19 (chemokine (C-C motif)-like), member A4	Extracellular Space	other	Q96LR4	NO	YES	NO		Gastrointestinal Disease, Inflammatory Disease	1.89292e+06	1.74096e-06	5.22287e-07
FUT11	fucosyltransferase 11 (alpha (1,3) fucosyltransferase)	Cytoplasm	enzyme	Q495W5	NO	YES	Yes		Cardiovascular Disease, Organismal Injury and Abnormalities, Reproductive System Disease	1.8884e+06	1.7368e-06	5.2104e-07
SERPINB6	serpin peptidase inhibitor, clade B (ovalbumin), member 6	Cytoplasm	other	P35237	NO	YES	Yes		Auditory Disease, Hereditary Disorder, Infectious Disease, Neurological Disease, Reproductive System Disease	1.88176e+06	1.73069e-06	5.19206e-07
CARTPT	CART prepropeptide	Extracellular Space	other	Q16568	NO	YES	NO		Cardiovascular Disease, Endocrine System Disorders, Gastrointestinal Disease, Hereditary Disorder, Metabolic Disease, Neurological Disease, Nutritional Disease, Psychological Disorders	1.8705e+06	1.72034e-06	5.16101e-07	*
OLFML1	olfactomedin-like 1	Extracellular Space	other	Q6UWY5	NO	YES	NO		Cancer, Gastrointestinal Disease	1.86378e+06	1.71415e-06	5.14245e-07
FKBP1A	FK506 binding protein 1A, 12kDa	Cytoplasm	enzyme	P62942	NO	YES	Yes	unspecified application	Cancer, Cardiovascular Disease, Connective Tissue Disorders, Dermatological Diseases and Conditions, Developmental Disorder, Endocrine System Disorders, Gastrointestinal Disease, Hematological Disease, Hepatic System Disease, Hereditary Disorder, Immunological Disease, Infectious Disease, Inflammatory Disease, Inflammatory Response, Metabolic Disease, Neurological Disease, Ophthalmic Disease, Org…	1.85809e+06	1.70892e-06	5.12676e-07	*
RFNG	RFNG O-fucosylpeptide 3-beta-N-acetylglucosaminyltransferase	Cytoplasm	enzyme	Q9Y644	NO	YES	Yes		Developmental Disorder, Hereditary Disorder, Skeletal and Muscular Disorders	1.85534e+06	1.70639e-06	5.11918e-07
CLUL1	clusterin-like 1 (retinal)	Extracellular Space	other	Q15846	NO	no	NO		Cancer	1.85192e+06	1.70325e-06	5.10974e-07
ULBP2	UL16 binding protein 2	Plasma Membrane	transmembrane receptor	Q9BZM5	NO	no	Yes		Cancer, Inflammatory Response	1.85073e+06	1.70215e-06	5.10645e-07
IL1RAPL1	interleukin 1 receptor accessory protein-like 1	Plasma Membrane	transmembrane receptor	Q9NZN1	NO	YES	NO		Cancer, Developmental Disorder, Gastrointestinal Disease, Hereditary Disorder, Neurological Disease	1.84321e+06	1.69524e-06	5.08571e-07
TNFRSF1A	tumor necrosis factor receptor superfamily, member 1A	Plasma Membrane	transmembrane receptor	P19438	NO	YES	Yes	safety,unspecified application	Antimicrobial Response, Cancer, Cardiovascular Disease, Connective Tissue Disorders, Dermatological Diseases and Conditions, Endocrine System Disorders, Gastrointestinal Disease, Hematological Disease, Hepatic System Disease, Hereditary Disorder, Hypersensitivity Response, Immunological Disease, Infectious Disease, Inflammatory Disease, Inflammatory Response, Metabolic Disease, Neurological Disea…	1.82903e+06	1.68219e-06	5.04658e-07	*
CNPY3	canopy FGF signaling regulator 3	Cytoplasm	other	Q9BT09	NO	no	Yes		Developmental Disorder	1.82542e+06	1.67887e-06	5.03661e-07
CRB2	crumbs homolog 2 (Drosophila)	Extracellular Space	other	Q5IJ48	NO	YES	NO			1.82224e+06	1.67595e-06	5.02784e-07
IFNAR1	interferon (alpha, beta and omega) receptor 1	Plasma Membrane	transmembrane receptor	P17181	NO	YES	Yes		Antimicrobial Response, Cancer, Cardiovascular Disease, Connective Tissue Disorders, Dermatological Diseases and Conditions, Developmental Disorder, Endocrine System Disorders, Gastrointestinal Disease, Hematological Disease, Hepatic System Disease, Hypersensitivity Response, Immunological Disease, Infectious Disease, Inflammatory Disease, Inflammatory Response, Metabolic Disease, Neurological Di…	1.8205e+06	1.67435e-06	5.02304e-07	*
GALC	galactosylceramidase	Cytoplasm	enzyme	P54803	NO	YES	Yes		Cancer, Developmental Disorder, Hereditary Disorder, Infectious Disease, Metabolic Disease, Neurological Disease, Psychological Disorders	1.80723e+06	1.66214e-06	4.98642e-07
FRRS1L	ferric-chelate reductase 1-like	Cytoplasm	transporter	Q9P0K9	NO	YES	Yes			1.79578e+06	1.65162e-06	4.95485e-07
GNPDA1	glucosamine-6-phosphate deaminase 1	Cytoplasm	enzyme	P46926	NO	YES	Yes			1.79451e+06	1.65045e-06	4.95134e-07
ABHD14B	abhydrolase domain containing 14B	Cytoplasm	enzyme	Q96IU4	NO	YES	Yes			1.78255e+06	1.63945e-06	4.91835e-07
PCSK1	proprotein convertase subtilisin/kexin type 1	Extracellular Space	peptidase	P29120	NO	YES	Yes	unspecified application	Cancer, Dermatological Diseases and Conditions, Developmental Disorder, Endocrine System Disorders, Gastrointestinal Disease, Hematological Disease, Hereditary Disorder, Infectious Disease, Inflammatory Response, Metabolic Disease, Neurological Disease, Nutritional Disease, Organismal Injury and Abnormalities, Psychological Disorders, Reproductive System Disease, Respiratory Disease	1.7761e+06	1.63351e-06	4.90054e-07	*
ARSG	arylsulfatase G	Cytoplasm	enzyme	Q96EG1	NO	YES	NO		Inflammatory Response, Neurological Disease, Organismal Injury and Abnormalities	1.77365e+06	1.63126e-06	4.89379e-07	*
ESAM	endothelial cell adhesion molecule	Plasma Membrane	other	Q96AP7	NO	YES	NO		Hereditary Disorder, Neurological Disease, Psychological Disorders	1.76609e+06	1.6243e-06	4.87291e-07	*
NPC1	Niemann-Pick disease, type C1	Cytoplasm	transporter	O15118	NO	YES	Yes		Cancer, Cardiovascular Disease, Developmental Disorder, Gastrointestinal Disease, Hepatic System Disease, Hereditary Disorder, Inflammatory Disease, Inflammatory Response, Metabolic Disease, Neurological Disease, Nutritional Disease, Organismal Injury and Abnormalities	1.75652e+06	1.6155e-06	4.84651e-07	*
ALDH1A1	aldehyde dehydrogenase 1 family, member A1	Cytoplasm	enzyme	P00352	NO	YES	NO	diagnosis,disease progression	Cancer, Connective Tissue Disorders, Developmental Disorder, Endocrine System Disorders, Gastrointestinal Disease, Hematological Disease, Hepatic System Disease, Immunological Disease, Inflammatory Disease, Metabolic Disease, Neurological Disease, Ophthalmic Disease, Organismal Injury and Abnormalities, Psychological Disorders, Renal and Urological Disease, Reproductive System Disease, Respirator…	1.73433e+06	1.5951e-06	4.78529e-07
TMEM132E	transmembrane protein 132E	Other	other	Q6IEE7	NO	no	NO		Cancer	1.73021e+06	1.59131e-06	4.77393e-07
FABP3	fatty acid binding protein 3, muscle and heart (mammary-derived growth inhibitor)	Cytoplasm	transporter	P05413	NO	YES	Yes	diagnosis,unspecified application	Cancer, Cardiovascular Disease, Developmental Disorder, Endocrine System Disorders, Gastrointestinal Disease, Hematological Disease, Inflammatory Disease, Metabolic Disease, Neurological Disease, Organismal Injury and Abnormalities	1.7265e+06	1.5879e-06	4.76369e-07	*
CHST6	carbohydrate (N-acetylglucosamine 6-O) sulfotransferase 6	Cytoplasm	enzyme	Q9GZX3	NO	no	NO		Developmental Disorder, Hereditary Disorder, Infectious Disease, Neurological Disease, Ophthalmic Disease	1.70269e+06	1.566e-06	4.69799e-07	*
ATP1B1	ATPase, Na+/K+ transporting, beta 1 polypeptide	Plasma Membrane	transporter	P05026	NO	YES	Yes		Cancer, Dermatological Diseases and Conditions, Hereditary Disorder, Immunological Disease, Neurological Disease, Ophthalmic Disease, Organismal Injury and Abnormalities, Renal and Urological Disease, Reproductive System Disease	1.69189e+06	1.55606e-06	4.66819e-07	*
CST1	cystatin SN	Other	other	P01037	NO	no	NO		Cancer	1.66951e+06	1.53548e-06	4.60644e-07
F11	coagulation factor XI	Extracellular Space	peptidase	P03951	NO	no	NO		Cancer, Cardiovascular Disease, Developmental Disorder, Gastrointestinal Disease, Hematological Disease, Hepatic System Disease, Hereditary Disorder, Inflammatory Response, Neurological Disease, Organismal Injury and Abnormalities, Respiratory Disease	1.64275e+06	1.51087e-06	4.5326e-07	*
NDST1	N-deacetylase/N-sulfotransferase (heparan glucosaminyl) 1	Cytoplasm	enzyme	P52848	NO	YES	Yes		Cancer, Connective Tissue Disorders, Dermatological Diseases and Conditions, Developmental Disorder, Endocrine System Disorders, Gastrointestinal Disease, Hematological Disease, Inflammatory Response, Neurological Disease, Ophthalmic Disease, Organismal Injury and Abnormalities, Reproductive System Disease, Respiratory Disease, Skeletal and Muscular Disorders	1.63334e+06	1.50222e-06	4.50665e-07
CPD	carboxypeptidase D	Extracellular Space	peptidase	O75976	NO	YES	Yes		Cancer, Cardiovascular Disease, Hematological Disease, Immunological Disease, Organismal Injury and Abnormalities, Reproductive System Disease	1.63266e+06	1.50159e-06	4.50477e-07
HEPH	hephaestin	Plasma Membrane	transporter	Q9BQS7	NO	YES	Yes		Cancer, Dermatological Diseases and Conditions, Gastrointestinal Disease, Hematological Disease, Neurological Disease, Organismal Injury and Abnormalities, Reproductive System Disease, Skeletal and Muscular Disorders	1.62533e+06	1.49485e-06	4.48454e-07	*
VNN1	vanin 1	Plasma Membrane	enzyme	O95497	NO	YES	NO		Cancer, Cardiovascular Disease, Dermatological Diseases and Conditions, Gastrointestinal Disease, Hematological Disease, Immunological Disease, Inflammatory Response, Organismal Injury and Abnormalities	1.62368e+06	1.49333e-06	4.47998e-07
CPAMD8	C3 and PZP-like, alpha-2-macroglobulin domain containing 8	Extracellular Space	other	Q8IZJ3	NO	no	NO		Cancer, Gastrointestinal Disease, Organismal Injury and Abnormalities, Reproductive System Disease	1.60965e+06	1.48043e-06	4.44128e-07
FAM20C	family with sequence similarity 20, member C	Extracellular Space	other	Q8IXL6	NO	YES	Yes		Cancer, Connective Tissue Disorders, Dental Disease, Developmental Disorder, Endocrine System Disorders, Gastrointestinal Disease, Hematological Disease, Metabolic Disease, Neurological Disease, Organismal Injury and Abnormalities, Reproductive System Disease, Skeletal and Muscular Disorders	1.60598e+06	1.47705e-06	4.43116e-07
A4GALT	alpha 1,4-galactosyltransferase	Cytoplasm	enzyme	Q9NPC4	NO	YES	Yes		Connective Tissue Disorders, Developmental Disorder, Hereditary Disorder, Infectious Disease, Reproductive System Disease, Skeletal and Muscular Disorders	1.59274e+06	1.46488e-06	4.39463e-07
TMEFF1	transmembrane protein with EGF-like and two follistatin-like domains 1	Plasma Membrane	other	Q8IYR6	NO	YES	Yes		Cancer, Gastrointestinal Disease, Hepatic System Disease, Hereditary Disorder, Neurological Disease, Psychological Disorders, Skeletal and Muscular Disorders	1.58915e+06	1.46157e-06	4.3847e-07	*
PAPPA2	pappalysin 2	Extracellular Space	peptidase	Q9BXP8	NO	YES	Yes		Cancer, Cardiovascular Disease, Developmental Disorder, Gastrointestinal Disease	1.58333e+06	1.45622e-06	4.36865e-07
LOXL1	lysyl oxidase-like 1	Extracellular Space	enzyme	Q08397	NO	YES	Yes	unspecified application	Cancer, Gastrointestinal Disease, Ophthalmic Disease, Organismal Injury and Abnormalities, Renal and Urological Disease, Reproductive System Disease, Skeletal and Muscular Disorders	1.56445e+06	1.43885e-06	4.31656e-07
STX12	syntaxin 12	Cytoplasm	other	Q86Y82	NO	YES	Yes		Gastrointestinal Disease, Hepatic System Disease	1.56345e+06	1.43793e-06	4.3138e-07
DSC1	desmocollin 1	Plasma Membrane	other	Q08554	NO	no	NO		Cancer, Dermatological Diseases and Conditions, Developmental Disorder, Hereditary Disorder, Inflammatory Disease, Inflammatory Response, Ophthalmic Disease, Organismal Injury and Abnormalities	1.54346e+06	1.41955e-06	4.25864e-07
ADAM28	ADAM metallopeptidase domain 28	Plasma Membrane	peptidase	Q9UKQ2	NO	YES	NO		Cancer, Gastrointestinal Disease, Organismal Injury and Abnormalities, Renal and Urological Disease, Reproductive System Disease, Respiratory Disease	1.54301e+06	1.41913e-06	4.2574e-07
COL11A1	collagen, type XI, alpha 1	Extracellular Space	other	P12107	NO	YES	Yes		Cancer, Connective Tissue Disorders, Dermatological Diseases and Conditions, Developmental Disorder, Gastrointestinal Disease, Hereditary Disorder, Inflammatory Disease, Neurological Disease, Ophthalmic Disease, Organismal Injury and Abnormalities, Skeletal and Muscular Disorders	1.53724e+06	1.41383e-06	4.24148e-07	*
COL16A1	collagen, type XVI, alpha 1	Extracellular Space	other	Q07092	NO	YES	Yes		Cancer, Cardiovascular Disease, Connective Tissue Disorders, Dermatological Diseases and Conditions, Gastrointestinal Disease, Immunological Disease, Ophthalmic Disease, Organismal Injury and Abnormalities, Reproductive System Disease	1.53145e+06	1.4085e-06	4.22551e-07
LPHN2	latrophilin 2	Plasma Membrane	G-protein coupled receptor	O95490	Yes	YES	NO		Cancer, Dermatological Diseases and Conditions, Hematological Disease, Immunological Disease, Metabolic Disease, Neurological Disease, Organismal Injury and Abnormalities, Psychological Disorders, Reproductive System Disease	1.52465e+06	1.40225e-06	4.20675e-07	*
FAM3A	family with sequence similarity 3, member A	Extracellular Space	other	P98173	NO	YES	Yes			1.52374e+06	1.40141e-06	4.20424e-07
ERBB4	v-erb-b2 avian erythroblastic leukemia viral oncogene homolog 4	Plasma Membrane	kinase	Q15303	NO	YES	Yes	efficacy,safety	Auditory Disease, Cancer, Gastrointestinal Disease, Hereditary Disorder, Neurological Disease, Organismal Injury and Abnormalities, Psychological Disorders, Reproductive System Disease, Respiratory Disease	1.51651e+06	1.39477e-06	4.1843e-07	*
MARCO	macrophage receptor with collagenous structure	Plasma Membrane	transmembrane receptor	Q9UEW3	NO	no	NO		Antimicrobial Response, Cancer, Dermatological Diseases and Conditions, Infectious Disease, Inflammatory Response, Organismal Injury and Abnormalities, Renal and Urological Disease, Respiratory Disease	1.51052e+06	1.38925e-06	4.16775e-07
SDCBP	syndecan binding protein (syntenin)	Plasma Membrane	enzyme	O00560	NO	YES	Yes		Cancer, Infectious Disease	1.50281e+06	1.38216e-06	4.14649e-07
RBP3	retinol binding protein 3, interstitial	Extracellular Space	transporter	P10745	NO	YES	NO		Cancer, Gastrointestinal Disease, Hereditary Disorder, Immunological Disease, Inflammatory Disease, Inflammatory Response, Neurological Disease, Ophthalmic Disease	1.49444e+06	1.37446e-06	4.12338e-07
TPM3	tropomyosin 3	Cytoplasm	other	P06753	NO	YES	Yes	diagnosis,unspecified application	Cancer, Dermatological Diseases and Conditions, Developmental Disorder, Hereditary Disorder, Immunological Disease, Inflammatory Disease, Inflammatory Response, Neurological Disease, Organismal Injury and Abnormalities, Psychological Disorders, Reproductive System Disease, Skeletal and Muscular Disorders	1.48301e+06	1.36395e-06	4.09186e-07	*
TPM1	tropomyosin 1 (alpha)	Cytoplasm	other	P09493	NO	YES	Yes	diagnosis	Cancer, Cardiovascular Disease, Dermatological Diseases and Conditions, Developmental Disorder, Gastrointestinal Disease, Hereditary Disorder, Immunological Disease, Inflammatory Disease, Inflammatory Response, Organismal Injury and Abnormalities, Renal and Urological Disease, Reproductive System Disease, Skeletal and Muscular Disorders	1.47803e+06	1.35937e-06	4.07812e-07
POSTN	periostin, osteoblast specific factor	Extracellular Space	other	Q15063	NO	YES	Yes	unspecified application	Cancer, Cardiovascular Disease, Connective Tissue Disorders, Dermatological Diseases and Conditions, Developmental Disorder, Endocrine System Disorders, Gastrointestinal Disease, Hereditary Disorder, Hypersensitivity Response, Inflammatory Disease, Inflammatory Response, Ophthalmic Disease, Organismal Injury and Abnormalities, Reproductive System Disease, Respiratory Disease, Skeletal and Muscula…	1.46977e+06	1.35178e-06	4.05534e-07
TMSB10/TMSB4X	thymosin beta 10	Cytoplasm	other	P62328	Yes	no	Yes	diagnosis	Cancer, Inflammatory Response, Organismal Injury and Abnormalities, Reproductive System Disease, Respiratory Disease	1.46299e+06	1.34554e-06	4.03662e-07
CHID1	chitinase domain containing 1	Extracellular Space	other	Q9BWS9	NO	YES	Yes			1.45049e+06	1.33405e-06	4.00214e-07
FGFBP2	fibroblast growth factor binding protein 2	Extracellular Space	other	Q9BYJ0	NO	no	NO			1.44207e+06	1.32629e-06	3.97888e-07
LPA	lipoprotein, Lp(a)	Extracellular Space	other	P08519	NO	no	NO	efficacy	Cancer, Cardiovascular Disease, Developmental Disorder, Gastrointestinal Disease, Hepatic System Disease, Hereditary Disorder, Inflammatory Response, Metabolic Disease, Neurological Disease, Organismal Injury and Abnormalities, Psychological Disorders	1.42931e+06	1.31457e-06	3.9437e-07	*
CLIC4	chloride intracellular channel 4	Plasma Membrane	ion channel	Q9Y696	NO	YES	Yes		Cancer, Dermatological Diseases and Conditions, Hematological Disease, Infectious Disease, Inflammatory Response, Organismal Injury and Abnormalities	1.42917e+06	1.31443e-06	3.9433e-07
FABP7	fatty acid binding protein 7, brain	Cytoplasm	transporter	O15540	NO	YES	Yes	diagnosis,unspecified application	Cancer, Dermatological Diseases and Conditions, Developmental Disorder, Endocrine System Disorders, Gastrointestinal Disease, Hereditary Disorder, Immunological Disease, Metabolic Disease, Neurological Disease, Organismal Injury and Abnormalities, Psychological Disorders, Reproductive System Disease, Skeletal and Muscular Disorders	1.42584e+06	1.31137e-06	3.93411e-07	*
RGN	regucalcin	Nucleus	enzyme	Q15493	NO	YES	NO		Connective Tissue Disorders, Dermatological Diseases and Conditions, Gastrointestinal Disease, Hepatic System Disease, Inflammatory Disease, Metabolic Disease, Neurological Disease, Nutritional Disease, Organismal Injury and Abnormalities, Respiratory Disease, Skeletal and Muscular Disorders	1.42006e+06	1.30605e-06	3.91816e-07	*
AVP	arginine vasopressin	Extracellular Space	other	P01185	NO	YES	NO	diagnosis,efficacy	Cancer, Cardiovascular Disease, Developmental Disorder, Hematological Disease, Hereditary Disorder, Infectious Disease, Inflammatory Response, Metabolic Disease, Neurological Disease, Nutritional Disease, Organismal Injury and Abnormalities, Psychological Disorders, Renal and Urological Disease, Respiratory Disease, Skeletal and Muscular Disorders	1.41446e+06	1.3009e-06	3.90271e-07
TPM4	tropomyosin 4	Cytoplasm	other	P67936	NO	no	NO			1.41156e+06	1.29823e-06	3.8947e-07
FLRT3	fibronectin leucine rich transmembrane protein 3	Plasma Membrane	other	Q9NZU0	NO	YES	Yes		Cancer, Cardiovascular Disease, Developmental Disorder, Endocrine System Disorders, Gastrointestinal Disease, Hereditary Disorder, Neurological Disease, Organismal Injury and Abnormalities, Reproductive System Disease, Respiratory Disease	1.40309e+06	1.29045e-06	3.87134e-07
ERAP2	endoplasmic reticulum aminopeptidase 2	Cytoplasm	peptidase	Q6P179	NO	no	Yes		Cancer, Gastrointestinal Disease, Hereditary Disorder, Neurological Disease	1.37364e+06	1.26336e-06	3.79008e-07
COL28A1	collagen, type XXVIII, alpha 1	Extracellular Space	other	Q2UY09	NO	YES	NO		Cancer, Cardiovascular Disease, Inflammatory Disease	1.37043e+06	1.26041e-06	3.78123e-07
GPR158	G protein-coupled receptor 158	Plasma Membrane	G-protein coupled receptor	Q5T848	NO	YES	NO	safety	Cancer	1.3454e+06	1.23739e-06	3.71217e-07
LSR	lipolysis stimulated lipoprotein receptor	Nucleus	transcription regulator	Q86X29	NO	YES	Yes		Cancer, Cardiovascular Disease, Dermatological Diseases and Conditions, Developmental Disorder, Gastrointestinal Disease, Hepatic System Disease, Metabolic Disease, Organismal Injury and Abnormalities, Reproductive System Disease	1.31805e+06	1.21224e-06	3.63671e-07
GBA	glucosidase, beta, acid	Cytoplasm	enzyme	P04062	NO	YES	NO		Cancer, Connective Tissue Disorders, Dermatological Diseases and Conditions, Developmental Disorder, Gastrointestinal Disease, Hematological Disease, Hereditary Disorder, Inflammatory Response, Metabolic Disease, Neurological Disease, Organismal Injury and Abnormalities, Psychological Disorders, Reproductive System Disease, Respiratory Disease, Skeletal and Muscular Disorders	1.31036e+06	1.20516e-06	3.61549e-07	*
SMPD1	sphingomyelin phosphodiesterase 1, acid lysosomal	Cytoplasm	enzyme	P17405	NO	YES	Yes		Antimicrobial Response, Cancer, Dermatological Diseases and Conditions, Developmental Disorder, Endocrine System Disorders, Gastrointestinal Disease, Hepatic System Disease, Hereditary Disorder, Immunological Disease, Infectious Disease, Inflammatory Disease, Inflammatory Response, Metabolic Disease, Neurological Disease, Organismal Injury and Abnormalities, Psychological Disorders, Reproductive …	1.29939e+06	1.19507e-06	3.58522e-07	*
FAM20B	family with sequence similarity 20, member B	Extracellular Space	enzyme	O75063	NO	YES	Yes		Cancer, Gastrointestinal Disease	1.27716e+06	1.17463e-06	3.5239e-07
SCUBE1	signal peptide, CUB domain, EGF-like 1	Plasma Membrane	transmembrane receptor	Q8IWY4	NO	YES	Yes		Cancer, Connective Tissue Disorders, Gastrointestinal Disease, Immunological Disease, Inflammatory Disease, Skeletal and Muscular Disorders	1.27299e+06	1.17079e-06	3.51238e-07
EFNA5	ephrin-A5	Plasma Membrane	kinase	P52803	Yes	YES	NO		Developmental Disorder, Gastrointestinal Disease, Neurological Disease, Organismal Injury and Abnormalities	1.26902e+06	1.16714e-06	3.50143e-07
UCHL1	ubiquitin carboxyl-terminal esterase L1 (ubiquitin thiolesterase)	Cytoplasm	peptidase	P09936	Yes	YES	Yes	diagnosis,prognosis	Cancer, Endocrine System Disorders, Gastrointestinal Disease, Hepatic System Disease, Hereditary Disorder, Immunological Disease, Inflammatory Disease, Metabolic Disease, Neurological Disease, Organismal Injury and Abnormalities, Psychological Disorders, Renal and Urological Disease, Reproductive System Disease, Skeletal and Muscular Disorders	1.26212e+06	1.16079e-06	3.48238e-07	*
CHST3	carbohydrate (chondroitin 6) sulfotransferase 3	Cytoplasm	enzyme	Q7LGC8	NO	YES	Yes		Connective Tissue Disorders, Developmental Disorder, Hereditary Disorder, Skeletal and Muscular Disorders	1.2552e+06	1.15443e-06	3.46328e-07
PODN	podocan	Cytoplasm	other	Q7Z5L7	NO	no	NO		Cancer, Gastrointestinal Disease, Respiratory Disease	1.25452e+06	1.15381e-06	3.46143e-07
GSR	glutathione reductase	Cytoplasm	enzyme	P00390	NO	YES	Yes		Cancer, Cardiovascular Disease, Connective Tissue Disorders, Dermatological Diseases and Conditions, Hematological Disease, Immunological Disease, Inflammatory Disease, Inflammatory Response, Neurological Disease, Organismal Injury and Abnormalities, Reproductive System Disease, Skeletal and Muscular Disorders	1.23749e+06	1.13814e-06	3.41442e-07	*
RMDN3	regulator of microtubule dynamics 3	Cytoplasm	other	Q96TC7	NO	YES	Yes			1.2311e+06	1.13226e-06	3.39679e-07
LRP8	low density lipoprotein receptor-related protein 8, apolipoprotein e receptor	Plasma Membrane	transmembrane receptor	Q14114	NO	YES	Yes		Cancer, Cardiovascular Disease, Endocrine System Disorders, Gastrointestinal Disease, Immunological Disease, Inflammatory Response, Metabolic Disease, Neurological Disease, Organismal Injury and Abnormalities, Psychological Disorders, Reproductive System Disease	1.2266e+06	1.12812e-06	3.38437e-07	*
WBSCR17	Williams-Beuren syndrome chromosome region 17	Cytoplasm	enzyme	Q6IS24	NO	no	Yes		Cancer, Gastrointestinal Disease	1.21848e+06	1.12066e-06	3.36197e-07
XYLT2	xylosyltransferase II	Other	enzyme	Q9H1B5	NO	YES	Yes		Cancer, Connective Tissue Disorders, Developmental Disorder, Gastrointestinal Disease, Hepatic System Disease, Hereditary Disorder, Organismal Injury and Abnormalities, Renal and Urological Disease	1.2183e+06	1.12049e-06	3.36147e-07
ST3GAL6	ST3 beta-galactoside alpha-2,3-sialyltransferase 6	Cytoplasm	enzyme	Q9Y274	NO	YES	Yes		Cancer, Inflammatory Response, Organismal Injury and Abnormalities, Renal and Urological Disease	1.21591e+06	1.11829e-06	3.35488e-07
MFAP2	microfibrillar-associated protein 2	Extracellular Space	other	P55001	NO	no	Yes		Connective Tissue Disorders, Developmental Disorder, Hematological Disease, Inflammatory Response, Neurological Disease, Organismal Injury and Abnormalities, Reproductive System Disease, Skeletal and Muscular Disorders	1.20261e+06	1.10606e-06	3.31819e-07
NSF	N-ethylmaleimide-sensitive factor	Cytoplasm	transporter	P46459	NO	YES	Yes		Cancer, Endocrine System Disorders, Gastrointestinal Disease, Hereditary Disorder, Metabolic Disease, Neurological Disease, Psychological Disorders	1.19965e+06	1.10334e-06	3.31001e-07	*
LILRB4	leukocyte immunoglobulin-like receptor, subfamily B (with TM and ITIM domains), member 4	Plasma Membrane	other	Q8NHJ6	NO	no	NO		Cancer	1.19739e+06	1.10126e-06	3.30378e-07
GAL3ST4	galactose-3-O-sulfotransferase 4	Cytoplasm	enzyme	Q96RP7	NO	no	Yes			1.19077e+06	1.09518e-06	3.28553e-07
CA3	carbonic anhydrase III, muscle specific	Cytoplasm	enzyme	P07451	Yes	YES	NO		Cancer, Cardiovascular Disease, Connective Tissue Disorders, Endocrine System Disorders, Gastrointestinal Disease, Hematological Disease, Hereditary Disorder, Immunological Disease, Infectious Disease, Inflammatory Disease, Inflammatory Response, Metabolic Disease, Neurological Disease, Nutritional Disease, Ophthalmic Disease, Organismal Injury and Abnormalities, Psychological Disorders, Renal an…	1.18136e+06	1.08652e-06	3.25956e-07	*
SLITRK3	SLIT and NTRK-like family, member 3	Other	other	O94933	NO	no	NO		Cancer, Gastrointestinal Disease	1.18038e+06	1.08561e-06	3.25684e-07
SCN1B	sodium channel, voltage-gated, type I, beta subunit	Plasma Membrane	ion channel	Q07699	NO	YES	Yes		Cancer, Cardiovascular Disease, Connective Tissue Disorders, Developmental Disorder, Endocrine System Disorders, Gastrointestinal Disease, Hereditary Disorder, Infectious Disease, Inflammatory Disease, Metabolic Disease, Neurological Disease, Nutritional Disease, Ophthalmic Disease, Organismal Injury and Abnormalities, Psychological Disorders, Renal and Urological Disease, Respiratory Disease, Sk…	1.17737e+06	1.08285e-06	3.24854e-07	*
FTH1	ferritin, heavy polypeptide 1	Cytoplasm	enzyme	P02794	NO	YES	Yes	unspecified application	Cancer, Cardiovascular Disease, Connective Tissue Disorders, Dermatological Diseases and Conditions, Gastrointestinal Disease, Hematological Disease, Hereditary Disorder, Immunological Disease, Inflammatory Disease, Metabolic Disease, Neurological Disease, Nutritional Disease, Organismal Injury and Abnormalities, Psychological Disorders, Reproductive System Disease, Skeletal and Muscular Disorders	1.17087e+06	1.07687e-06	3.23061e-07	*
LHPP	phospholysine phosphohistidine inorganic pyrophosphate phosphatase	Cytoplasm	phosphatase	Q9H008	NO	YES	NO		Cancer, Neurological Disease	1.16572e+06	1.07214e-06	3.21642e-07	*
CKM	creatine kinase, muscle	Cytoplasm	kinase	P06732	Yes	YES	NO	efficacy,safety,unspecified application	Cancer, Cardiovascular Disease, Dermatological Diseases and Conditions, Developmental Disorder, Endocrine System Disorders, Hematological Disease, Infectious Disease, Metabolic Disease, Organismal Injury and Abnormalities, Reproductive System Disease, Respiratory Disease	1.15863e+06	1.06561e-06	3.19683e-07
ARHGDIA	Rho GDP dissociation inhibitor (GDI) alpha	Cytoplasm	other	P52565	NO	YES	NO	unspecified application	Cancer, Cardiovascular Disease, Dermatological Diseases and Conditions, Developmental Disorder, Endocrine System Disorders, Gastrointestinal Disease, Hematological Disease, Hereditary Disorder, Hypersensitivity Response, Immunological Disease, Inflammatory Disease, Inflammatory Response, Metabolic Disease, Organismal Injury and Abnormalities, Renal and Urological Disease, Reproductive System Dise…	1.15847e+06	1.06546e-06	3.19639e-07
IGFBPL1	insulin-like growth factor binding protein-like 1	Other	other	Q8WX77	NO	no	NO			1.14968e+06	1.05738e-06	3.17215e-07
B3GNT9	UDP-GlcNAc:betaGal beta-1,3-N-acetylglucosaminyltransferase 9	Other	enzyme	Q6UX72	NO	YES	NO			1.14353e+06	1.05173e-06	3.15519e-07
EDIL3	EGF-like repeats and discoidin I-like domains 3	Extracellular Space	other	O43854	NO	YES	Yes		Cancer, Gastrointestinal Disease, Inflammatory Response	1.14269e+06	1.05095e-06	3.15286e-07
GPR180	G protein-coupled receptor 180	Other	other	Q86V85	NO	no	Yes		Organismal Injury and Abnormalities	1.14159e+06	1.04994e-06	3.14981e-07
VLDLR	very low density lipoprotein receptor	Plasma Membrane	transporter	P98155	NO	YES	Yes		Cancer, Cardiovascular Disease, Connective Tissue Disorders, Developmental Disorder, Hematological Disease, Hereditary Disorder, Metabolic Disease, Neurological Disease, Ophthalmic Disease, Organismal Injury and Abnormalities, Psychological Disorders, Renal and Urological Disease, Reproductive System Disease	1.13299e+06	1.04204e-06	3.12611e-07	*
CHIT1	chitinase 1 (chitotriosidase)	Extracellular Space	enzyme	Q13231	NO	no	Yes	efficacy	Antimicrobial Response, Dermatological Diseases and Conditions, Hereditary Disorder, Immunological Disease, Infectious Disease, Inflammatory Response, Metabolic Disease	1.11972e+06	1.02983e-06	3.08949e-07
CSRP1	cysteine and glycine-rich protein 1	Nucleus	other	P21291	NO	YES	Yes		Hereditary Disorder, Neurological Disease, Psychological Disorders	1.11945e+06	1.02958e-06	3.08874e-07	*
PRPH	peripherin	Plasma Membrane	other	P41219	NO	YES	Yes		Hereditary Disorder, Neurological Disease, Ophthalmic Disease	1.11634e+06	1.02672e-06	3.08016e-07	*
LGALS3	lectin, galactoside-binding, soluble, 3	Extracellular Space	other	P17931	NO	YES	Yes	diagnosis,unspecified application	Cancer, Cardiovascular Disease, Connective Tissue Disorders, Dermatological Diseases and Conditions, Developmental Disorder, Endocrine System Disorders, Gastrointestinal Disease, Hematological Disease, Hepatic System Disease, Hypersensitivity Response, Immunological Disease, Infectious Disease, Inflammatory Disease, Inflammatory Response, Metabolic Disease, Neurological Disease, Organismal Injury…	1110782	1.02161e-06	3.06482e-07	*
GFRA3	GDNF family receptor alpha 3	Plasma Membrane	transmembrane receptor	O60609	NO	YES	NO		Cancer, Gastrointestinal Disease, Neurological Disease, Ophthalmic Disease, Skeletal and Muscular Disorders	1.09434e+06	1.00649e-06	3.01946e-07	*
LOX	lysyl oxidase	Extracellular Space	enzyme	P28300	NO	YES	Yes		Cancer, Cardiovascular Disease, Connective Tissue Disorders, Dermatological Diseases and Conditions, Developmental Disorder, Hematological Disease, Inflammatory Disease, Inflammatory Response, Metabolic Disease, Nutritional Disease, Organismal Injury and Abnormalities, Respiratory Disease, Skeletal and Muscular Disorders	1.08782e+06	1.00049e-06	3.00146e-07
SELM	selenoprotein M	Cytoplasm	other	Q8WWX9	NO	YES	Yes			1.08477e+06	9.9768e-07	2.99304e-07
XPNPEP1	X-prolyl aminopeptidase (aminopeptidase P) 1, soluble	Cytoplasm	peptidase	Q9NQW7	NO	YES	Yes		Cancer, Infectious Disease	1.08431e+06	9.97257e-07	2.99177e-07
GLB1	galactosidase, beta 1	Cytoplasm	enzyme	P16278	NO	YES	Yes		Cardiovascular Disease, Connective Tissue Disorders, Developmental Disorder, Gastrointestinal Disease, Hereditary Disorder, Immunological Disease, Metabolic Disease, Neurological Disease, Organismal Injury and Abnormalities, Psychological Disorders, Skeletal and Muscular Disorders	1.08195e+06	9.95087e-07	2.98526e-07	*
ACYP2	acylphosphatase 2, muscle type	Cytoplasm	enzyme	P14621	NO	YES	Yes			1.07294e+06	9.86806e-07	2.96042e-07
CPM	carboxypeptidase M	Plasma Membrane	peptidase	P14384	NO	YES	Yes			1.05412e+06	9.69489e-07	2.90847e-07
ANGPTL4	angiopoietin-like 4	Extracellular Space	other	Q9BY76	NO	no	Yes		Cancer, Cardiovascular Disease, Dermatological Diseases and Conditions, Gastrointestinal Disease, Hematological Disease, Hepatic System Disease, Hereditary Disorder, Inflammatory Response, Metabolic Disease, Neurological Disease, Nutritional Disease, Respiratory Disease	1.04991e+06	9.65619e-07	2.89686e-07	*
TINAGL1	tubulointerstitial nephritis antigen-like 1	Extracellular Space	transporter	Q9GZM7	NO	no	NO		Cardiovascular Disease, Neurological Disease	1.04797e+06	9.63838e-07	2.89151e-07
HSPE1	heat shock 10kDa protein 1 (chaperonin 10)	Cytoplasm	enzyme	P61604	NO	YES	Yes		Cancer, Connective Tissue Disorders, Dermatological Diseases and Conditions, Gastrointestinal Disease, Immunological Disease, Inflammatory Disease, Skeletal and Muscular Disorders	1.04636e+06	9.62359e-07	2.88708e-07
LRIG2	leucine-rich repeats and immunoglobulin-like domains 2	Cytoplasm	other	O94898	NO	no	Yes	prognosis	Cancer, Dermatological Diseases and Conditions, Developmental Disorder, Neurological Disease, Organismal Injury and Abnormalities, Renal and Urological Disease	1.04582e+06	9.61861e-07	2.88558e-07	*
ANGPTL2	angiopoietin-like 2	Extracellular Space	other	Q9UKU9	NO	YES	Yes		Cancer, Cardiovascular Disease, Gastrointestinal Disease, Inflammatory Response, Organismal Injury and Abnormalities, Reproductive System Disease	1.03862e+06	9.55239e-07	2.86572e-07
CAPZA2	capping protein (actin filament) muscle Z-line, alpha 2	Cytoplasm	other	P47755	NO	YES	Yes		Cancer, Organismal Injury and Abnormalities, Reproductive System Disease	1.02813e+06	9.45591e-07	2.83677e-07
C14orf37	chromosome 14 open reading frame 37	Extracellular Space	other	Q86TY3	NO	YES	Yes			1.02746e+06	9.44974e-07	2.83492e-07
OLFML2B	olfactomedin-like 2B	Extracellular Space	other	Q68BL8	NO	YES	Yes		Cancer, Cardiovascular Disease, Gastrointestinal Disease, Organismal Injury and Abnormalities, Reproductive System Disease	1.02534e+06	9.43027e-07	2.82908e-07
SEMA4A	sema domain, immunoglobulin domain (Ig), transmembrane domain (TM) and short cytoplasmic domain, (semaphorin) 4A	Plasma Membrane	other	Q9H3S1	NO	YES	NO		Hereditary Disorder, Immunological Disease, Inflammatory Disease, Inflammatory Response, Neurological Disease, Ophthalmic Disease	1.00211e+06	9.21663e-07	2.76499e-07	*
JAM3	junctional adhesion molecule 3	Plasma Membrane	other	Q9BX67	NO	YES	Yes		Cancer, Connective Tissue Disorders, Developmental Disorder, Gastrointestinal Disease, Hereditary Disorder, Immunological Disease, Inflammatory Disease, Inflammatory Response, Neurological Disease, Ophthalmic Disease, Organismal Injury and Abnormalities, Psychological Disorders, Reproductive System Disease, Skeletal and Muscular Disorders	985211	9.06117e-07	2.71835e-07
RAD23B	RAD23 homolog B (S. cerevisiae)	Nucleus	other	P54727	NO	YES	Yes		Connective Tissue Disorders, Developmental Disorder, Gastrointestinal Disease, Inflammatory Disease, Ophthalmic Disease, Organismal Injury and Abnormalities, Reproductive System Disease, Skeletal and Muscular Disorders	980884	9.02137e-07	2.70641e-07
SEMA3F	sema domain, immunoglobulin domain (Ig), short basic domain, secreted, (semaphorin) 3F	Extracellular Space	other	Q13275	NO	YES	Yes		Cancer, Gastrointestinal Disease, Neurological Disease, Psychological Disorders	971167	8.93201e-07	2.6796e-07	*
CKB	creatine kinase, brain	Cytoplasm	kinase	P12277	NO	YES	Yes	safety	Cancer, Developmental Disorder, Hereditary Disorder, Inflammatory Response, Neurological Disease, Organismal Injury and Abnormalities, Psychological Disorders, Reproductive System Disease, Respiratory Disease, Skeletal and Muscular Disorders	960592	8.83474e-07	2.65042e-07	*
STX1B	syntaxin 1B	Plasma Membrane	ion channel	P61266	NO	YES	NO			949307	8.73096e-07	2.61929e-07
PXDN	peroxidasin homolog (Drosophila)	Extracellular Space	enzyme	Q92626	NO	YES	Yes		Cancer, Endocrine System Disorders, Gastrointestinal Disease, Hematological Disease, Immunological Disease, Organismal Injury and Abnormalities, Reproductive System Disease	949233	8.73027e-07	2.61908e-07
GLRX	glutaredoxin (thioltransferase)	Cytoplasm	enzyme	P35754	NO	YES	Yes		Cancer, Cardiovascular Disease, Dermatological Diseases and Conditions, Gastrointestinal Disease, Hereditary Disorder, Inflammatory Response, Metabolic Disease, Neurological Disease, Psychological Disorders	944624	8.68788e-07	2.60636e-07	*
ICAM1	intercellular adhesion molecule 1	Plasma Membrane	transmembrane receptor	P05362	NO	YES	Yes	diagnosis,efficacy,prognosis,unspecified application	Antimicrobial Response, Auditory Disease, Cancer, Cardiovascular Disease, Connective Tissue Disorders, Dermatological Diseases and Conditions, Developmental Disorder, Endocrine System Disorders, Gastrointestinal Disease, Hematological Disease, Hepatic System Disease, Hereditary Disorder, Hypersensitivity Response, Immunological Disease, Infectious Disease, Inflammatory Disease, Inflammatory Respo…	942962	8.6726e-07	2.60178e-07	*
CHST12	carbohydrate (chondroitin 4) sulfotransferase 12	Cytoplasm	enzyme	Q9NRB3	NO	YES	Yes		Cancer, Respiratory Disease	929532	8.54908e-07	2.56472e-07
UBE2V2	ubiquitin-conjugating enzyme E2 variant 2	Cytoplasm	enzyme	Q15819	NO	YES	Yes		Hereditary Disorder, Neurological Disease, Psychological Disorders	915198	8.41724e-07	2.52517e-07	*
KDR	kinase insert domain receptor (a type III receptor tyrosine kinase)	Plasma Membrane	kinase	P35968	NO	YES	Yes	disease progression,efficacy,prognosis,response to therapy,safety	Cancer, Cardiovascular Disease, Connective Tissue Disorders, Dermatological Diseases and Conditions, Developmental Disorder, Endocrine System Disorders, Gastrointestinal Disease, Hematological Disease, Hepatic System Disease, Hereditary Disorder, Inflammatory Disease, Inflammatory Response, Metabolic Disease, Neurological Disease, Ophthalmic Disease, Organismal Injury and Abnormalities, Renal and…	911141	8.37993e-07	2.51398e-07	*	*
PRKAR1A	protein kinase, cAMP-dependent, regulatory, type I, alpha	Cytoplasm	kinase	P10644	NO	YES	Yes		Cancer, Cardiovascular Disease, Connective Tissue Disorders, Dermatological Diseases and Conditions, Developmental Disorder, Endocrine System Disorders, Gastrointestinal Disease, Hepatic System Disease, Hereditary Disorder, Neurological Disease, Organismal Injury and Abnormalities, Psychological Disorders, Renal and Urological Disease, Reproductive System Disease, Skeletal and Muscular Disorders	910625	8.37519e-07	2.51256e-07	*
LDLR	low density lipoprotein receptor	Plasma Membrane	transporter	P01130	NO	YES	Yes	disease progression,unspecified application	Antimicrobial Response, Cardiovascular Disease, Dermatological Diseases and Conditions, Developmental Disorder, Endocrine System Disorders, Gastrointestinal Disease, Hematological Disease, Hepatic System Disease, Hereditary Disorder, Immunological Disease, Infectious Disease, Inflammatory Disease, Inflammatory Response, Metabolic Disease, Neurological Disease, Nutritional Disease, Ophthalmic Dise…	909666	8.36637e-07	2.50991e-07	*	*
BLVRB	biliverdin reductase B (flavin reductase (NADPH))	Cytoplasm	enzyme	P30043	NO	no	Yes		Cancer, Organismal Injury and Abnormalities, Renal and Urological Disease	908009	8.35113e-07	2.50534e-07
GPC4	glypican 4	Plasma Membrane	transmembrane receptor	O75487	NO	YES	Yes		Connective Tissue Disorders, Dermatological Diseases and Conditions, Developmental Disorder, Endocrine System Disorders, Hereditary Disorder, Immunological Disease, Inflammatory Disease, Organismal Injury and Abnormalities, Reproductive System Disease, Skeletal and Muscular Disorders	902833	8.30353e-07	2.49106e-07
DYNLL2	dynein, light chain, LC8-type 2	Cytoplasm	other	Q96FJ2	NO	YES	Yes			895074	8.23216e-07	2.46965e-07
ST6GAL1	ST6 beta-galactosamide alpha-2,6-sialyltranferase 1	Cytoplasm	enzyme	P15907	NO	YES	Yes		Cardiovascular Disease, Connective Tissue Disorders, Immunological Disease, Infectious Disease, Inflammatory Disease, Inflammatory Response, Respiratory Disease, Skeletal and Muscular Disorders	891691	8.20105e-07	2.46031e-07
PLAUR	plasminogen activator, urokinase receptor	Plasma Membrane	transmembrane receptor	Q03405	NO	YES	Yes	diagnosis,disease progression	Cancer, Cardiovascular Disease, Connective Tissue Disorders, Dermatological Diseases and Conditions, Endocrine System Disorders, Gastrointestinal Disease, Hepatic System Disease, Hypersensitivity Response, Immunological Disease, Infectious Disease, Inflammatory Disease, Inflammatory Response, Neurological Disease, Ophthalmic Disease, Organismal Injury and Abnormalities, Renal and Urological Disea…	883902	8.12941e-07	2.43882e-07	*
SVIP	small VCP/p97-interacting protein	Cytoplasm	other	Q8NHG7	NO	YES	Yes			876739	8.06353e-07	2.41906e-07
PLXND1	plexin D1	Plasma Membrane	transmembrane receptor	Q9Y4D7	NO	YES	Yes		Cardiovascular Disease, Dermatological Diseases and Conditions, Developmental Disorder, Hematological Disease, Hereditary Disorder, Immunological Disease, Infectious Disease, Inflammatory Disease, Inflammatory Response, Respiratory Disease	876076	8.05743e-07	2.41723e-07
AGA	aspartylglucosaminidase	Cytoplasm	enzyme	P20933	NO	YES	Yes		Developmental Disorder, Hereditary Disorder, Metabolic Disease, Neurological Disease, Nutritional Disease, Organismal Injury and Abnormalities, Psychological Disorders, Renal and Urological Disease	874691	8.0447e-07	2.41341e-07	*
WSCD1	WSC domain containing 1	Other	other	Q658N2	NO	YES	NO		Cancer, Skeletal and Muscular Disorders	843291	7.7559e-07	2.32677e-07
FAH	fumarylacetoacetate hydrolase (fumarylacetoacetase)	Cytoplasm	enzyme	P16930	NO	YES	Yes		Cancer, Developmental Disorder, Endocrine System Disorders, Gastrointestinal Disease, Hematological Disease, Hepatic System Disease, Hereditary Disorder, Inflammatory Disease, Inflammatory Response, Metabolic Disease, Neurological Disease, Nutritional Disease, Organismal Injury and Abnormalities, Renal and Urological Disease	838995	7.71639e-07	2.31492e-07	*
ROBO4	roundabout, axon guidance receptor, homolog 4 (Drosophila)	Plasma Membrane	other	Q8WZ75	NO	YES	Yes		Cancer, Cardiovascular Disease, Organismal Injury and Abnormalities, Reproductive System Disease	830335	7.63674e-07	2.29102e-07
SIRPB1	signal-regulatory protein beta 1	Plasma Membrane	other	O00241	Yes	no	NO			828081	7.61602e-07	2.28481e-07
DNM1	dynamin 1	Cytoplasm	enzyme	Q05193	NO	YES	Yes		Connective Tissue Disorders, Dermatological Diseases and Conditions, Hematological Disease, Immunological Disease, Infectious Disease, Inflammatory Disease, Inflammatory Response, Organismal Injury and Abnormalities, Renal and Urological Disease, Skeletal and Muscular Disorders	823851	7.57711e-07	2.27313e-07
DTD1	D-tyrosyl-tRNA deacylase 1	Cytoplasm	enzyme	Q8TEA8	NO	YES	NO			821693	7.55726e-07	2.26718e-07
NELL1	NEL-like 1 (chicken)	Extracellular Space	growth factor	Q92832	NO	YES	NO		Cancer, Connective Tissue Disorders, Dermatological Diseases and Conditions, Gastrointestinal Disease, Hereditary Disorder, Immunological Disease, Inflammatory Disease, Neurological Disease, Organismal Injury and Abnormalities, Psychological Disorders, Reproductive System Disease, Skeletal and Muscular Disorders	821302	7.55367e-07	2.2661e-07	*
GNB1	guanine nucleotide binding protein (G protein), beta polypeptide 1	Plasma Membrane	enzyme	P62873	NO	YES	Yes		Cancer, Hematological Disease, Hereditary Disorder, Immunological Disease, Neurological Disease, Psychological Disorders, Skeletal and Muscular Disorders	820665	7.54781e-07	2.26434e-07	*
ADAM17	ADAM metallopeptidase domain 17	Plasma Membrane	peptidase	P78536	NO	YES	Yes	unspecified application	Cancer, Cardiovascular Disease, Connective Tissue Disorders, Dermatological Diseases and Conditions, Developmental Disorder, Endocrine System Disorders, Gastrointestinal Disease, Hematological Disease, Hepatic System Disease, Hereditary Disorder, Immunological Disease, Infectious Disease, Inflammatory Disease, Inflammatory Response, Neurological Disease, Ophthalmic Disease, Organismal Injury and …	819228	7.53459e-07	2.26038e-07	*
DNASE1L1	deoxyribonuclease I-like 1	Cytoplasm	enzyme	P49184	NO	no	Yes			817636	7.51995e-07	2.25598e-07
DLD	dihydrolipoamide dehydrogenase	Cytoplasm	enzyme	P09622	NO	YES	Yes		Developmental Disorder, Hereditary Disorder, Metabolic Disease, Organismal Injury and Abnormalities, Renal and Urological Disease	810458	7.45393e-07	2.23618e-07
B4GALNT4	beta-1,4-N-acetyl-galactosaminyl transferase 4	Extracellular Space	enzyme	Q76KP1	NO	YES	Yes		Cancer, Infectious Disease, Organismal Injury and Abnormalities, Renal and Urological Disease, Reproductive System Disease	808583	7.43669e-07	2.23101e-07
ANGPTL1	angiopoietin-like 1	Plasma Membrane	other	O95841	NO	YES	NO		Cancer, Reproductive System Disease, Respiratory Disease	804044	7.39495e-07	2.21848e-07
GFRA1	GDNF family receptor alpha 1	Plasma Membrane	transmembrane receptor	P56159	NO	YES	Yes		Cancer, Dermatological Diseases and Conditions, Developmental Disorder, Gastrointestinal Disease, Hereditary Disorder, Neurological Disease, Organismal Injury and Abnormalities, Psychological Disorders, Renal and Urological Disease, Reproductive System Disease	802382	7.37966e-07	2.2139e-07	*
TAGLN2	transgelin 2	Cytoplasm	other	P37802	NO	YES	Yes		Cancer, Infectious Disease, Organismal Injury and Abnormalities, Renal and Urological Disease, Reproductive System Disease	796248	7.32324e-07	2.19697e-07
HAPLN4	hyaluronan and proteoglycan link protein 4	Extracellular Space	other	Q86UW8	NO	YES	NO		Cancer, Organismal Injury and Abnormalities, Reproductive System Disease	786374	7.23243e-07	2.16973e-07
ANTXR1	anthrax toxin receptor 1	Plasma Membrane	transmembrane receptor	Q9H6X2	NO	YES	Yes	diagnosis	Cancer, Cardiovascular Disease, Connective Tissue Disorders, Dental Disease, Gastrointestinal Disease, Hematological Disease, Immunological Disease, Inflammatory Disease, Organismal Injury and Abnormalities, Reproductive System Disease, Respiratory Disease, Skeletal and Muscular Disorders	784668	7.21673e-07	2.16502e-07
ADAM10	ADAM metallopeptidase domain 10	Plasma Membrane	peptidase	O14672	Yes	YES	Yes		Cancer, Dermatological Diseases and Conditions, Endocrine System Disorders, Gastrointestinal Disease, Hematological Disease, Infectious Disease, Inflammatory Disease, Inflammatory Response, Metabolic Disease, Neurological Disease, Organismal Injury and Abnormalities, Psychological Disorders, Reproductive System Disease, Skeletal and Muscular Disorders	780326	7.1768e-07	2.15304e-07	*
LRP4	low density lipoprotein receptor-related protein 4	Extracellular Space	other	O75096	NO	YES	Yes		Cancer, Connective Tissue Disorders, Developmental Disorder, Hematological Disease, Hereditary Disorder, Immunological Disease, Metabolic Disease, Neurological Disease, Organismal Injury and Abnormalities, Psychological Disorders, Renal and Urological Disease, Skeletal and Muscular Disorders	779687	7.17093e-07	2.15128e-07	*
FLNB	filamin B, beta	Cytoplasm	other	O75369	NO	YES	Yes	unspecified application	Cancer, Connective Tissue Disorders, Developmental Disorder, Gastrointestinal Disease, Hereditary Disorder, Organismal Injury and Abnormalities, Reproductive System Disease, Skeletal and Muscular Disorders	774968	7.12753e-07	2.13826e-07
ST13P4	suppression of tumorigenicity 13 (colon carcinoma) (Hsp70 interacting protein) pseudogene 4	Cytoplasm	other	Q8IZP2	NO	no	NO			774897	7.12687e-07	2.13806e-07
ITGB2	integrin, beta 2 (complement component 3 receptor 3 and 4 subunit)	Plasma Membrane	transmembrane receptor	P05107	NO	no	Yes		Cancer, Cardiovascular Disease, Connective Tissue Disorders, Dermatological Diseases and Conditions, Endocrine System Disorders, Gastrointestinal Disease, Hematological Disease, Hepatic System Disease, Hereditary Disorder, Hypersensitivity Response, Immunological Disease, Infectious Disease, Inflammatory Disease, Inflammatory Response, Metabolic Disease, Neurological Disease, Ophthalmic Disease, …	761225	7.00113e-07	2.10034e-07
KIAA1467	KIAA1467	Other	other	A2RU67	NO	YES	Yes		Cancer, Gastrointestinal Disease	759120	6.98177e-07	2.09453e-07
FLNC	filamin C, gamma	Cytoplasm	other	Q14315	NO	no	Yes	diagnosis	Cancer, Developmental Disorder, Gastrointestinal Disease, Hereditary Disorder, Organismal Injury and Abnormalities, Reproductive System Disease, Respiratory Disease, Skeletal and Muscular Disorders	757699	6.9687e-07	2.09061e-07
DHH	desert hedgehog	Extracellular Space	peptidase	O43323	NO	YES	NO		Cancer, Developmental Disorder, Endocrine System Disorders, Hereditary Disorder, Hypersensitivity Response, Organismal Injury and Abnormalities, Reproductive System Disease	755969	6.95279e-07	2.08584e-07
PDGFD	platelet derived growth factor D	Extracellular Space	growth factor	Q9GZP0	NO	no	Yes		Cancer, Connective Tissue Disorders, Gastrointestinal Disease, Inflammatory Disease, Organismal Injury and Abnormalities, Reproductive System Disease, Skeletal and Muscular Disorders	755080	6.94461e-07	2.08338e-07
LTA4H	leukotriene A4 hydrolase	Cytoplasm	enzyme	P09960	NO	YES	Yes		Immunological Disease, Infectious Disease, Inflammatory Response, Respiratory Disease	753030	6.92576e-07	2.07773e-07
SYT1	synaptotagmin I	Cytoplasm	transporter	P21579	NO	YES	Yes		Cancer, Hereditary Disorder, Neurological Disease, Organismal Injury and Abnormalities, Psychological Disorders	749123	6.88982e-07	2.06695e-07	*
FAM49B	family with sequence similarity 49, member B	Extracellular Space	other	Q9NUQ9	NO	YES	Yes		Cancer, Cardiovascular Disease, Organismal Injury and Abnormalities, Reproductive System Disease	746222	6.86314e-07	2.05894e-07
NHLRC3	NHL repeat containing 3	Other	other	Q5JS37	NO	YES	Yes		Inflammatory Response, Respiratory Disease	739867	6.80469e-07	2.04141e-07
ROR1	receptor tyrosine kinase-like orphan receptor 1	Plasma Membrane	kinase	Q01973	NO	YES	Yes		Cancer, Connective Tissue Disorders, Developmental Disorder, Gastrointestinal Disease, Hematological Disease, Immunological Disease, Inflammatory Response, Neurological Disease, Organismal Injury and Abnormalities, Respiratory Disease, Skeletal and Muscular Disorders	735029	6.7602e-07	2.02806e-07
SCRN1	secernin 1	Cytoplasm	other	Q12765	NO	YES	Yes			733485	6.746e-07	2.0238e-07
TAGLN3	transgelin 3	Extracellular Space	other	Q9UI15	NO	YES	Yes			729393	6.70836e-07	2.01251e-07
DBI	diazepam binding inhibitor (GABA receptor modulator, acyl-CoA binding protein)	Cytoplasm	other	P07108	NO	YES	Yes		Cancer, Dermatological Diseases and Conditions, Developmental Disorder, Gastrointestinal Disease, Neurological Disease, Organismal Injury and Abnormalities, Psychological Disorders, Renal and Urological Disease	727007	6.68642e-07	2.00592e-07	*
CA2	carbonic anhydrase II	Cytoplasm	enzyme	P00918	NO	YES	NO	diagnosis,unspecified application	Cancer, Cardiovascular Disease, Connective Tissue Disorders, Developmental Disorder, Endocrine System Disorders, Gastrointestinal Disease, Hematological Disease, Hepatic System Disease, Hereditary Disorder, Immunological Disease, Infectious Disease, Inflammatory Disease, Inflammatory Response, Metabolic Disease, Neurological Disease, Nutritional Disease, Ophthalmic Disease, Organismal Injury and …	726450	6.6813e-07	2.00439e-07	*
SH3BGRL	SH3 domain binding glutamic acid-rich protein like	Cytoplasm	other	O75368	NO	YES	Yes			726436	6.68117e-07	2.00435e-07
ARL8B	ADP-ribosylation factor-like 8B	Plasma Membrane	enzyme	Q9NVJ2	NO	YES	Yes		Cardiovascular Disease, Organismal Injury and Abnormalities, Reproductive System Disease	718015	6.60372e-07	1.98111e-07
CRISP3	cysteine-rich secretory protein 3	Extracellular Space	other	P54108	NO	no	NO		Connective Tissue Disorders, Immunological Disease, Inflammatory Disease, Skeletal and Muscular Disorders	711321	6.54215e-07	1.96264e-07
IDH1	isocitrate dehydrogenase 1 (NADP+), soluble	Cytoplasm	enzyme	O75874	NO	YES	Yes		Cancer, Cardiovascular Disease, Connective Tissue Disorders, Dermatological Diseases and Conditions, Endocrine System Disorders, Gastrointestinal Disease, Hematological Disease, Immunological Disease, Infectious Disease, Metabolic Disease, Neurological Disease, Nutritional Disease, Organismal Injury and Abnormalities, Renal and Urological Disease, Reproductive System Disease, Skeletal and Muscula…	711192	6.54096e-07	1.96229e-07	*
TMPRSS5	transmembrane protease, serine 5	Plasma Membrane	peptidase	Q9H3S3	Yes	YES	NO			692201	6.3663e-07	1.90989e-07
GAS1	growth arrest-specific 1	Plasma Membrane	other	P54826	NO	no	Yes		Cancer, Connective Tissue Disorders, Dental Disease, Developmental Disorder, Gastrointestinal Disease, Hereditary Disorder, Neurological Disease, Ophthalmic Disease, Organismal Injury and Abnormalities, Renal and Urological Disease, Reproductive System Disease, Respiratory Disease, Skeletal and Muscular Disorders	686066	6.30988e-07	1.89296e-07	*
PLXNC1	plexin C1	Plasma Membrane	transmembrane receptor	O60486	NO	YES	Yes		Cancer, Cardiovascular Disease, Inflammatory Response	681597	6.26877e-07	1.88063e-07
CD200	CD200 molecule	Plasma Membrane	other	P41217	NO	YES	NO		Antimicrobial Response, Cancer, Connective Tissue Disorders, Endocrine System Disorders, Gastrointestinal Disease, Hypersensitivity Response, Immunological Disease, Infectious Disease, Inflammatory Disease, Inflammatory Response, Metabolic Disease, Neurological Disease, Nutritional Disease, Organismal Injury and Abnormalities, Respiratory Disease, Skeletal and Muscular Disorders	680630	6.25988e-07	1.87796e-07	*
ADAMDEC1	ADAM-like, decysin 1	Extracellular Space	peptidase	O15204	NO	YES	NO		Cancer, Dermatological Diseases and Conditions, Organismal Injury and Abnormalities, Reproductive System Disease	667838	6.14223e-07	1.84267e-07
GPNMB	glycoprotein (transmembrane) nmb	Plasma Membrane	enzyme	Q14956	NO	YES	Yes	unspecified application	Cancer, Endocrine System Disorders, Gastrointestinal Disease, Immunological Disease, Metabolic Disease, Neurological Disease, Ophthalmic Disease, Organismal Injury and Abnormalities, Renal and Urological Disease	666030	6.1256e-07	1.83768e-07	*
SLC2A13	solute carrier family 2 (facilitated glucose transporter), member 13	Plasma Membrane	transporter	Q96QE2	NO	YES	Yes		Infectious Disease, Reproductive System Disease	657274	6.04508e-07	1.81352e-07
COPB2	coatomer protein complex, subunit beta 2 (beta prime)	Cytoplasm	transporter	P35606	NO	YES	Yes		Cancer, Dermatological Diseases and Conditions, Gastrointestinal Disease, Infectious Disease, Reproductive System Disease	654165	6.01648e-07	1.80494e-07
NUDT3	nudix (nucleoside diphosphate linked moiety X)-type motif 3	Cytoplasm	phosphatase	O95989	NO	YES	Yes		Cancer, Gastrointestinal Disease, Infectious Disease, Organismal Injury and Abnormalities, Renal and Urological Disease	650948	5.98689e-07	1.79607e-07
GLO1	glyoxalase I	Cytoplasm	enzyme	Q04760	NO	YES	Yes		Cancer, Cardiovascular Disease, Organismal Injury and Abnormalities, Reproductive System Disease	650228	5.98026e-07	1.79408e-07
DPYSL2	dihydropyrimidinase-like 2	Cytoplasm	enzyme	Q16555	NO	YES	Yes		Cancer, Dermatological Diseases and Conditions, Gastrointestinal Disease, Hereditary Disorder, Immunological Disease, Inflammatory Disease, Inflammatory Response, Metabolic Disease, Neurological Disease, Psychological Disorders	649559	5.97411e-07	1.79223e-07	*
CPXM1	carboxypeptidase X (M14 family), member 1	Extracellular Space	peptidase	Q96SM3	NO	YES	NO		Cancer, Gastrointestinal Disease, Organismal Injury and Abnormalities, Renal and Urological Disease	648084	5.96055e-07	1.78817e-07
CNTNAP3	contactin associated protein-like 3	Extracellular Space	other	Q9BZ76	NO	no	Yes			639948	5.88572e-07	1.76572e-07
MESDC2	mesoderm development candidate 2	Extracellular Space	other	Q14696	NO	no	NO		Cancer, Cardiovascular Disease, Respiratory Disease	632301	5.81539e-07	1.74462e-07
COL5A1	collagen, type V, alpha 1	Extracellular Space	other	P20908	NO	YES	NO		Cancer, Connective Tissue Disorders, Dermatological Diseases and Conditions, Developmental Disorder, Gastrointestinal Disease, Hereditary Disorder, Infectious Disease, Metabolic Disease, Organismal Injury and Abnormalities, Renal and Urological Disease, Skeletal and Muscular Disorders	629104	5.78599e-07	1.7358e-07
GAP43	growth associated protein 43	Plasma Membrane	other	P17677	NO	YES	Yes		Cancer, Developmental Disorder, Hereditary Disorder, Metabolic Disease, Neurological Disease, Psychological Disorders, Skeletal and Muscular Disorders	623002	5.72986e-07	1.71896e-07	*
LGI1	leucine-rich, glioma inactivated 1	Plasma Membrane	other	O95970	NO	YES	Yes		Developmental Disorder, Gastrointestinal Disease, Hereditary Disorder, Inflammatory Disease, Inflammatory Response, Neurological Disease, Organismal Injury and Abnormalities, Psychological Disorders	619636	5.69891e-07	1.70967e-07	*
ITM2C	integral membrane protein 2C	Cytoplasm	other	Q9NQX7	NO	YES	Yes		Cancer	602266	5.53915e-07	1.66175e-07
PON2	paraoxonase 2	Plasma Membrane	enzyme	Q15165	NO	YES	Yes		Cancer, Dermatological Diseases and Conditions, Inflammatory Response, Metabolic Disease, Neurological Disease, Psychological Disorders	595438	5.47635e-07	1.64291e-07	*
SEMA4D	sema domain, immunoglobulin domain (Ig), transmembrane domain (TM) and short cytoplasmic domain, (semaphorin) 4D	Plasma Membrane	transmembrane receptor	Q92854	NO	YES	Yes		Cancer, Gastrointestinal Disease, Immunological Disease, Inflammatory Disease, Inflammatory Response, Neurological Disease, Organismal Injury and Abnormalities, Reproductive System Disease	587723	5.4054e-07	1.62162e-07	*
FKRP	fukutin related protein	Cytoplasm	other	Q9H9S5	NO	YES	NO		Developmental Disorder, Hereditary Disorder, Metabolic Disease, Neurological Disease, Ophthalmic Disease, Organismal Injury and Abnormalities, Skeletal and Muscular Disorders	583110	5.36298e-07	1.60889e-07
NXPH4	neurexophilin 4	Extracellular Space	other	O95158	NO	YES	Yes		Cancer	581344	5.34673e-07	1.60402e-07
ACP6	acid phosphatase 6, lysophosphatidic	Cytoplasm	phosphatase	Q9NPH0	NO	no	Yes		Cancer, Gastrointestinal Disease	571018	5.25176e-07	1.57553e-07
SQSTM1	sequestosome 1	Cytoplasm	transcription regulator	Q13501	Yes	YES	Yes		Cancer, Connective Tissue Disorders, Dermatological Diseases and Conditions, Developmental Disorder, Endocrine System Disorders, Gastrointestinal Disease, Hepatic System Disease, Hereditary Disorder, Metabolic Disease, Neurological Disease, Nutritional Disease, Organismal Injury and Abnormalities, Respiratory Disease, Skeletal and Muscular Disorders	562188	5.17055e-07	1.55116e-07
ABCB9	ATP-binding cassette, sub-family B (MDR/TAP), member 9	Cytoplasm	transporter	Q9NP78	NO	YES	Yes			558919	5.14048e-07	1.54214e-07
FAM174A	family with sequence similarity 174, member A	Extracellular Space	other	Q8TBP5	NO	YES	Yes		Cardiovascular Disease	541961	4.98452e-07	1.49536e-07
GPR125	G protein-coupled receptor 125	Plasma Membrane	G-protein coupled receptor	Q8IWK6	NO	YES	Yes		Cancer	538491	4.9526e-07	1.48578e-07
SCN2B	sodium channel, voltage-gated, type II, beta subunit	Plasma Membrane	ion channel	O60939	NO	YES	NO		Cardiovascular Disease, Connective Tissue Disorders, Developmental Disorder, Hereditary Disorder, Inflammatory Disease, Neurological Disease, Nutritional Disease, Ophthalmic Disease, Organismal Injury and Abnormalities, Psychological Disorders, Skeletal and Muscular Disorders	536778	4.93684e-07	1.48105e-07	*
PTPRU	protein tyrosine phosphatase, receptor type, U	Plasma Membrane	phosphatase	Q92729	NO	YES	Yes		Cancer, Dermatological Diseases and Conditions, Infectious Disease, Neurological Disease, Organismal Injury and Abnormalities, Psychological Disorders, Renal and Urological Disease, Respiratory Disease	533529	4.90696e-07	1.47209e-07
SNCG	synuclein, gamma (breast cancer-specific protein 1)	Cytoplasm	other	O76070	NO	YES	Yes	unspecified application	Cancer, Neurological Disease, Organismal Injury and Abnormalities, Psychological Disorders, Renal and Urological Disease, Reproductive System Disease, Skeletal and Muscular Disorders	513983	4.7272e-07	1.41816e-07	*
PLS1	plastin 1	Cytoplasm	other	Q14651	NO	YES	Yes			511678	4.70599e-07	1.4118e-07
ATF6	activating transcription factor 6	Cytoplasm	transcription regulator	P18850	NO	YES	Yes		Cancer, Cardiovascular Disease, Endocrine System Disorders, Gastrointestinal Disease, Hepatic System Disease, Metabolic Disease, Organismal Injury and Abnormalities, Reproductive System Disease	509572	4.68663e-07	1.40599e-07
CHSY3	chondroitin sulfate synthase 3	Cytoplasm	enzyme	Q70JA7	NO	YES	NO		Cancer, Gastrointestinal Disease	502922	4.62547e-07	1.38764e-07
IL6R	interleukin 6 receptor	Plasma Membrane	transmembrane receptor	P08887	NO	YES	NO	efficacy	Cancer, Cardiovascular Disease, Connective Tissue Disorders, Dermatological Diseases and Conditions, Developmental Disorder, Endocrine System Disorders, Gastrointestinal Disease, Hepatic System Disease, Hereditary Disorder, Hypersensitivity Response, Immunological Disease, Inflammatory Disease, Inflammatory Response, Metabolic Disease, Neurological Disease, Nutritional Disease, Ophthalmic Disease…	502335	4.62006e-07	1.38602e-07	*
CETP	cholesteryl ester transfer protein, plasma	Extracellular Space	enzyme	P11597	Yes	no	NO	efficacy	Cancer, Cardiovascular Disease, Dermatological Diseases and Conditions, Developmental Disorder, Endocrine System Disorders, Gastrointestinal Disease, Hematological Disease, Hereditary Disorder, Metabolic Disease, Neurological Disease, Organismal Injury and Abnormalities, Psychological Disorders, Reproductive System Disease	500648	4.60455e-07	1.38137e-07	*
ADH1B	alcohol dehydrogenase 1B (class I), beta polypeptide	Cytoplasm	enzyme	P00325	NO	no	NO		Cancer, Endocrine System Disorders, Gastrointestinal Disease, Hepatic System Disease, Hereditary Disorder, Neurological Disease, Organismal Injury and Abnormalities, Psychological Disorders, Reproductive System Disease	497207	4.57291e-07	1.37187e-07	*
MB	myoglobin	Cytoplasm	transporter	P02144	NO	YES	NO	diagnosis,safety,unspecified application	Cardiovascular Disease, Developmental Disorder, Gastrointestinal Disease, Hematological Disease, Hereditary Disorder, Metabolic Disease, Neurological Disease, Organismal Injury and Abnormalities, Psychological Disorders, Respiratory Disease, Skeletal and Muscular Disorders	476155	4.37929e-07	1.31379e-07	*
MDK	midkine (neurite growth-promoting factor 2)	Extracellular Space	growth factor	P21741	NO	YES	Yes		Auditory Disease, Cancer, Cardiovascular Disease, Connective Tissue Disorders, Gastrointestinal Disease, Immunological Disease, Inflammatory Disease, Inflammatory Response, Neurological Disease, Organismal Injury and Abnormalities, Renal and Urological Disease, Reproductive System Disease, Respiratory Disease, Skeletal and Muscular Disorders	473012	4.35038e-07	1.30511e-07	*
NUDT5	nudix (nucleoside diphosphate linked moiety X)-type motif 5	Cytoplasm	phosphatase	Q9UKK9	NO	YES	Yes		Cancer, Gastrointestinal Disease	468018	4.30445e-07	1.29133e-07
TSKU	tsukushi, small leucine rich proteoglycan	Extracellular Space	other	Q8WUA8	NO	no	Yes			458928	4.22085e-07	1.26626e-07
METTL21A	methyltransferase like 21A	Other	enzyme	Q8WXB1	NO	no	Yes			456299	4.19666e-07	1.259e-07
FZD8	frizzled family receptor 8	Plasma Membrane	G-protein coupled receptor	Q9H461	NO	YES	Yes		Inflammatory Disease, Organismal Injury and Abnormalities, Renal and Urological Disease	450882	4.14685e-07	1.24405e-07
TENM3	teneurin transmembrane protein 3	Plasma Membrane	other	Q9P273	NO	YES	Yes			435630	4.00657e-07	1.20197e-07
NPNT	nephronectin	Plasma Membrane	other	Q6UXI9	NO	YES	Yes		Cancer, Cardiovascular Disease, Developmental Disorder, Organismal Injury and Abnormalities, Renal and Urological Disease, Reproductive System Disease	428056	3.93691e-07	1.18107e-07
TTN	titin	Other	kinase	Q8WZ42	Yes	YES	NO		Cancer, Cardiovascular Disease, Dermatological Diseases and Conditions, Developmental Disorder, Endocrine System Disorders, Gastrointestinal Disease, Hematological Disease, Hereditary Disorder, Immunological Disease, Neurological Disease, Organismal Injury and Abnormalities, Reproductive System Disease, Skeletal and Muscular Disorders	426147	3.91935e-07	1.1758e-07	*
TGFB2	transforming growth factor, beta 2	Extracellular Space	growth factor	P61812	NO	YES	Yes	efficacy	Cancer, Cardiovascular Disease, Connective Tissue Disorders, Dental Disease, Dermatological Diseases and Conditions, Developmental Disorder, Endocrine System Disorders, Gastrointestinal Disease, Hematological Disease, Hepatic System Disease, Hereditary Disorder, Immunological Disease, Infectious Disease, Inflammatory Disease, Inflammatory Response, Neurological Disease, Ophthalmic Disease, Organi…	417067	3.83585e-07	1.15075e-07	*
SIL1	SIL1 nucleotide exchange factor	Cytoplasm	transporter	Q9H173	NO	YES	Yes		Cancer, Connective Tissue Disorders, Developmental Disorder, Hereditary Disorder, Immunological Disease, Inflammatory Disease, Neurological Disease, Ophthalmic Disease, Organismal Injury and Abnormalities, Reproductive System Disease, Skeletal and Muscular Disorders	412881	3.79735e-07	1.1392e-07	*
ASTN1	astrotactin 1	Other	other	O14525	NO	YES	NO		Cancer, Gastrointestinal Disease	398664	3.66659e-07	1.09998e-07
KLK10	kallikrein-related peptidase 10	Extracellular Space	peptidase	O43240	NO	YES	Yes	diagnosis,prognosis,response to therapy	Cancer, Dermatological Diseases and Conditions, Endocrine System Disorders, Gastrointestinal Disease, Immunological Disease, Inflammatory Disease, Inflammatory Response, Organismal Injury and Abnormalities, Reproductive System Disease, Respiratory Disease	391257	3.59846e-07	1.07954e-07
LRIG1	leucine-rich repeats and immunoglobulin-like domains 1	Extracellular Space	other	Q96JA1	NO	no	Yes		Cancer, Cardiovascular Disease, Dermatological Diseases and Conditions, Endocrine System Disorders, Gastrointestinal Disease, Metabolic Disease, Neurological Disease, Organismal Injury and Abnormalities, Reproductive System Disease	388566	3.57371e-07	1.07211e-07	*
ENPP4	ectonucleotide pyrophosphatase/phosphodiesterase 4 (putative)	Other	enzyme	Q9Y6X5	NO	YES	Yes		Cancer, Gastrointestinal Disease, Hepatic System Disease	384857	3.5396e-07	1.06188e-07
TENM1	teneurin transmembrane protein 1	Plasma Membrane	peptidase	Q9UKZ4	NO	YES	NO		Cancer, Gastrointestinal Disease, Inflammatory Response	376137	3.45941e-07	1.03782e-07
LEFTY2	left-right determination factor 2	Extracellular Space	growth factor	O00292	NO	no	NO		Cancer, Cardiovascular Disease, Developmental Disorder, Hereditary Disorder, Organismal Injury and Abnormalities, Reproductive System Disease	373728	3.43725e-07	1.03117e-07
SVEP1	sushi, von Willebrand factor type A, EGF and pentraxin domain containing 1	Cytoplasm	other	Q4LDE5	NO	no	NO		Cancer	368232	3.38669e-07	1.01601e-07
ALDOB	aldolase B, fructose-bisphosphate	Cytoplasm	enzyme	P05062	NO	YES	NO		Cancer, Gastrointestinal Disease, Hepatic System Disease, Inflammatory Disease, Metabolic Disease	362140	3.33067e-07	9.992e-08
TENM4	teneurin transmembrane protein 4	Other	other	Q6N022	NO	YES	Yes		Cancer, Gastrointestinal Disease, Inflammatory Disease, Neurological Disease, Psychological Disorders	360918	3.31943e-07	9.95829e-08
UBE2L3	ubiquitin-conjugating enzyme E2L 3	Nucleus	enzyme	P68036	NO	YES	Yes		Connective Tissue Disorders, Immunological Disease, Infectious Disease, Inflammatory Disease, Inflammatory Response, Organismal Injury and Abnormalities, Renal and Urological Disease, Skeletal and Muscular Disorders	360790	3.31826e-07	9.95477e-08
RHOA	ras homolog family member A	Cytoplasm	enzyme	P61586	NO	YES	Yes		Cancer, Cardiovascular Disease, Connective Tissue Disorders, Dermatological Diseases and Conditions, Developmental Disorder, Gastrointestinal Disease, Hematological Disease, Hypersensitivity Response, Immunological Disease, Infectious Disease, Inflammatory Disease, Inflammatory Response, Neurological Disease, Ophthalmic Disease, Organismal Injury and Abnormalities, Respiratory Disease, Skeletal a…	360516	3.31574e-07	9.94721e-08	*
AOC3	amine oxidase, copper containing 3	Plasma Membrane	enzyme	Q16853	NO	no	NO		Cancer, Cardiovascular Disease, Dermatological Diseases and Conditions, Endocrine System Disorders, Gastrointestinal Disease, Inflammatory Response, Metabolic Disease, Organismal Injury and Abnormalities, Reproductive System Disease	360047	3.31142e-07	9.93425e-08
TMED4	transmembrane emp24 protein transport domain containing 4	Cytoplasm	transporter	Q7Z7H5	NO	YES	Yes			354536	3.26074e-07	9.78221e-08
PKDCC	protein kinase domain containing, cytoplasmic	Cytoplasm	kinase	Q504Y2	NO	no	Yes		Dermatological Diseases and Conditions, Hematological Disease	352966	3.24629e-07	9.73888e-08
PSMB1	proteasome (prosome, macropain) subunit, beta type, 1	Cytoplasm	peptidase	P20618	NO	YES	Yes		Cancer, Dermatological Diseases and Conditions, Hematological Disease, Immunological Disease, Inflammatory Disease, Inflammatory Response, Metabolic Disease, Organismal Injury and Abnormalities, Renal and Urological Disease, Reproductive System Disease	349991	3.21893e-07	9.6568e-08
OS9	osteosarcoma amplified 9, endoplasmic reticulum lectin	Nucleus	other	Q13438	NO	YES	Yes		Cancer, Gastrointestinal Disease, Neurological Disease	346695	3.18862e-07	9.56585e-08	*
MAMDC2	MAM domain containing 2	Extracellular Space	other	Q7Z304	NO	YES	Yes			345950	3.18176e-07	9.54529e-08
SLIT3	slit homolog 3 (Drosophila)	Extracellular Space	other	O75094	NO	YES	NO		Cancer, Cardiovascular Disease, Developmental Disorder, Hereditary Disorder, Inflammatory Response, Neurological Disease, Organismal Injury and Abnormalities, Psychological Disorders, Renal and Urological Disease, Reproductive System Disease	342619	3.15113e-07	9.45339e-08	*
LINGO3	leucine rich repeat and Ig domain containing 3	Other	other	P0C6S8	NO	no	NO			340384	3.13058e-07	9.39173e-08
KCTD12	potassium channel tetramerization domain containing 12	Plasma Membrane	ion channel	Q96CX2	NO	YES	Yes		Cardiovascular Disease	337833	3.10712e-07	9.32135e-08
CRIM1	cysteine rich transmembrane BMP regulator 1 (chordin-like)	Extracellular Space	kinase	Q9NZV1	NO	YES	Yes	unspecified application	Cancer, Dermatological Diseases and Conditions, Developmental Disorder, Hereditary Disorder, Infectious Disease, Neurological Disease, Ophthalmic Disease, Organismal Injury and Abnormalities, Psychological Disorders, Renal and Urological Disease, Reproductive System Disease, Skeletal and Muscular Disorders	329862	3.0338e-07	9.1014e-08	*
TMED9	transmembrane emp24 protein transport domain containing 9	Cytoplasm	transporter	Q9BVK6	NO	YES	Yes			328917	3.02511e-07	9.07532e-08
SYT2	synaptotagmin II	Cytoplasm	transporter	Q8N9I0	NO	YES	NO		Immunological Disease, Neurological Disease, Organismal Injury and Abnormalities	326417	3.00212e-07	9.00635e-08	*
KRT85	keratin 85	Extracellular Space	other	P78386	NO	no	NO		Cancer, Dermatological Diseases and Conditions, Developmental Disorder, Hematological Disease, Hereditary Disorder, Immunological Disease, Organismal Injury and Abnormalities	317841	2.92325e-07	8.76974e-08
HYAL1	hyaluronoglucosaminidase 1	Cytoplasm	enzyme	Q12794	NO	no	NO		Antimicrobial Response, Cancer, Connective Tissue Disorders, Developmental Disorder, Hereditary Disorder, Inflammatory Disease, Inflammatory Response, Metabolic Disease, Ophthalmic Disease, Organismal Injury and Abnormalities, Renal and Urological Disease, Skeletal and Muscular Disorders	315112	2.89814e-07	8.69443e-08
GALNT5	UDP-N-acetyl-alpha-D-galactosamine:polypeptide N-acetylgalactosaminyltransferase 5 (GalNAc-T5)	Cytoplasm	enzyme	Q7Z7M9	NO	no	Yes		Cancer, Gastrointestinal Disease, Neurological Disease	306715	2.82091e-07	8.46274e-08	*
ADAM23	ADAM metallopeptidase domain 23	Plasma Membrane	peptidase	O75077	NO	YES	Yes		Cancer, Endocrine System Disorders, Gastrointestinal Disease, Organismal Injury and Abnormalities, Reproductive System Disease	305477	2.80953e-07	8.4286e-08
PGD	phosphogluconate dehydrogenase	Cytoplasm	enzyme	P52209	NO	no	Yes		Dermatological Diseases and Conditions	298445	2.74485e-07	8.23455e-08
ENTPD6	ectonucleoside triphosphate diphosphohydrolase 6 (putative)	Cytoplasm	enzyme	O75354	NO	YES	Yes		Cancer	296904	2.73068e-07	8.19203e-08
PCDHA9	protocadherin alpha 9	Other	other	Q9Y5H5	NO	no	NO		Cancer	273392	2.51444e-07	7.54332e-08
CELSR3	cadherin, EGF LAG seven-pass G-type receptor 3	Plasma Membrane	G-protein coupled receptor	Q9NYQ7	NO	YES	Yes		Cancer, Dermatological Diseases and Conditions, Gastrointestinal Disease, Hematological Disease, Respiratory Disease	269836	2.48173e-07	7.44519e-08
PLXNA2	plexin A2	Plasma Membrane	transmembrane receptor	O75051	NO	YES	Yes		Cancer, Cardiovascular Disease, Hereditary Disorder, Neurological Disease, Psychological Disorders	259715	2.38864e-07	7.16593e-08	*
GSTM2	glutathione S-transferase mu 2 (muscle)	Cytoplasm	enzyme	P28161	NO	YES	NO	diagnosis,prognosis	Auditory Disease, Cancer, Organismal Injury and Abnormalities, Reproductive System Disease	256353	2.35772e-07	7.07317e-08
TRIL	TLR4 interactor with leucine-rich repeats	Other	other	Q7L0X0	NO	YES	NO			255662	2.35137e-07	7.05412e-08
ASAH2	N-acylsphingosine amidohydrolase (non-lysosomal ceramidase) 2	Cytoplasm	enzyme	Q9NR71	NO	YES	NO		Cancer, Nutritional Disease	254963	2.34495e-07	7.03484e-08
NETO2	neuropilin (NRP) and tolloid (TLL)-like 2	Other	other	Q8NC67	NO	YES	Yes		Cancer, Cardiovascular Disease, Organismal Injury and Abnormalities, Reproductive System Disease	252606	2.32326e-07	6.96978e-08
ARSB	arylsulfatase B	Cytoplasm	enzyme	P15848	NO	YES	NO		Cancer, Cardiovascular Disease, Developmental Disorder, Hematological Disease, Hereditary Disorder, Metabolic Disease, Neurological Disease	248481	2.28532e-07	6.85597e-08
OXR1	oxidation resistance 1	Cytoplasm	other	Q8N573	NO	YES	Yes		Cancer, Hereditary Disorder, Neurological Disease, Psychological Disorders, Skeletal and Muscular Disorders	240713	2.21388e-07	6.64165e-08	*
LRP2	low density lipoprotein receptor-related protein 2	Plasma Membrane	transporter	P98164	NO	no	NO	diagnosis	Auditory Disease, Cancer, Connective Tissue Disorders, Dermatological Diseases and Conditions, Developmental Disorder, Endocrine System Disorders, Gastrointestinal Disease, Hematological Disease, Hereditary Disorder, Immunological Disease, Inflammatory Disease, Inflammatory Response, Metabolic Disease, Neurological Disease, Ophthalmic Disease, Organismal Injury and Abnormalities, Renal and Urolog…	233808	2.15038e-07	6.45113e-08
GFAP	glial fibrillary acidic protein	Cytoplasm	other	P14136	NO	YES	Yes	diagnosis	Cancer, Connective Tissue Disorders, Developmental Disorder, Endocrine System Disorders, Gastrointestinal Disease, Hematological Disease, Hereditary Disorder, Immunological Disease, Inflammatory Disease, Inflammatory Response, Metabolic Disease, Neurological Disease, Ophthalmic Disease, Organismal Injury and Abnormalities, Psychological Disorders, Skeletal and Muscular Disorders	233588	2.14836e-07	6.44507e-08	*
ANXA1	annexin A1	Plasma Membrane	other	P04083	NO	YES	Yes	diagnosis,prognosis,unspecified application	Cancer, Cardiovascular Disease, Connective Tissue Disorders, Dermatological Diseases and Conditions, Developmental Disorder, Endocrine System Disorders, Gastrointestinal Disease, Hematological Disease, Hepatic System Disease, Hypersensitivity Response, Immunological Disease, Infectious Disease, Inflammatory Disease, Inflammatory Response, Metabolic Disease, Neurological Disease, Ophthalmic Diseas…	232066	2.13436e-07	6.40308e-08	*	*
VAT1	vesicle amine transport 1	Plasma Membrane	transporter	Q99536	NO	YES	Yes			228818	2.10449e-07	6.31346e-08
HEPACAM	hepatic and glial cell adhesion molecule	Plasma Membrane	other	Q14CZ8	NO	YES	NO		Cancer, Hereditary Disorder, Neurological Disease, Psychological Disorders	224565	2.06537e-07	6.19611e-08
S100A1	S100 calcium binding protein A1	Cytoplasm	other	P23297	NO	YES	NO	diagnosis	Cancer, Endocrine System Disorders, Hereditary Disorder, Immunological Disease, Infectious Disease, Metabolic Disease, Neurological Disease, Organismal Injury and Abnormalities, Psychological Disorders, Renal and Urological Disease, Reproductive System Disease	223372	2.05439e-07	6.16318e-08	*
PKD1	polycystic kidney disease 1 (autosomal dominant)	Plasma Membrane	ion channel	P98161	NO	YES	Yes		Auditory Disease, Cardiovascular Disease, Connective Tissue Disorders, Dermatological Diseases and Conditions, Developmental Disorder, Endocrine System Disorders, Gastrointestinal Disease, Hereditary Disorder, Infectious Disease, Inflammatory Disease, Inflammatory Response, Metabolic Disease, Neurological Disease, Organismal Injury and Abnormalities, Renal and Urological Disease, Reproductive Sys…	217202	1.99765e-07	5.99294e-08
IDUA	iduronidase, alpha-L-	Cytoplasm	enzyme	P35475	NO	YES	NO		Auditory Disease, Cardiovascular Disease, Connective Tissue Disorders, Developmental Disorder, Hereditary Disorder, Inflammatory Disease, Inflammatory Response, Metabolic Disease, Neurological Disease, Nutritional Disease, Organismal Injury and Abnormalities, Skeletal and Muscular Disorders	208011	1.91312e-07	5.73935e-08	*
HSPA4	heat shock 70kDa protein 4	Cytoplasm	other	P34932	NO	no	Yes	efficacy	Cancer, Cardiovascular Disease, Inflammatory Response, Organismal Injury and Abnormalities, Reproductive System Disease	202038	1.85818e-07	5.57455e-08
PDCD6IP	programmed cell death 6 interacting protein	Cytoplasm	other	Q8WUM4	NO	YES	Yes		Cancer, Infectious Disease, Reproductive System Disease	199120	1.83134e-07	5.49403e-08
STMN3	stathmin-like 3	Nucleus	other	Q9NZ72	NO	YES	Yes		Cancer, Organismal Injury and Abnormalities, Reproductive System Disease, Respiratory Disease	192147	1.76722e-07	5.30165e-08
NME2	NME/NM23 nucleoside diphosphate kinase 2	Nucleus	kinase	P22392	NO	no	Yes		Cancer, Organismal Injury and Abnormalities, Reproductive System Disease	187259	1.72226e-07	5.16678e-08
TNC	tenascin C	Extracellular Space	other	P24821	NO	YES	Yes	diagnosis,response to therapy	Cancer, Cardiovascular Disease, Dermatological Diseases and Conditions, Endocrine System Disorders, Gastrointestinal Disease, Hepatic System Disease, Inflammatory Disease, Inflammatory Response, Neurological Disease, Organismal Injury and Abnormalities, Reproductive System Disease, Respiratory Disease	183473	1.68743e-07	5.0623e-08	*
TOR1AIP2	torsin A interacting protein 2	Cytoplasm	other	Q8NFQ8	NO	YES	NO			169228	1.55642e-07	4.66925e-08
FLRT2	fibronectin leucine rich transmembrane protein 2	Plasma Membrane	other	O43155	NO	YES	Yes	unspecified application	Cancer, Cardiovascular Disease, Endocrine System Disorders, Gastrointestinal Disease, Hereditary Disorder, Neurological Disease, Organismal Injury and Abnormalities, Psychological Disorders, Reproductive System Disease, Skeletal and Muscular Disorders	160304	1.47434e-07	4.42303e-08	*
CCDC80	coiled-coil domain containing 80	Nucleus	other	Q76M96	NO	YES	Yes		Cancer, Endocrine System Disorders, Gastrointestinal Disease, Nutritional Disease	148557	1.36631e-07	4.09892e-08
JAG1	jagged 1	Extracellular Space	growth factor	P78504	NO	YES	Yes	efficacy	Auditory Disease, Cancer, Cardiovascular Disease, Developmental Disorder, Gastrointestinal Disease, Hepatic System Disease, Hereditary Disorder, Immunological Disease, Inflammatory Disease, Inflammatory Response, Neurological Disease, Ophthalmic Disease, Organismal Injury and Abnormalities	146517	1.34755e-07	4.04264e-08	*
CDH22	cadherin 22, type 2	Plasma Membrane	other	Q9UJ99	NO	YES	NO		Cancer, Gastrointestinal Disease, Infectious Disease, Organismal Injury and Abnormalities, Renal and Urological Disease	139710	1.28494e-07	3.85481e-08
LAMA3	laminin, alpha 3	Extracellular Space	other	Q16787	NO	YES	Yes	diagnosis	Cancer, Connective Tissue Disorders, Dermatological Diseases and Conditions, Developmental Disorder, Gastrointestinal Disease, Hematological Disease, Hereditary Disorder, Immunological Disease, Organismal Injury and Abnormalities, Reproductive System Disease, Respiratory Disease	136857	1.2587e-07	3.77611e-08
POMK	protein-O-mannose kinase	Other	kinase	Q9H5K3	NO	YES	NO		Cancer, Developmental Disorder, Hereditary Disorder, Metabolic Disease, Neurological Disease, Ophthalmic Disease, Organismal Injury and Abnormalities, Respiratory Disease, Skeletal and Muscular Disorders	136475	1.25518e-07	3.76555e-08
DSP	desmoplakin	Plasma Membrane	other	P15924	NO	YES	Yes		Cancer, Cardiovascular Disease, Connective Tissue Disorders, Dermatological Diseases and Conditions, Developmental Disorder, Hematological Disease, Hereditary Disorder, Immunological Disease, Organismal Injury and Abnormalities, Reproductive System Disease, Skeletal and Muscular Disorders	133227	1.22531e-07	3.67593e-08
GLCE	glucuronic acid epimerase	Cytoplasm	enzyme	O94923	NO	YES	Yes		Connective Tissue Disorders, Developmental Disorder, Gastrointestinal Disease, Ophthalmic Disease, Organismal Injury and Abnormalities, Renal and Urological Disease, Respiratory Disease, Skeletal and Muscular Disorders	129946	1.19513e-07	3.5854e-08
NQO2	NAD(P)H dehydrogenase, quinone 2	Cytoplasm	enzyme	P16083	NO	YES	Yes		Cancer, Connective Tissue Disorders, Dermatological Diseases and Conditions, Gastrointestinal Disease, Hematological Disease, Hepatic System Disease, Hereditary Disorder, Hypersensitivity Response, Inflammatory Disease, Inflammatory Response, Metabolic Disease, Neurological Disease, Organismal Injury and Abnormalities, Psychological Disorders, Reproductive System Disease, Respiratory Disease, Ske…	103072	9.47974e-08	2.84392e-08	*
MPI	mannose phosphate isomerase	Cytoplasm	enzyme	P34949	NO	YES	Yes		Cancer, Developmental Disorder, Hereditary Disorder, Metabolic Disease, Organismal Injury and Abnormalities, Reproductive System Disease	94339.5	8.67658e-08	2.60297e-08
NTNG2	netrin G2	Plasma Membrane	other	Q96CW9	NO	YES	NO		Cancer, Hereditary Disorder, Neurological Disease, Psychological Disorders	92083.1	8.46906e-08	2.54072e-08	*
IL18BP	interleukin 18 binding protein	Extracellular Space	other	O95998	NO	YES	NO		Cancer, Connective Tissue Disorders, Endocrine System Disorders, Gastrointestinal Disease, Immunological Disease, Inflammatory Disease, Inflammatory Response, Metabolic Disease, Neurological Disease, Skeletal and Muscular Disorders	82170.6	7.55738e-08	2.26721e-08	*
ST6GALNAC1	ST6 (alpha-N-acetyl-neuraminyl-2,3-beta-galactosyl-1,3)-N-acetylgalactosaminide alpha-2,6-sialyltransferase 1	Cytoplasm	enzyme	Q9NSC7	NO	no	Yes			78786	7.24609e-08	2.17383e-08
EEF2	eukaryotic translation elongation factor 2	Cytoplasm	translation regulator	P13639	NO	YES	Yes		Connective Tissue Disorders, Endocrine System Disorders, Gastrointestinal Disease, Hereditary Disorder, Immunological Disease, Inflammatory Disease, Metabolic Disease, Neurological Disease, Psychological Disorders, Skeletal and Muscular Disorders	55902.9	5.1415e-08	1.54245e-08	*
