# Supplementary material for: Data for a comprehensive map and functional annotation of the human cerebrospinal fluid proteome
Source: Data Brief. 2015 Feb 20;3:103–7. doi: 10.1016/j.dib.2015.02.004 (PMC4510071; doi:10.1016/j.dib.2015.02.004)
Supplement: Supplementary file 3 — Supplementary material [file mmc3.xls]

## Sheet: Sheet0
© 2000-2014 Ingenuity Systems, Inc. All rights reserved.
Symbol	Entrez Gene Name	UniProt/Swiss-Prot Accession	Networks	Location	Type(s)	Biomarker Application(s)	Drug(s)	Entrez Gene ID for Human	Entrez Gene ID for Mouse	Entrez Gene ID for Rat
ACE	angiotensin I converting enzyme	P12821		Plasma Membrane	peptidase	efficacy,prognosis	pentopril, perindoprilat, amlodipine/benazepril, lisinopril/hydrochlorothiazide, benazepril, enalapril, perindopril, captopril, cilazapril, enalapril/felodipine, hydrochlorothiazide/moexipril, benazepril/hydrochlorothiazide, hydrochlorothiazide/quinapril, fosinopril/hydrochlorothiazide, captopril/hydrochlorothiazide, enalapril/hydrochlorothiazide, ramipril, moexipril, quinapril, lisinopril, enala…	1636	11421	24310
ACTR2	ARP2 actin-related protein 2 homolog (yeast)	P61160		Plasma Membrane	other			10097	66713	289820
ACTR3	ARP3 actin-related protein 3 homolog (yeast)	P61158		Plasma Membrane	other	diagnosis		10096	74117	81732
ADAM9	ADAM metallopeptidase domain 9	Q13443		Plasma Membrane	peptidase	efficacy,prognosis		8754	11502	290834
ADAM10	ADAM metallopeptidase domain 10	O14672		Plasma Membrane	peptidase			102	11487	29650
ADAM11	ADAM metallopeptidase domain 11	O75078		Plasma Membrane	peptidase			4185	11488	360638
ADAM12	ADAM metallopeptidase domain 12	O43184		Plasma Membrane	peptidase	diagnosis		8038	11489	679837
ADAM15	ADAM metallopeptidase domain 15	Q13444		Plasma Membrane	peptidase			8751	11490	57025
ADAM17	ADAM metallopeptidase domain 17	P78536		Plasma Membrane	peptidase	unspecified application		6868	11491	57027
ADAM22	ADAM metallopeptidase domain 22	Q9P0K1	11	Plasma Membrane	peptidase			53616	11496	57033
ADAM23	ADAM metallopeptidase domain 23	O75077		Plasma Membrane	peptidase			8745	23792	301460
ADAM28	ADAM metallopeptidase domain 28	Q9UKQ2		Plasma Membrane	peptidase			10863	13522	290344
ADAMTS1	ADAM metallopeptidase with thrombospondin type 1 motif, 1	Q9UHI8		Extracellular Space	peptidase			9510	11504	79252
ADAMTS2	ADAM metallopeptidase with thrombospondin type 1 motif, 2	O95450		Extracellular Space	peptidase	diagnosis,efficacy		9509	216725	287899
ADAMTS4	ADAM metallopeptidase with thrombospondin type 1 motif, 4	O75173		Extracellular Space	peptidase			9507	240913	66015
ADAMTS8	ADAM metallopeptidase with thrombospondin type 1 motif, 8	Q9UP79		Extracellular Space	peptidase			11095	30806
ADAMTS13	ADAM metallopeptidase with thrombospondin type 1 motif, 13	Q76LX8		Extracellular Space	peptidase			11093	279028
AKT3	v-akt murine thymoma viral oncogene homolog 3	Q9Y243		Cytoplasm	kinase	efficacy	enzastaurin	10000	23797	29414
ARPC2	actin related protein 2/3 complex, subunit 2, 34kDa	O15144		Cytoplasm	other			10109	76709	301511
ARPC1B	actin related protein 2/3 complex, subunit 1B, 41kDa	O15143		Cytoplasm	other			10095	11867	54227
BDNF	brain-derived neurotrophic factor	P23560		Extracellular Space	growth factor	efficacy,response to therapy		627	12064	24225
BMP1	bone morphogenetic protein 1	P13497	14	Extracellular Space	peptidase	efficacy		649	12153	83470
BMP2	bone morphogenetic protein 2	P12643		Extracellular Space	growth factor			650	12156	29373
BMP5	bone morphogenetic protein 5	P22003		Extracellular Space	growth factor			653	12160	315824
BMP6	bone morphogenetic protein 6	P22004		Extracellular Space	growth factor			654	12161	25644
BMP7	bone morphogenetic protein 7	P18075		Extracellular Space	growth factor	diagnosis		655	12162	85272
CFL1	cofilin 1 (non-muscle)	P23528		Nucleus	other			1072	12631	29271
CRK	v-crk avian sarcoma virus CT10 oncogene homolog	P46108		Cytoplasm	other			1398	12928	54245
CRKL	v-crk avian sarcoma virus CT10 oncogene homolog-like	P46109		Cytoplasm	kinase			1399	12929	287942
DCC	deleted in colorectal carcinoma	P43146		Plasma Membrane	transmembrane receptor	prognosis		1630	13176	25311
DPYSL2	dihydropyrimidinase-like 2	Q16555		Cytoplasm	enzyme			1808	12934	25416
DPYSL5	dihydropyrimidinase-like 5	Q9BPU6		Cytoplasm	enzyme			56896	65254	65208
EFNA1	ephrin-A1	P20827		Plasma Membrane	other			1942	13636	94268
EFNA3	ephrin-A3	P52797		Plasma Membrane	kinase			1944	13638	170901
EFNA5	ephrin-A5	P52803		Plasma Membrane	kinase			1946	13640	116683
EFNB1	ephrin-B1	P98172	13	Plasma Membrane	other			1947	13641	25186
EFNB2	ephrin-B2	P52799		Plasma Membrane	other	diagnosis		1948	13642	306636
EFNB3	ephrin-B3	Q15768		Plasma Membrane	kinase			1949	13643	360546
EGF	epidermal growth factor	P01133		Extracellular Space	growth factor	diagnosis,efficacy,response to therapy,unspecified application		1950	13645	25313
ENPEP	glutamyl aminopeptidase (aminopeptidase A)	Q07075		Plasma Membrane	peptidase			2028	13809	64017
EPHA1	EPH receptor A1	P21709		Plasma Membrane	kinase			2041	13835	312279
EPHA2	EPH receptor A2	P29317		Plasma Membrane	kinase	disease progression	dasatinib, regorafenib	1969	13836	366492
EPHA3	EPH receptor A3	P29320		Plasma Membrane	kinase			2042	13837	29210
EPHA4	EPH receptor A4	P54764		Plasma Membrane	kinase			2043	13838	316539
EPHA5	EPH receptor A5	P54756		Plasma Membrane	kinase			2044	13839	79208
EPHA6	EPH receptor A6	Q9UF33		Plasma Membrane	kinase			285220	13840	29202
EPHA7	EPH receptor A7	Q15375		Plasma Membrane	kinase			2045	13841	171287
EPHA10	EPH receptor A10	Q5JZY3		Plasma Membrane	transmembrane receptor			284656	230735	298528
EPHB1	EPH receptor B1	P54762		Plasma Membrane	kinase			2047	270190	24338
EPHB2	EPH receptor B2	P29323		Plasma Membrane	kinase	unspecified application		2048	13844	313633
EPHB3	EPH receptor B3	P54753	13	Plasma Membrane	kinase			2049	13845	287989
EPHB4	EPH receptor B4	P54760		Plasma Membrane	kinase		XL647	2050	13846
EPHB6	EPH receptor B6	O15197		Plasma Membrane	kinase			2051	13848	312275
ERAP2	endoplasmic reticulum aminopeptidase 2	Q6P179		Cytoplasm	peptidase			64167
ERBB2	v-erb-b2 avian erythroblastic leukemia viral oncogene homolog 2	P04626		Plasma Membrane	kinase	diagnosis,disease progression,efficacy,prognosis,safety	trastuzumab, BMS-599626, varlitinib, XL647, CP-724,714, afatinib, pertuzumab, sapitinib, trastuzumab emtansine, lapatinib/letrozole, paclitaxel/trastuzumab, capecitabine/lapatinib, neratinib, lapatinib, erlotinib	2064	13866	24337
FIGF	c-fos induced growth factor (vascular endothelial growth factor D)	O43915	17	Extracellular Space	growth factor	diagnosis,disease progression,efficacy,prognosis		2277	14205	360457
FYN	FYN oncogene related to SRC, FGR, YES	P06241	4	Plasma Membrane	kinase	efficacy	dasatinib	2534	14360	25150
FZD1	frizzled family receptor 1	Q9UP38	19	Plasma Membrane	G-protein coupled receptor			8321	14362	58868
FZD3	frizzled family receptor 3	Q9NPG1	19	Plasma Membrane	G-protein coupled receptor			7976	14365
FZD8	frizzled family receptor 8	Q9H461	19	Plasma Membrane	G-protein coupled receptor			8325	14370	364754
FZD9	frizzled family receptor 9	O00144	19	Plasma Membrane	G-protein coupled receptor			8326	14371	266608
FZD10	frizzled family receptor 10	Q9ULW2	19	Plasma Membrane	G-protein coupled receptor			11211	93897
GNAO1	guanine nucleotide binding protein (G protein), alpha activating activity polypeptide O	P09471		Plasma Membrane	enzyme			2775	14681	50664
GNB1	guanine nucleotide binding protein (G protein), beta polypeptide 1	P62873		Plasma Membrane	enzyme			2782	14688	24400
GRB2	growth factor receptor-bound protein 2	P62993	3	Cytoplasm	other			2885	14784	81504
HHIP	hedgehog interacting protein	Q96QV1		Plasma Membrane	other			64399	15245	291936
IGF1	insulin-like growth factor 1 (somatomedin C)	P05019		Extracellular Space	growth factor	diagnosis,efficacy,prognosis,safety		3479	16000	24482
ITGA2	integrin, alpha 2 (CD49B, alpha 2 subunit of VLA-2 receptor)	P17301	21	Plasma Membrane	transmembrane receptor			3673	16398	170921
ITGA5	integrin, alpha 5 (fibronectin receptor, alpha polypeptide)	P08648		Plasma Membrane	transmembrane receptor	prognosis		3678	16402	315346
ITGB1	integrin, beta 1 (fibronectin receptor, beta polypeptide, antigen CD29 includes MDF2, MSK12)	P05556		Plasma Membrane	transmembrane receptor	disease progression,prognosis		3688	16412	24511
L1CAM	L1 cell adhesion molecule	P32004		Plasma Membrane	other			3897	16728	50687
LINGO1	leucine rich repeat and Ig domain containing 1	Q96FE5	11	Plasma Membrane	other			84894	235402	315691
LRRC4C	leucine rich repeat containing 4C	Q9HCJ2		Plasma Membrane	other			57689	241568	311236
MAG	myelin associated glycoprotein	P20916	11	Plasma Membrane	other			4099	17136	29409
MAPK1	mitogen-activated protein kinase 1	P28482	13	Cytoplasm	kinase	efficacy	ARRY-438162	5594	26413	116590
MMP2	matrix metallopeptidase 2 (gelatinase A, 72kDa gelatinase, 72kDa type IV collagenase)	P08253		Extracellular Space	peptidase	diagnosis,disease progression,efficacy,prognosis,response to therapy,unspecified application	marimastat	4313	17390	81686
MMP9	matrix metallopeptidase 9 (gelatinase B, 92kDa gelatinase, 92kDa type IV collagenase)	P14780		Extracellular Space	peptidase	diagnosis,disease progression,efficacy,prognosis,unspecified application		4318	17395	81687
MYL6	myosin, light chain 6, alkali, smooth muscle and non-muscle	P60660		Cytoplasm	other			4637	17904	685867
MYL12B	myosin, light chain 12B, regulatory	O14950		Cytoplasm	other			103910	67938	50685
NGFR	nerve growth factor receptor	P08138		Plasma Membrane	transmembrane receptor	disease progression,prognosis		4804	18053	24596
NRP1	neuropilin 1	O14786	16	Plasma Membrane	transmembrane receptor	diagnosis		8829	18186	246331
NRP2	neuropilin 2	O60462	16	Plasma Membrane	kinase			8828	18187	81527
NTNG1	netrin G1	Q9Y2I2		Extracellular Space	other			22854	80883	295382
NTRK2	neurotrophic tyrosine kinase, receptor, type 2	Q16620		Plasma Membrane	kinase	diagnosis,disease progression,response to therapy	cabozantinib	4915	18212	25054
NTRK3	neurotrophic tyrosine kinase, receptor, type 3	Q16288		Plasma Membrane	kinase			4916	18213	29613
PAPPA	pregnancy-associated plasma protein A, pappalysin 1	Q13219		Extracellular Space	peptidase	diagnosis		5069	18491	313262
PAPPA2	pappalysin 2	Q9BXP8		Extracellular Space	peptidase			60676	23850
PDGFA	platelet-derived growth factor alpha polypeptide	P04085		Extracellular Space	growth factor			5154	18590	25266
PDGFB	platelet-derived growth factor beta polypeptide	P01127		Extracellular Space	growth factor	disease progression		5155	18591	24628
PDGFD	platelet derived growth factor D	Q9GZP0		Extracellular Space	growth factor			80310	71785	66018
PDIA3	protein disulfide isomerase family A, member 3	P30101		Cytoplasm	peptidase	diagnosis		2923	14827	29468
PFN1	profilin 1	P07737		Cytoplasm	other	unspecified application		5216	18643	64303
PFN2	profilin 2	P35080		Other	other			5217
PLCB1	phospholipase C, beta 1 (phosphoinositide-specific)	Q9NQ66	2	Cytoplasm	enzyme			23236	18795	24654
PLCD1	phospholipase C, delta 1	P51178	9	Cytoplasm	enzyme			5333	18799	24655
PLXNA1	plexin A1	Q9UIW2	16	Plasma Membrane	transmembrane receptor			5361	18844
PLXNA2	plexin A2	O75051	16	Plasma Membrane	transmembrane receptor			5362	18845	289392
PLXNA3	plexin A3	P51805	16	Plasma Membrane	transmembrane receptor			55558	18846	309280
PLXNB1	plexin B1	O43157	11	Plasma Membrane	transmembrane receptor			5364	235611
PLXNB2	plexin B2	O15031	11	Plasma Membrane	transmembrane receptor			23654	140570	315217
PLXNB3	plexin B3	Q9ULL4	11	Plasma Membrane	transmembrane receptor			5365	140571	363517
PLXNC1	plexin C1	O60486	1	Plasma Membrane	transmembrane receptor			10154	54712	362873
PLXND1	plexin D1	Q9Y4D7	16	Plasma Membrane	transmembrane receptor			23129	67784	312652
PPP3CA	protein phosphatase 3, catalytic subunit, alpha isozyme	Q08209		Cytoplasm	phosphatase		ISAtx-247, tacrolimus, pimecrolimus, cyclosporin A	5530	19055	24674
PRKAR1A	protein kinase, cAMP-dependent, regulatory, type I, alpha	P10644		Cytoplasm	kinase			5573	19084	25725
PRKAR1B	protein kinase, cAMP-dependent, regulatory, type I, beta	P31321		Cytoplasm	kinase			5575	19085	25521
PRKAR2A	protein kinase, cAMP-dependent, regulatory, type II, alpha	P13861		Cytoplasm	kinase			5576	19087	29699
PTK2	protein tyrosine kinase 2	Q05397		Cytoplasm	kinase	diagnosis,disease progression,efficacy,prognosis		5747	14083	25614
PTPN11	protein tyrosine phosphatase, non-receptor type 11	Q06124		Cytoplasm	phosphatase			5781	19247	25622
RAC3	ras-related C3 botulinum toxin substrate 3 (rho family, small GTP binding protein Rac3)	P60763		Cytoplasm	enzyme			5881	170758
RAP1B	RAP1B, member of RAS oncogene family	P61224		Cytoplasm	enzyme	unspecified application		5908	215449	171337
RGS3	regulator of G-protein signaling 3	P49796		Nucleus	other			5998	50780	54293
RHOA	ras homolog family member A	P61586	11	Cytoplasm	enzyme			387	11848	117273
ROBO1	roundabout, axon guidance receptor, homolog 1 (Drosophila)	Q9Y6N7		Plasma Membrane	transmembrane receptor			6091	19876	58946
ROBO2	roundabout, axon guidance receptor, homolog 2 (Drosophila)	Q9HCK4		Plasma Membrane	transmembrane receptor			6092	268902	84409
RTN4R	reticulon 4 receptor	Q9BZR6	11	Plasma Membrane	other			65078	65079	113912
SDCBP	syndecan binding protein (syntenin)	O00560		Plasma Membrane	enzyme			6386	53378	83841
SEMA3A	sema domain, immunoglobulin domain (Ig), short basic domain, secreted, (semaphorin) 3A	Q14563	16	Extracellular Space	other			10371	20346	29751
SEMA3B	sema domain, immunoglobulin domain (Ig), short basic domain, secreted, (semaphorin) 3B	Q13214	16	Extracellular Space	other			7869	20347	363142
SEMA3C	sema domain, immunoglobulin domain (Ig), short basic domain, secreted, (semaphorin) 3C	Q99985	16	Extracellular Space	other			10512	20348	296787
SEMA3D	sema domain, immunoglobulin domain (Ig), short basic domain, secreted, (semaphorin) 3D	O95025	16	Extracellular Space	other			223117	108151	246262
SEMA3E	sema domain, immunoglobulin domain (Ig), short basic domain, secreted, (semaphorin) 3E	O15041	16	Extracellular Space	other			9723	20349	296789
SEMA3F	sema domain, immunoglobulin domain (Ig), short basic domain, secreted, (semaphorin) 3F	Q13275	16	Extracellular Space	other			6405	20350	315996
SEMA3G	sema domain, immunoglobulin domain (Ig), short basic domain, secreted, (semaphorin) 3G	Q9NS98	16	Other	other			56920	218877	290562
SEMA4A	sema domain, immunoglobulin domain (Ig), transmembrane domain (TM) and short cytoplasmic domain, (semaphorin) 4A	Q9H3S1	11	Plasma Membrane	other			64218	20351	310630
SEMA4B	sema domain, immunoglobulin domain (Ig), transmembrane domain (TM) and short cytoplasmic domain, (semaphorin) 4B	Q9NPR2	11	Plasma Membrane	other			10509	20352	293042
SEMA4C	sema domain, immunoglobulin domain (Ig), transmembrane domain (TM) and short cytoplasmic domain, (semaphorin) 4C	Q9C0C4	11	Plasma Membrane	other			54910	20353	301346
SEMA4D	sema domain, immunoglobulin domain (Ig), transmembrane domain (TM) and short cytoplasmic domain, (semaphorin) 4D	Q92854	11	Plasma Membrane	transmembrane receptor			10507	20354	306790
SEMA4G	sema domain, immunoglobulin domain (Ig), transmembrane domain (TM) and short cytoplasmic domain, (semaphorin) 4G	Q9NTN9	11	Plasma Membrane	other			57715	26456	361764
SEMA5A	sema domain, seven thrombospondin repeats (type 1 and type 1-like), transmembrane domain (TM) and short cytoplasmic domain, (semaphorin) 5A	Q13591	11	Plasma Membrane	transmembrane receptor			9037	20356	310207
SEMA6A	sema domain, transmembrane domain (TM), and cytoplasmic domain, (semaphorin) 6A	Q9H2E6	16	Plasma Membrane	transmembrane receptor			57556	20358	361324
SEMA6B	sema domain, transmembrane domain (TM), and cytoplasmic domain, (semaphorin) 6B	Q9H3T3	16	Plasma Membrane	other	diagnosis		10501	20359	84609
SEMA6C	sema domain, transmembrane domain (TM), and cytoplasmic domain, (semaphorin) 6C	Q9H3T2	16	Plasma Membrane	other			10500	20360	29744
SEMA6D	sema domain, transmembrane domain (TM), and cytoplasmic domain, (semaphorin) 6D	Q8NFY4	16	Plasma Membrane	other	safety		80031	214968
SEMA7A	semaphorin 7A, GPI membrane anchor (John Milton Hagen blood group)	O75326	1	Plasma Membrane	transmembrane receptor			8482	20361	315711
SHH	sonic hedgehog	Q15465		Extracellular Space	peptidase	diagnosis,efficacy,response to therapy,unspecified application		6469	20423	29499
SLIT1	slit homolog 1 (Drosophila)	O75093		Extracellular Space	other			6585	20562	65047
SLIT2	slit homolog 2 (Drosophila)	O94813		Extracellular Space	other	diagnosis		9353	20563	360272
SLIT3	slit homolog 3 (Drosophila)	O75094		Extracellular Space	other			6586	20564	83467
TUBA1A	tubulin, alpha 1a	Q71U36		Cytoplasm	other	unspecified application	epothilone B, colchicine/probenecid, larotaxel, eribulin, AL 108, vintafolide, NPI-2358, milataxel, TTI-237, gemcitabine/paclitaxel, docetaxel/prednisone, docetaxel, albendazole, mebendazole, vinflunine, vinorelbine, vincristine, vinblastine, paclitaxel, podophyllotoxin, colchicine	7846	22142	64158
TUBB3	tubulin, beta 3 class III	Q13509		Cytoplasm	other	response to therapy	epothilone B, ixabepilone, colchicine/probenecid, larotaxel, ABT-751, eribulin, MST-997, AL 108, vintafolide, NPI-2358, milataxel, TTI-237, brentuximab vedotin, cabazitaxel, gemcitabine/paclitaxel, docetaxel/prednisone, paclitaxel/trastuzumab, capecitabine/ixabepilone, BMS-275183, docetaxel, vinflunine, vinorelbine, vincristine, vinblastine, paclitaxel, podophyllotoxin, colchicine	10381	22152	246118
UNC5A	unc-5 homolog A (C. elegans)	Q6ZN44		Plasma Membrane	transmembrane receptor			90249	107448	60629
UNC5B	unc-5 homolog B (C. elegans)	Q8IZJ1		Plasma Membrane	transmembrane receptor			219699	107449	60630
UNC5C	unc-5 homolog C (C. elegans)	O95185		Plasma Membrane	transmembrane receptor			8633	22253	362049
UNC5D	unc-5 homolog D (C. elegans)	Q6UXZ4		Plasma Membrane	other			137970	210801	306534
VASP	vasodilator-stimulated phosphoprotein	P50552		Plasma Membrane	other	efficacy		7408	22323	361517
VEGFA	vascular endothelial growth factor A	P15692		Extracellular Space	growth factor	diagnosis,efficacy,prognosis,safety,unspecified application	dalteparin, bevacizumab, ranibizumab, aflibercept, bevacizumab/5-fluorouracil, pegaptanib	7422	22339	83785
VEGFC	vascular endothelial growth factor C	P49767		Extracellular Space	growth factor	diagnosis,disease progression,efficacy,prognosis		7424	22341	114111
WNT4	wingless-type MMTV integration site family, member 4	P56705		Extracellular Space	cytokine			54361	22417	84426
WNT6	wingless-type MMTV integration site family, member 6	Q9Y6F9		Extracellular Space	other			7475	22420	316526
