# Supplementary material for: Data for a comprehensive map and functional annotation of the human cerebrospinal fluid proteome
Source: Data Brief. 2015 Feb 20;3:103–7. doi: 10.1016/j.dib.2015.02.004 (PMC4510071; doi:10.1016/j.dib.2015.02.004)
Supplement: Supplementary file 4 — Supplementary material [file mmc4.xls]

## Sheet: Sheet0
© 2000-2014 Ingenuity Systems, Inc. All rights reserved.
Category	Diseases or Functions Annotation	p-Value	Molecules	# Molecules
Neurological Disease	Dementia	1.02E-41	A2M,ABAT,ABCA2,ACE,ACHE,ADAM10,ADAM12,AFM,AGRN,AGT,ALB,APLP2,APOA1,APOA2,APOA4,APOB,APOC1,APOC2,APOC3,APOD,APOE,APP,ATP5A1,B3GNT1,BACE1,BAX,BCHE,BDNF,BGN,BIN1,BLMH,BMP6,C1R,C3,C7,C9,CALB1,CAMK2A,CAMK2B,CANX,CAPN1,CD14,CD33,CD74,CETP,CFB,CFD,CHI3L1,CHI3L2,CHL1,CLEC3B,CLU,CNP,CNR1,CR1,CRP,CSF1R,CST3,CTGF,CTSB,CTSD,CTSS,CXCL10,CXCL16,DCD,DCN,DCX,DHX9,DLL1,DPYSL2,EEF1G,EEF2,EPHA1,EPHA4,F3,FAM3C,FDPS,…	211
Neurological Disease	Movement Disorders	1.61E-41	A2M,ABCA2,ACHE,ACP1,ADAM22,ADAMTSL1,AEBP1,AFM,AGA,AHCY,AK1,AMY2B,ANXA2,APLP1,APLP2,APOA4,APOD,APOE,APP,AQP4,ARHGDIB,ARL3,ARSA,ASPA,ATP1B2,ATP2B3,ATP6AP2,ATP6V1A,B2M,B3GNT1,B3GNT2,B4GALNT1,B4GALT5,BASP1,BAX,BCHE,BDNF,BGN,BID,BRSK2,BTD,C2orf40,C3,C4A/C4B,C7,C9,CA1,CA11,CA12,CA14,CA2,CA3,CA4,CA8,CAB39,CACNA2D1,CACNA2D2,CACNA2D3,CALB1,CAMK2A,CAMK2B,CANX,CAPZB,CARTPT,CBLN1,CBLN3,CD44,CD74,CDH2,CHGA,CH…	348
Neurological Disease	central nervous system amyloidosis	3.56E-40	A2M,ABAT,ABCA2,ACE,ACHE,ADAM10,ADAM12,AFM,AGRN,AGT,ALB,APLP2,APOA1,APOA2,APOA4,APOC1,APOC2,APOC3,APOD,APOE,APP,ATP5A1,B3GNT1,BACE1,BAX,BCHE,BDNF,BGN,BIN1,BLMH,BMP6,C1R,C3,C7,C9,CALB1,CAMK2A,CAMK2B,CANX,CAPN1,CD14,CD33,CD74,CETP,CFB,CFD,CHI3L1,CHI3L2,CHL1,CLEC3B,CLU,CNP,CNR1,CR1,CRP,CST3,CTGF,CTSB,CTSD,CTSS,CXCL10,CXCL16,DCD,DCN,DCX,DHX9,DLL1,DPYSL2,EEF1G,EEF2,EPHA1,EPHA4,F3,FAM3C,FDPS,FIS1,FOLH1,…	203
Neurological Disease	Alzheimer's disease	9.78E-40	A2M,ABAT,ABCA2,ACE,ACHE,ADAM10,ADAM12,AFM,AGRN,AGT,ALB,APLP2,APOA1,APOA2,APOA4,APOC1,APOC2,APOC3,APOD,APOE,APP,ATP5A1,B3GNT1,BACE1,BAX,BCHE,BDNF,BGN,BIN1,BLMH,BMP6,C1R,C3,C7,C9,CALB1,CAMK2A,CAMK2B,CANX,CAPN1,CD14,CD33,CD74,CETP,CFB,CFD,CHI3L1,CHI3L2,CHL1,CLEC3B,CLU,CNP,CNR1,CR1,CRP,CST3,CTGF,CTSB,CTSD,CTSS,CXCL10,CXCL16,DCD,DCN,DCX,DHX9,DLL1,DPYSL2,EEF1G,EEF2,EPHA1,EPHA4,F3,FAM3C,FDPS,FIS1,FOLH1,…	202
Neurological Disease	tauopathy	2.78E-39	A2M,ABAT,ABCA2,ACE,ACHE,ADAM10,ADAM12,AFM,AGRN,AGT,ALB,APLP2,APOA1,APOA2,APOA4,APOC1,APOC2,APOC3,APOD,APOE,APP,ATP5A1,B3GNT1,BACE1,BAX,BCHE,BDNF,BGN,BIN1,BLMH,BMP6,C1R,C3,C7,C9,CALB1,CAMK2A,CAMK2B,CANX,CAPN1,CD14,CD33,CD74,CETP,CFB,CFD,CHI3L1,CHI3L2,CHL1,CLEC3B,CLU,CNP,CNR1,CR1,CRP,CST3,CTGF,CTSB,CTSD,CTSS,CXCL10,CXCL16,DCD,DCN,DCX,DHX9,DLL1,DPYSL2,EEF1G,EEF2,EPHA1,EPHA4,F3,FAM3C,FDPS,FIS1,FOLH1,…	208
Neurological Disease	neuromuscular disease	1.72E-28	A2M,ACHE,ACP1,ADAM10,ADAM17,ADAMTSL1,AEBP1,AFM,AGRN,AGT,AHCY,AK1,ALCAM,ANXA1,ANXA2,APLP1,APOA4,APOD,APOE,APP,AQP4,ARHGDIB,ARL3,ATP6AP2,ATP6V1A,AXL,B2M,B3GNT1,B3GNT2,B4GALNT1,B4GALT5,BASP1,BAX,BCHE,BDNF,BRINP1,C2orf40,C3,C4A/C4B,C7,C9,CA11,CA12,CA2,CA3,CAB39,CACNA2D3,CALB1,CAMK2A,CAMK2B,CAPZB,CD44,CD47,CD74,CDH2,CHGA,CHGB,CHI3L1,CKB,CLU,CNP,CNR1,COCH,CP,CPLX2,CRIM1,CRP,CRYM,CST3,CTGF,CTSS,CX3CL1,C…	269
Neurological Disease	disorder of basal ganglia	1.59E-24	A2M,ACHE,ACP1,ADAMTSL1,AEBP1,AFM,AHCY,AK1,ANXA2,APLP1,APOA4,APOD,APOE,APP,AQP4,ARHGDIB,ARL3,ATP6AP2,ATP6V1A,B2M,B3GNT1,B3GNT2,B4GALNT1,B4GALT5,BASP1,BAX,BCHE,BDNF,C2orf40,C3,C4A/C4B,C7,C9,CA11,CA12,CA2,CAB39,CACNA2D3,CALB1,CAMK2A,CAMK2B,CAPZB,CD44,CD74,CDH2,CHGA,CHGB,CHI3L1,CKB,CLU,CNP,CNR1,COCH,CP,CPLX2,CRIM1,CRP,CRYM,CTGF,CTSS,CX3CL1,CYCS,DKK3,DNAJA1,DNAJB2,DNAJB6,DPYSL3,ENO2,ENO3,ENPP5,EPHA4,E…	236
Neurological Disease	neurological signs	9.27E-22	A2M,ACHE,ACP1,AEBP1,AFM,AHCY,AK1,APLP1,APOA1,APOA4,APOD,APOE,APP,AQP4,ARL3,ATP6AP2,ATP6V1A,B2M,B3GNT1,B3GNT2,B4GALNT1,B4GALT5,BASP1,BAX,BDNF,C2orf40,C3,C4A/C4B,C7,C9,CA11,CA12,CA2,CAB39,CACNA2D3,CALB1,CAMK2A,CAMK2B,CD44,CDH2,CHGB,CHI3L1,CKB,CLU,CNR1,COCH,CP,CPLX2,CRIM1,CRP,CRYM,CTGF,CTSS,CX3CL1,CYCS,DBH,DKK3,DNAJA1,DNAJB2,DPYSL3,ENO2,ENO3,ENPP5,EPHA4,EPHB2,EPHB4,F11R,F3,FABP7,FAM3C,FGFR4,FGG,FKBP…	199
Neurological Disease	progressive motor neuropathy	2.15E-21	ABAT,ACHE,ADAM10,ADAM17,ADAMTS1,ADAMTSL1,ADIRF,AGT,ALCAM,ANG,ANXA1,ANXA2,ANXA5,APOD,APOE,APP,AQP4,ARHGDIB,ARSG,AXL,BAX,BCHE,BDNF,BRINP1,CAPN2,CAPZB,CCS,CD47,CD74,CHGA,CLU,CNP,CNR1,COL1A1,COL1A2,COL3A1,CST3,CYP27B1,CYR61,DBI,DNAJB6,DPP6,EIF4A1,ELN,ENO2,ENO3,EZR,FABP3,FAS,FBLN1,FDPS,FHIT,FLOT1,FTH1,FTL,FUCA1,FURIN,FUS,GABBR1,GALNT3,GAP43,GBA,GFAP,GPNMB,GRIA1,GRN,GSN,GSTP1,HAVCR2,HLA-DQB1,HLA-DRA,HN…	161
Neurological Disease	Huntington's Disease	9.00E-21	A2M,ACP1,AEBP1,AFM,AHCY,AK1,APLP1,APOA4,APOD,APOE,AQP4,ARL3,ATP6AP2,ATP6V1A,B2M,B3GNT1,B3GNT2,B4GALNT1,B4GALT5,BASP1,BAX,BDNF,C2orf40,C3,C4A/C4B,C7,C9,CA11,CA12,CA2,CAB39,CACNA2D3,CALB1,CAMK2A,CAMK2B,CD44,CDH2,CHGB,CHI3L1,CKB,CLU,CNR1,COCH,CP,CPLX2,CRIM1,CRP,CRYM,CTGF,CTSS,CX3CL1,CYCS,DKK3,DNAJA1,DNAJB2,DPYSL3,ENO2,ENO3,ENPP5,EPHA4,EPHB2,EPHB4,F11R,F3,FABP7,FAM3C,FGFR4,FGG,FKBP4,FLRT2,GAPDH,GFAP,…	184
Neurological Disease	Schizophrenia	2.75E-19	ABAT,ACE,ACHE,ADAMTS3,ADH1B,AGA,ALK,AMPH,APOA1,APOA4,APOB,APOD,APOE,APOL1,APP,ATP1A1,BDNF,CADM3,CALB1,CALR,CALY,CAP2,CCK,CHGB,CHI3L1,CHL1,CLTB,CNP,CNR1,CNTNAP1,CNTNAP2,COL3A1,CPLX2,CRHBP,CRYM,CSRP1,CTSB,DDR1,DGCR2,DLG4,DPYSL2,EGF,EGFR,ELAVL4,ERBB3,ERBB4,ESAM,FABP7,FAM3C,FGFR1,FOLH1,FZD3,GABBR1,GALNT7,GAP43,GCLC,GFAP,GFRA1,GLRX,GOT1,GPC1,GPR37,GRIA1,GRIA4,GRM1,GRM3,GRM4,GRM5,GSN,HP,HPRT1,INSR,KIAA…	159
Neurological Disease	dyskinesia	6.15E-19	A2M,ACHE,ACP1,AEBP1,AFM,AHCY,AK1,APLP1,APOA4,APOD,APOE,AQP4,ARL3,ATP6AP2,ATP6V1A,B2M,B3GNT1,B3GNT2,B4GALNT1,B4GALT5,BASP1,BAX,BDNF,C2orf40,C3,C4A/C4B,C7,C9,CA11,CA12,CA2,CAB39,CACNA2D3,CALB1,CAMK2A,CAMK2B,CD44,CDH2,CHGB,CHI3L1,CKB,CLU,CNR1,COCH,CP,CPLX2,CRIM1,CRP,CRYM,CTGF,CTSS,CX3CL1,CYCS,DBH,DKK3,DNAJA1,DNAJB2,DPYSL3,ENO2,ENO3,ENPP5,EPHA4,EPHB2,EPHB4,F11R,F3,FABP7,FAM3C,FGFR4,FGG,FKBP4,FLRT2,GA…	187
Neurological Disease	central nervous system tumor	6.51E-19	ACHE,ACY1,ADAM12,ADAM9,ADAMTS4,AKAP12,AKT3,ALAD,ALCAM,ALDOC,ANGPT2,ANXA1,ANXA2,ANXA7,ASPA,B3GAT1,B4GALT5,BAI1,BAI3,BAX,BIN1,BMP6,BRCA2,C6,CD109,CD200,CD40,CD93,CELSR1,CFI,CHI3L1,CLCA4,CLTB,CLU,CNDP1,CNTN6,CNTNAP2,COL11A1,COL1A1,COL1A2,COL3A1,COL4A1,COL4A2,CSF1R,CSMD3,CXCL16,DPP4,EFEMP1,EFNB3,EGFR,EMC1,ENG,ENPP2,ENTPD4,EPHA1,EPHA2,EPHA3,EPHA4,EPHA5,EPHB1,ERBB2,ERBB4,F10,FAM3C,FKBP1A,FKBP9,FLNA,FLR…	164
Neurological Disease	glioma	1.38E-18	AKAP12,AKT3,ALAD,ALCAM,ALDOC,ANGPT2,ANXA7,ASPA,B4GALT5,BAI1,BAI3,BIN1,BMP6,BRCA2,C6,CD109,CD200,CD40,CD93,CFI,CLCA4,CLU,CNDP1,CNTN6,CNTNAP2,COL11A1,COL1A1,COL1A2,COL3A1,COL4A1,COL4A2,CSF1R,CSMD3,CXCL16,DPP4,EFEMP1,EFNB3,EGFR,EMC1,ENG,ENPP2,ENTPD4,EPHA1,EPHA2,EPHA3,EPHA4,EPHA5,EPHB1,ERBB2,FAM3C,FKBP1A,FKBP9,FLNA,FLRT2,FN1,FOLH1,FURIN,GALNT5,GAP43,GFAP,GNAO1,GOT1,GPR37,GRM3,GSR,GSTM5,HRNR,HSPA5,HSP…	143
Neurological Disease	brain tumor	1.19E-17	ACY1,ADAM12,ADAM9,ADAMTS4,AKAP12,AKT3,ALAD,ALCAM,ANGPT2,ANXA1,ANXA2,ASPA,B3GAT1,BAI1,BAI3,BAX,BRCA2,CD200,CD93,CELSR1,CHI3L1,CLCA4,CLTB,CLU,CNTNAP2,COL1A1,COL1A2,COL3A1,COL4A1,COL4A2,CXCL16,EFEMP1,EFNB3,EGFR,ENG,ENPP2,ENTPD4,EPHA2,EPHA3,ERBB2,ERBB4,F10,FLNA,FN1,FOLH1,FURIN,GAP43,GNAO1,GOT1,GPR37,GRM3,GSR,HSPA5,IDH1,IDS,IGF1,IGF1R,IGF2,IGFBP2,IGFBP5,KDR,KLK6,LHPP,LRIG2,MAG,MARCKS,MERTK,MGP,MMP14,M…	106
Neurological Disease	glioblastoma cancer	2.70E-17	AKAP12,AKT3,ALCAM,ANGPT2,ASPA,BAI1,BAI3,CD200,CD93,CLCA4,CLU,CNTNAP2,COL1A1,COL1A2,COL3A1,COL4A1,COL4A2,CXCL16,EFEMP1,EFNB3,EGFR,ENG,ENPP2,ENTPD4,EPHA2,EPHA3,ERBB2,FLNA,FN1,FOLH1,FURIN,GAP43,GNAO1,GOT1,GPR37,GRM3,GSR,HSPA5,IDH1,IDS,IGF1,IGF1R,IGF2,IGFBP2,IGFBP5,KDR,KLK6,LHPP,MAG,MARCKS,MERTK,MGP,MMP14,MMP9,MOG,MYRF,NMB,PCSK6,PDGFRA,PKM,PROM1,PTGDS,PTX3,RECK,RELN,SERPINI1,SLC12A2,SLC9A3R1,SNCA,SPO…	80
Neurological Disease	glioma cancer	3.24E-17	AKAP12,AKT3,ALAD,ALCAM,ANGPT2,ASPA,BAI1,BAI3,BRCA2,CD200,CD93,CLCA4,CLU,CNTNAP2,COL1A1,COL1A2,COL3A1,COL4A1,COL4A2,CXCL16,EFEMP1,EFNB3,EGFR,ENG,ENPP2,ENTPD4,EPHA2,EPHA3,ERBB2,FLNA,FN1,FOLH1,FURIN,GAP43,GNAO1,GOT1,GPR37,GRM3,GSR,HSPA5,IDH1,IDS,IGF1,IGF1R,IGF2,IGFBP2,IGFBP5,KDR,KLK6,LHPP,MAG,MARCKS,MERTK,MGP,MMP14,MMP9,MOG,MYRF,NMB,PCSK6,PDGFRA,PKM,PROM1,PTGDS,PTX3,RECK,RELN,SERPINI1,SLC12A2,SLC9A3…	82
Neurological Disease	brain cancer	2.69E-16	ACY1,ADAM12,ADAM9,ADAMTS4,AKAP12,AKT3,ALAD,ALCAM,ANGPT2,ANXA1,ASPA,BAI1,BAI3,BAX,BRCA2,CD200,CD93,CELSR1,CHI3L1,CLCA4,CLTB,CLU,CNTNAP2,COL1A1,COL1A2,COL3A1,COL4A1,COL4A2,CXCL16,EFEMP1,EFNB3,EGFR,ENG,ENPP2,ENTPD4,EPHA2,EPHA3,ERBB2,ERBB4,FLNA,FN1,FOLH1,FURIN,GAP43,GNAO1,GOT1,GPR37,GRM3,GSR,HSPA5,IDH1,IDS,IGF1,IGF1R,IGF2,IGFBP2,IGFBP5,KDR,KLK6,LHPP,LRIG2,MAG,MARCKS,MERTK,MGP,MMP14,MMP9,MOG,MYRF,NMB,…	99
Neurological Disease	astrocytoma	8.77E-16	AKAP12,AKT3,ALCAM,ALDOC,ANGPT2,ANXA7,ASPA,BAI1,BAI3,BIN1,BMP6,C6,CD109,CD200,CD93,CFI,CLCA4,CLU,CNTN6,CNTNAP2,COL11A1,COL1A1,COL1A2,COL3A1,COL4A1,COL4A2,CSMD3,CXCL16,EFEMP1,EFNB3,EGFR,EMC1,ENG,ENPP2,ENTPD4,EPHA1,EPHA2,EPHA3,EPHA5,EPHB1,ERBB2,FAM3C,FKBP1A,FKBP9,FLNA,FLRT2,FN1,FOLH1,FURIN,GALNT5,GAP43,GNAO1,GOT1,GPR37,GRM3,GSR,GSTM5,HRNR,HSPA5,HSPA8,HSPG2,HYOU1,IDH1,IDS,IGF1,IGF1R,IGF2,IGFBP2,IGFBP…	124
Neurological Disease	seizures	3.89E-14	ABAT,ACHE,ACP2,ADAM22,ADIPOQ,ADM,AKT3,AMPH,ANGPTL4,APOL1,APP,B4GALNT1,BACE1,BAG3,BAX,BDNF,BID,C11orf96,C1QA,C1QB,C3,CA1,CA12,CA14,CA2,CA3,CA4,CACNA2D1,CACNA2D2,CACNA2D3,CHGB,CHST6,CKB,CNR1,CNTN2,CNTNAP2,CRYM,CSTB,CTSD,CYR61,DBH,FZD9,GABBR1,GAP43,GDI1,GFAP,GFRA1,GFRA2,GLB1,GNAO1,GRIA1,GRIA2,GRIA4,GRM1,GRM5,HBB,HEXA,HEXB,HSPA8,HYOU1,IMPA1,INHBA,KIAA1199,KLK8,LAMP5,LDLR,LEP,LGI1,LINGO1,MAP1B,MAPT,ME…	120
Neurological Disease	Neurodegeneration	9.05E-14	ADIPOQ,AGA,APOE,APP,ARSA,ATP1B1,B4GALNT1,BACE1,BDNF,C6,CAPN1,CHGA,CNP,CP,EGFR,ERBB2,F2,FBXO2,FOLR1,GBA,GFAP,GFRA3,GLB1,GPR37,GRIA2,GRID2,HEPH,HPRT1,IDUA,IGF1,IGF2,IL6R,LAMC1,LGI1,LYNX1,MAG,MANF,MAPT,MGAT5,MME,NEFH,NGFR,NPC1,NTRK2,NTRK3,PITPNA,PLAT,PLG,PPT1,PPT2,PRNP,RET,RGN,RHOA,SERPINF2,SH3GL1,SLC1A2,SLC1A3,SNCA,SNCB,SOD1,SOD2,ST8SIA1,TGFB1,TGFB2,TPP1,VEGFA,VIM	68
Neurological Disease	amyotrophic lateral sclerosis	9.08E-14	ABAT,ADAMTS1,ADIRF,ANG,ANXA1,ANXA5,APOE,APP,ARSG,BAX,CAPN2,CCS,CLU,COL1A1,COL1A2,COL3A1,CYR61,DBI,DPP6,EIF4A1,ELN,ENO3,EZR,FABP3,FAS,FBLN1,FUCA1,FUS,GFAP,GPNMB,GRN,GSN,HN1,HNRNPA1,HPRT1,IGF1,IGF1R,LDLR,LPL,LUM,MAPK1,MCAM,NEFH,NEFL,NEFM,NGFR,NRXN1,NXPH1,PFN1,PON1,PRKAR1A,PRNP,PRPH,PSAP,PVALB,RHOA,S100A13,S100A4,SCN1B,SCN2B,SCN3B,SCN4B,SLC1A2,SLC1A3,SOD1,SOD2,SPARC,TCEA1,TFRC,TIMP1,TUBA1A,UBQLN2,VC…	75
Neurological Disease	seizure disorder	1.34E-13	ABAT,ACHE,ACP2,ADAM22,ADIPOQ,ADM,AKT3,AMPH,ANGPTL4,APOL1,APP,ASAH1,B4GALNT1,BACE1,BAG3,BAX,BDNF,BID,C11orf96,C1QA,C1QB,C3,CA1,CA12,CA14,CA2,CA3,CA4,CACNA2D1,CACNA2D2,CACNA2D3,CHGB,CHST6,CKB,CLU,CNR1,CNTN2,CNTNAP2,CRYM,CSTB,CTSB,CTSD,CYR61,DBH,DCX,FZD9,GABBR1,GAP43,GDI1,GFAP,GFRA1,GFRA2,GLB1,GNAO1,GRIA1,GRIA2,GRIA4,GRM1,GRM5,HBB,HEXA,HEXB,HNRNPU,HSPA8,HYOU1,IMPA1,INHBA,KIAA1199,KLK8,LAMP5,LDLR,LEP…	132
Neurological Disease	Encephalitis	1.64E-13	ALCAM,APP,B2M,C3,C6,CALR,CD200,CD276,CD300LF,CD40,CD44,CD47,CD74,CORO1A,CRP,CST3,CTSB,CXCL10,DLL1,DPP4,EBI3,EPHA4,EPHB6,FAS,FCGR2A,FKBP1A,GFAP,GRIA3,HAVCR2,HLA-DQB1,HSPA5,IFI30,IFNAR1,IFNGR1,IGF1,IGHG1,IGHM,IL18,IL18BP,IL1R1,IL27RA,IL6ST,ITGAX,JAG1,KIT,LEP,LGALS1,LGALS3,LGI1,MDK,MGAT5,MIF,MME,MMP2,MMP9,MOG,MYLK,NGFR,NPY,NT5E,PDCD1LG2,PECAM1,PLAT,PPP3CA,PPT1,PTPRC,PTPRZ1,PYCARD,SELL,SEMA4A,SEMA4D,…	84
Neurological Disease	gait disturbance	2.01E-13	ACHE,AGA,ARSA,ASPA,BGN,BTD,CBLN1,CBLN3,CNTN1,CP,CPE,CPLX2,CSTB,CTSF,EFNB3,EPB41L3,EPHA4,FGFR3,FMOD,GAA,GABBR1,GAS1,GRID2,HEXA,HEXB,IDS,IDUA,IGF2,IGF2R,ITGA7,LAMA2,LRP8,LUM,MAP1B,MCOLN1,MPZ,NGFR,PARK7,PPT1,PRG4,PRNP,PSAP,PTPRR,RGN,SEPP1,SLC12A5,SOD2,TPP1,TWSG1,VEGFA,VLDLR	51
Neurological Disease	damage of nervous system	2.63E-13	ACHE,ADAMTS13,ANGPT2,APP,AQP4,BAX,BDNF,C5,CD200,CD47,CHGA,CLU,CNR1,CST3,CX3CL1,EPHA2,F11,F2,FAH,FKBP1A,FLT1,FUS,GPX3,GSN,HP,HYOU1,IGF1,IGF2,IL1R1,IL6R,KNG1,LRPAP1,LYNX1,MAPT,MMP9,MOG,MT3,MYRF,NDRG4,PARK7,PHB,PLAT,PLG,PRNP,PROC,PTPN11,PYCARD,SEMA3A,SLC1A2,SLC1A3,SNCA,SOD1,SOD2,SYT1,SYT2,TF,TGFB1,THBS1,TNFRSF1A,TNFRSF1B,VWF	61
